# Supplementary material for: High energy triplet-state manipulation via temperature-responsive twisted hetero-annulation systems
Source: Nat Commun. 2026 May 25;17:6790. doi: 10.1038/s41467-026-73715-8 (PMC13385895; doi:10.1038/s41467-026-73715-8)
Supplement: Supplementary file 3 — Supplementary Data 1 [file 41467_2026_73715_MOESM3_ESM.xlsx]

## Sheet: Ph-X monomer
Ph-POZ					Ph-PTZ					Ph-Ac					Ph-PTZO					Ph-PTZOO
Elements	x	y	z		Elements	x	y	z		Elements	x	y	z		Elements	x	y	z		Elements	x	y	z
O	5.9543	6.1051	2.0901		S	9.7255	1.7394	0.3069		N	10.2912	7.8323	2.3803		S	1.9832	0.6681	1.3424		S	8.1021	9.4178	6.6313
N	5.9543	3.3044	2.0901		N	7.5028	0.8931	-1.6002		C	10.2985	8.6087	4.6919		O	2.7055	-0.2294	2.2889		O	9.0101	9.4215	5.5097
C	3.5832	3.3798	2.6628		C	6.8599	1.0402	-3.9317		H	10.873	7.9166	4.9283		N	1.8723	3.1002	3.2589		O	7.7727	10.7014	7.1962
H	3.5372	2.4505	2.667		H	7.6369	1.5235	-4.0971		C	11.2246	6.7975	2.7417		C	-1.7576	1.0352	2.7143		N	6.4731	7.6017	8.4691
C	2.4612	4.1143	2.9537		C	6.5767	0.5971	-2.6625		C	9.8888	8.7491	3.3703		H	-2.5761	0.6218	2.5588		C	10.0981	8.4534	8.1377
H	1.6642	3.6788	3.1586		C	5.9786	0.7622	-4.9625		C	9.0547	9.8191	3.0037		C	-0.6472	0.6892	1.9865		H	10.6577	8.92	7.5589
C	2.5059	5.4815	2.9454		H	6.1698	1.0516	-5.8259		C	7.763	8.4773	-0.2085		H	-0.7109	0.0159	1.348		C	8.7202	8.4033	7.8907
H	1.7423	5.9747	3.1427		C	8.3932	-0.1347	-1.2089		H	7.1559	9.1412	-0.4434		C	0.5783	1.3291	2.1873		C	7.8494	7.6822	8.7222
C	3.6777	6.1206	2.6461		C	7.1849	1.9732	-0.7387		C	8.8104	10.064	1.5256		C	0.6943	2.367	3.1216		C	8.4151	7.021	9.8255
H	3.7093	7.0495	2.6377		C	8.1209	2.4253	0.202		C	8.6758	6.3241	-0.5838		C	1.9743	4.0218	4.3635		H	7.8709	6.5234	10.3924
C	4.8012	5.4007	2.3585		C	9.4152	0.1238	-0.2818		H	8.7193	5.5435	-1.0868		C	2.5426	3.5796	5.5449		C	9.7708	7.1021	10.0776
C	4.7782	4.0007	2.3634		C	4.8247	0.0623	-4.7194		C	9.8527	9.4984	5.6582		H	2.8738	2.7131	5.6102		H	10.1206	6.6739	10.8255
C	5.9543	1.8699	2.0901		H	4.2318	-0.1128	-5.4146		H	10.1408	9.4092	6.538		C	2.6154	4.4385	6.6302		C	10.6246	7.8119	9.2364
C	6.1897	1.2	3.2556		C	4.5441	-0.3767	-3.4636		C	10.7923	5.6507	3.3761		H	2.9919	4.1464	7.429		H	11.5368	7.8522	9.4137
H	6.3525	1.6659	4.0431		H	3.7595	-0.8492	-3.2989		H	9.8909	5.5365	3.574		C	2.1302	5.726	6.5268		C	6.6206	8.6048	6.2283
C	6.1837	-0.1788	3.2472		C	5.4265	-0.1208	-2.4311		C	12.5618	6.9746	2.4494		H	2.185	6.3017	7.2551		C	6.0781	8.8259	4.957
H	6.3349	-0.6468	4.0364		H	5.2413	-0.4349	-1.5754		H	12.8489	7.7449	2.0146		C	4.6762	3.3432	0.1226		H	6.5876	9.2493	4.3047
C	5.9543	-0.8592	2.0901		C	8.316	-1.4013	-1.7505		C	9.5272	6.4979	0.4867		H	5.2563	3.4359	-0.5981		C	4.7956	8.4211	4.6674
H	5.9543	-1.7889	2.0901		H	7.6447	-1.5908	-2.3649		H	10.1295	5.8262	0.7124		C	3.7921	2.2918	0.1773		H	4.4372	8.5495	3.8184
C	8.3254	3.3798	1.5174		C	10.2772	-0.9169	0.088		C	8.601	10.6655	4.0106		H	3.7913	1.6553	-0.5005		C	4.0449	7.8153	5.6707
H	8.3715	2.4505	1.5132		H	10.9298	-0.7577	0.7302		H	8.0191	11.3565	3.7898		C	2.8903	2.1695	1.2452		H	3.1609	7.5821	5.4987
C	9.4474	4.1143	1.2265		C	7.8136	3.5027	1.0165		C	13.4708	5.9968	2.8083		C	-1.6323	2.0185	3.6894		C	4.5852	7.5514	6.9202
H	10.2444	3.6788	1.0216		H	8.4247	3.7722	1.6643		H	14.3748	6.1147	2.6249		H	-2.3695	2.2387	4.2114		H	4.0656	7.1267	7.5638
C	9.4028	5.4815	1.2348		C	5.9799	2.6431	-0.8274		C	8.9852	10.5129	5.3201		C	-0.4371	2.6726	3.8983		C	5.9063	7.9167	7.2261
H	10.1664	5.9747	1.0375		H	5.3348	2.3431	-1.4255		H	8.6619	11.09	5.9736		H	-0.3791	3.3237	4.5601		C	5.6543	6.8975	9.4366
C	8.2309	6.1206	1.5341		C	9.2112	-2.392	-1.4011		C	10.099	10.717	0.9522		C	1.4753	5.3119	4.2521		C	5.1226	7.587	10.5108
H	8.1994	7.0495	1.5425		H	9.1531	-3.2283	-1.8037		H	10.2725	11.5406	1.414		H	1.087	5.6012	3.4579		H	5.2915	8.4955	10.6176
C	7.1075	5.4007	1.8217		C	6.6397	4.1739	0.8902		H	9.9782	10.8942	0.0164		C	1.5634	6.1627	5.3436		C	4.3302	6.9038	11.4308
C	7.1304	4.0007	1.8168		H	6.4643	4.9122	1.429		H	10.8407	10.1201	1.0721		H	1.2398	7.0325	5.2796		H	3.972	7.3583	12.1581
C	5.719	1.2	0.9247		C	10.1829	-2.1576	-0.4705		C	7.763	7.3011	-0.9125		C	2.8452	3.1366	2.2584		C	4.073	5.5556	11.2694
H	5.5561	1.6659	0.1371		H	10.7704	-2.8335	-0.2196		H	7.1542	7.1645	-1.6024		C	3.7962	4.1783	2.211		H	3.5401	5.1058	11.8846
C	5.7249	-0.1788	0.933		C	5.7148	3.7598	-0.0354		C	7.6356	11.0067	1.2664		H	3.8232	4.811	2.8919		C	4.6121	4.8763	10.1884
H	5.5737	-0.6468	0.1438		H	4.9137	4.2217	-0.1342		H	6.8239	10.6009	1.581		C	4.6878	4.2632	1.1581		H	4.4367	3.9699	10.0769
										H	7.5633	11.1769	0.3243		H	5.31	4.9542	1.1446		C	5.4141	5.542	9.2695
										H	7.7802	11.8341	1.7309							H	5.7856	5.0839	8.55
										C	11.7085	4.6745	3.7147
										H	11.4233	3.8945	4.1334
										C	13.0461	4.8557	3.4323
										H	13.6617	4.2	3.6672
										C	9.4896	7.6705	1.2297
										C	8.6414	8.7115	0.847

## Sheet: 1,2-PhX monomer
1,2-PhPOZ					1,2-PhPTZ					1,2-PhAc					1,2-PhPTZO					1,2-PhPTZOO
Elements	x	y	z		Elements	x	y	z		Elements	x	y	z		Elements	x	y	z		Elements	x	y	z
O	6.3564	2.8811	1.9523		S	6.4285	4.1563	9.2991		N	-1.1281	-4.3642	-12.6637		S	1.4041	4.4353	4.5916		S	8.1021	9.4178	6.6313
N	7.0723	2.5424	4.6825		N	5.4329	4.8903	6.4593		C	-0.6224	-2.4103	-11.3266		O	2.5164	4.5712	3.5995		O	9.0101	9.4215	5.5097
C	6.109	3.5081	4.3363		C	4.4121	4.6661	7.4017		C	-1.5911	-3.3137	-11.8528		N	3.2007	3.856	7.1147		O	7.7727	10.7014	7.1962
C	7.6341	1.8148	3.6456		C	6.6965	5.3157	6.8823		C	-1.1023	-1.3608	-10.5416		C	2.5995	2.8087	6.4376		N	6.4731	7.6017	8.4691
C	8.5429	0.8696	4.1251		C	5.3264	5.1943	5.0823		H	-0.4757	-0.7436	-10.1812		C	4.0743	3.2895	8.0835		C	10.0981	8.4534	8.1377
C	8.5306	1.0279	5.5635		C	4.3386	4.8525	4.1714		C	0.1772	-4.3198	-13.1741		C	3.0049	1.5824	6.9327		H	10.6577	8.92	7.5589
C	7.6082	2.0668	5.8853		H	3.5759	4.4008	4.4524		C	-3.1038	-5.911	-13.1784		C	3.9616	1.8862	7.9898		C	8.7202	8.4033	7.8907
C	5.7812	3.6426	2.9792		C	3.0737	4.7999	7.0868		H	-3.7065	-5.5369	-12.5457		C	2.4481	0.4157	6.4577		C	7.8494	7.6822	8.7222
C	7.3258	1.9632	2.3161		H	2.821	5.0679	6.233		C	-1.8163	-5.4	-13.3294		H	2.7211	-0.4096	6.7866		C	8.4151	7.021	9.8255
C	5.4824	4.3438	5.2465		C	6.5014	5.84	4.655		C	1.5599	-1.1829	-11.7565		C	1.6585	2.8966	5.4073		H	7.8709	6.5234	10.3924
H	5.6937	4.285	6.1499		C	4.7656	4.3328	8.7193		H	1.4479	-0.6343	-10.9526		C	1.0851	1.7354	4.9456		C	9.7708	7.1021	10.0776
C	9.1952	0.0608	3.1889		C	7.3725	5.9258	5.8141		H	1.1396	-0.7332	-12.5198		H	0.4401	1.7764	4.2777		H	10.1206	6.6739	10.8255
H	9.8114	-0.5789	3.464		C	7.2609	5.1332	8.1316		H	2.5147	-1.3081	-11.937		C	4.9672	3.868	8.9532		C	10.6246	7.8119	9.2364
C	7.3829	2.4264	7.2099		C	6.6367	6.1833	3.3051		C	-2.9364	-3.1038	-11.5868		H	5.0784	4.7904	8.9833		H	11.5368	7.8522	9.4137
H	6.7793	3.1013	7.4245		H	7.4014	6.6198	3.0075		H	-3.5806	-3.6971	-11.9554		C	1.786	5.4764	5.9813		C	6.6206	8.6048	6.2283
C	7.9695	1.1739	1.3978		C	2.1025	4.5323	8.0513		C	-1.3257	-7.0722	-15.0317		C	2.6946	5.1616	7.0183		C	6.0781	8.8259	4.957
H	7.7911	1.2627	0.4888		H	1.2011	4.5932	7.8288		H	-0.7237	-7.472	-15.6472		C	1.4581	0.5014	5.4661		H	6.5876	9.2493	4.3047
C	8.9056	0.2291	1.8512		C	4.5	5.1904	2.8461		C	1.4869	-3.2236	-10.2785		H	1.0482	-0.2732	5.1543		C	4.7956	8.4211	4.6674
H	9.345	-0.302	1.2271		H	3.8438	4.9601	2.228		H	1.3509	-2.6398	-9.5034		C	1.1589	6.7082	5.984		H	4.4372	8.5495	3.8184
C	9.2111	0.3795	6.5923		C	8.5566	5.6729	8.3241		H	2.4457	-3.3762	-10.409		H	0.5517	6.9012	5.3073		C	4.0449	7.8153	5.6707
H	9.8163	-0.2997	6.3973		H	8.9707	5.6026	9.1548		H	1.0376	-4.0812	-10.1241		C	4.7262	1.0549	8.8181		H	3.1609	7.5821	5.4987
C	4.232	5.3792	3.4831		C	3.7845	4.1047	9.6507		C	2.3959	-3.5692	-13.3754		H	4.6589	0.1293	8.7593		C	4.5852	7.5514	6.9202
H	3.6006	5.9999	3.1995		H	4.0254	3.8943	10.524		H	3.1044	-2.9816	-13.1382		C	1.3953	7.6546	6.9421		H	4.0656	7.1267	7.5638
C	4.5346	5.2766	4.8109		C	8.6462	6.4277	6.0103		C	1.1815	-3.4528	-12.7356		H	0.9549	8.4727	6.9198		C	5.9063	7.9167	7.2261
H	4.1098	5.8284	5.4276		H	9.1139	6.8348	5.3164		C	0.3597	-5.2996	-14.1561		C	2.9458	6.1308	7.9818		C	5.6543	6.8975	9.4366
C	4.8578	4.5659	2.5631		C	5.636	5.8724	2.4258		C	1.6133	-5.4091	-14.7643		H	3.5521	5.9523	8.6641		C	5.1226	7.587	10.5108
H	4.6534	4.644	1.6593		H	5.7174	6.1217	1.5335		H	1.7702	-6.0681	-15.4309		C	5.6958	3.0301	9.7828		H	5.2915	8.4955	10.6176
C	8.0724	1.76	8.1932		C	2.4692	4.1812	9.3216		C	0.8948	-2.5517	-11.5394		H	6.2791	3.4074	10.4009		C	4.3302	6.9038	11.4308
H	7.9265	1.9891	9.0832		H	1.8191	3.9945	9.959		C	2.6123	-4.5502	-14.3833		C	2.3003	7.3702	7.9443		H	3.972	7.3583	12.1581
C	8.9861	0.7495	7.8958		C	9.2053	6.3032	7.2786		H	3.4641	-4.6117	-14.8001		H	2.4829	8.0072	8.5967		C	4.073	5.5556	11.2694
H	9.4443	0.3231	8.583		H	10.0511	6.6597	7.43		C	-2.4387	-1.1726	-10.2612		C	5.5859	1.6496	9.724		H	3.5401	5.1058	11.8846
										H	-2.7193	-0.4523	-9.7084		H	6.0926	1.1201	10.296		C	4.6121	4.8763	10.1884
										C	-2.6123	-7.557	-14.898							H	4.4367	3.9699	10.0769
										H	-2.8988	-8.2856	-15.4361							C	5.4141	5.542	9.2695
										C	-0.9224	-5.9966	-14.2582							H	5.7856	5.0839	8.55
										C	-3.4857	-6.9912	-13.9864
										H	-4.365	-7.342	-13.9067
										C	-3.3629	-2.0498	-10.7961
										H	-4.2892	-1.9296	-10.6217

## Sheet: 1,2-NpAc and 2,3-NpAc monomer
1,2-NpAc					2,3-NpAc
Elements	x	y	z		Elements	x	y	z
N	10.2361	3.7996	1.6201		N	8.2206	5.0429	9.0817
C	9.9982	1.3642	1.7226		C	9.267	6.6313	10.3755
C	10.5781	4.8001	2.5501		C	8.7193	8.758	8.6417
C	10.1992	2.5905	2.3198		C	8.6729	4.4398	10.2561
C	9.976	1.365	0.2008		C	8.5711	6.4119	9.1455
C	10.4348	2.7997	3.676		C	9.3318	5.3629	11.0744
C	11.8381	8.2217	3.2806		C	9.8873	10.2957	10.1451
H	12.0492	8.7382	4.0246		H	10.3918	10.4465	10.9118
C	11.3824	6.896	3.4702		C	8.8294	11.1379	8.1659
C	11.9749	8.7597	2.0439		H	8.613	11.8602	7.6215
H	12.2772	9.6339	1.9473		C	7.9916	4.2033	7.9703
C	8.301	2.6152	-1.2855		C	9.866	4.9105	12.2685
H	8.164	1.827	-1.7597		H	10.3001	5.4963	12.8458
C	10.9999	6.1419	2.3148		C	8.2735	7.4557	8.3028
C	10.4272	1.6847	4.5111		H	7.7877	7.3103	7.5233
H	10.5868	1.7734	5.423		C	9.4548	8.9815	9.8444
C	9.212	2.6194	-0.2274		C	9.5779	11.3413	9.3331
C	11.4357	1.484	-0.2961		H	9.865	12.1978	9.5537
H	11.828	2.2877	0.0528		C	9.7094	7.8915	10.7066
H	11.4455	1.5136	-1.2556		H	10.1766	8.026	11.4994
H	11.9394	0.7247	0.0059		C	7.5861	2.2917	9.6365
C	9.9643	0.2818	2.5865		C	8.4165	9.8796	7.826
H	9.7965	-0.5693	2.2512		H	7.9275	9.756	7.0445
C	11.0773	4.9881	4.9311		C	7.6461	2.0034	7.0986
H	11.1289	4.6036	5.7762		H	7.498	1.0948	7.2309
C	11.6611	7.9986	0.914		C	8.0838	4.6817	6.6638
H	11.779	8.363	0.0665		H	8.2203	5.5896	6.516
C	11.3789	6.2948	4.7555		C	7.7471	2.8305	8.2082
H	11.5899	6.8137	5.4979		C	8.4876	3.099	10.5586
C	11.1828	6.7239	1.042		C	7.8748	0.7965	9.7246
H	10.9752	6.2336	0.2796		H	7.2459	0.3165	9.1809
C	7.6001	3.7416	-1.6476		H	7.7945	0.5083	10.6369
H	7.0118	3.7138	-2.3673		H	8.7658	0.6236	9.4118
C	9.3853	3.832	0.4687		C	9.0769	2.6794	11.752
C	10.6828	4.2133	3.8177		H	9.0224	1.7827	11.9928
C	8.6506	4.9583	0.1335		C	7.7562	2.4767	5.8038
H	8.7444	5.7424	0.6247		H	7.6845	1.8914	5.0847
C	7.772	4.9067	-0.9435		C	6.1271	2.547	10.077
H	7.2972	5.668	-1.1882		H	5.9376	3.4868	10.027
C	9.3845	0.0728	-0.3629		H	6.0079	2.2442	10.9802
H	9.8824	-0.6783	-0.0318		H	5.5295	2.0688	9.4976
H	9.4319	0.0907	-1.3216		C	9.7417	3.563	12.5877
H	8.4676	-0.0055	-0.0893		H	10.1116	3.2475	13.3802
C	10.1799	0.4553	3.9605		C	7.975	3.8224	5.5837
H	10.1545	-0.2893	4.5171		H	8.0478	4.1494	4.7162

## Sheet: Ph-Ac and 1,2-PhAc trimer
Ph-Ac trimer					1,2-PhAc trimer
Elements	x	y	z		Elements	x	y	z
N	2.6717	3.7524	10.7816		N	5.6004	7.0778	8.9303
C	3.5917	2.7157	11.1508		C	6.928	10.2528	11.3259
C	4.9333	2.888	10.8738		H	7.2115	10.9602	11.8586
H	5.2344	3.6737	10.4326		C	7.842	9.3774	10.7844
C	1.0232	4.6437	9.2438		H	8.7497	9.4937	10.9481
C	1.8854	2.4003	8.9015		C	7.4149	8.3313	9.9988
H	2.4989	1.712	9.13		H	8.0405	7.7534	9.6263
C	2.6491	4.5151	13.1079		C	6.0569	8.125	9.753
H	3.2236	3.7995	13.353		C	6.2745	6.035	8.2626
C	0.1218	4.4132	8.2096		C	5.3659	5.4484	7.3475
H	-0.4971	5.0954	7.9763		C	5.776	4.3644	6.5662
C	1.4392	5.7509	11.4058		H	5.1887	3.9705	5.9627
C	1.8636	3.59	9.6348		C	7.0591	3.8889	6.7049
C	2.2608	4.6761	11.7728		H	7.3452	3.1779	6.1771
C	2.194	5.4023	14.0727		C	5.1118	9.0245	10.2775
H	2.4689	5.2974	14.9759		C	3.6031	8.887	10.0696
C	0.9768	6.5976	12.4026		C	2.9487	10.2608	9.8602
H	0.3914	7.3086	12.1683		H	3.3597	10.7006	9.1131
C	4.0569	0.5774	12.1459		H	3.0651	10.794	10.65
H	3.7579	-0.2148	12.576		H	2.0111	10.1451	9.688
C	5.4056	0.7537	11.876		C	3.0146	8.2258	11.3385
H	6.0311	0.0839	12.125		H	2.0682	8.1079	11.228
C	0.1004	3.2131	7.5077		H	3.1802	8.7884	12.0985
H	-0.5299	3.074	6.8106		H	3.4296	7.3714	11.4761
C	5.8397	1.9013	11.2462		C	3.3124	7.9864	8.887
H	6.765	2.019	11.0656		C	2.082	7.8729	8.25
C	1.3439	6.4383	13.7319		H	1.3908	8.4472	8.489
H	1.0161	7.0323	14.3972		C	1.86	6.9093	7.2536
C	1.0097	2.2264	7.8387		H	1.0232	6.8543	6.8504
H	1.0355	1.4217	7.3344		C	2.8559	6.0442	6.8607
C	1.2239	6.0008	9.9159		H	2.6939	5.4005	6.2092
C	2.5322	6.617	9.3605		C	4.1185	6.1485	7.4585
H	3.2705	5.9852	9.4863		C	7.9249	4.4527	7.6146
H	2.7297	7.4496	9.8388		H	8.7821	4.1027	7.6993
H	2.424	6.8073	8.4052		C	7.5566	5.5251	8.406
C	3.147	1.5568	11.7885		H	8.1519	5.8946	9.0182
H	2.223	1.4407	11.9765		C	4.2959	7.1224	8.4425
C	0.0803	6.9664	9.637		C	5.5986	10.066	11.0712
H	-0.0114	7.0933	8.6697		H	4.9892	10.6611	11.444
H	0.2692	7.8281	10.0634		N	1.1422	10.1095	5.5105
H	-0.7531	6.5985	9.9987		C	2.4698	6.9345	3.1149
N	5.2081	4.3349	6.1394		H	2.7533	6.2271	2.5822
C	4.288	5.3716	5.7702		C	3.3838	7.8099	3.6564
C	2.9464	5.1993	6.0472		H	4.2915	7.6936	3.4927
H	2.6454	4.4136	6.4884		C	2.9567	8.856	4.442
C	6.8565	3.4436	7.6772		H	3.5823	9.4339	4.8145
C	5.9943	5.687	8.0195		C	1.5987	9.0623	4.6878
H	5.3808	6.3753	7.791		C	1.8163	11.1523	6.1782
C	5.2307	3.5722	3.8131		C	0.9077	11.7389	7.0933
H	4.6561	4.2878	3.568		C	1.3178	12.8229	7.8746
C	7.758	3.6741	8.7114		H	0.7305	13.2168	8.4781
H	8.3768	2.9919	8.9447		C	2.6009	13.2984	7.7359
C	6.4406	2.3364	5.5152		H	2.887	14.0094	8.2637
C	6.0162	4.4973	7.2862		C	0.6536	8.1628	4.1633
C	5.6189	3.4112	5.1482		C	-0.8551	8.3003	4.3712
C	5.6858	2.685	2.8483		C	-1.5095	6.9265	4.5806
H	5.4108	2.7899	1.9451		H	-1.0985	6.4867	5.3277
C	6.9029	1.4897	4.5184		H	-1.3931	6.3933	3.7908
H	7.4883	0.7787	4.7527		H	-2.4471	7.0422	4.7528
C	3.8228	7.5099	4.7751		C	-1.4436	8.9615	3.1023
H	4.1218	8.3021	4.345		H	-2.39	9.0794	3.2128
C	2.4741	7.3336	5.045		H	-1.278	8.3989	2.3423
H	1.8486	8.0034	4.796		H	-1.0286	9.8159	2.9647
C	7.7793	4.8742	9.4133		C	-1.1458	9.2009	5.5538
H	8.4096	5.0133	10.1104		C	-2.3762	9.3144	6.1908
C	2.04	6.186	5.6748		H	-3.0674	8.7401	5.9518
H	1.1148	6.0683	5.8554		C	-2.5982	10.278	7.1872
C	6.5359	1.649	3.1891		H	-3.435	10.333	7.5904
H	6.8637	1.055	2.5239		C	-1.6023	11.1431	7.5801
C	6.87	5.8609	9.0824		H	-1.7643	11.7868	8.2316
H	6.8443	6.6656	9.5866		C	-0.3397	11.0388	6.9823
C	6.6558	2.0865	7.0051		C	3.4667	12.7346	6.8262
C	5.3475	1.4703	7.5605		H	4.3239	13.0846	6.7415
H	4.6093	2.1021	7.4347		C	3.0984	11.6622	6.0348
H	5.1501	0.6377	7.0822		H	3.6937	11.2927	5.4226
H	5.4557	1.28	8.5158		C	-0.1623	10.0649	5.9983
C	4.7328	6.5305	5.1325		C	1.1404	7.1213	3.3696
H	5.6567	6.6466	4.9445		H	0.531	6.5262	2.9968
C	7.7994	1.1209	7.284		N	3.316	1.3487	12.7309
H	7.8912	0.994	8.2513		C	1.9884	4.5237	10.3353
H	7.6105	0.2592	6.8576		H	1.7049	5.2311	9.8026
H	8.6328	1.4888	6.9223		C	1.0744	3.6483	10.8768
N	10.1185	8.3785	2.3211		H	0.1667	3.7646	10.7131
C	11.0385	9.4152	2.6903		C	1.5015	2.6022	11.6624
C	12.3801	9.243	2.4133		H	0.8759	2.0243	12.0349
H	12.6812	8.4572	1.9721		C	2.8595	2.3959	11.9082
C	8.47	7.4872	0.7833		C	2.6419	0.3059	13.3986
C	9.3322	9.7306	0.441		C	3.5505	-0.2807	14.3137
H	9.9458	10.4189	0.6695		C	3.1404	-1.3647	15.095
C	10.0959	7.6158	4.6474		H	3.7277	-1.7586	15.6985
H	10.6705	8.3314	4.8925		C	1.8573	-1.8402	14.9563
C	7.5686	7.7177	-0.2509		H	1.5712	-2.5512	15.4841
H	6.9497	7.0355	-0.4842		C	3.8046	3.2954	11.3837
C	8.886	6.3801	2.9453		C	5.3133	3.1579	11.5916
C	9.3104	8.541	1.1743		C	5.9677	4.5317	11.801
C	9.7076	7.4549	3.3123		H	5.5567	4.9715	12.5481
C	9.6408	6.7286	5.6122		H	5.8513	5.0649	11.0112
H	9.9157	6.8336	6.5154		H	6.9053	4.416	11.9732
C	8.4236	5.5333	3.9421		C	5.9018	2.4967	10.3227
H	7.8383	4.8224	3.7078		H	6.8482	2.3788	10.4332
C	11.5038	11.5535	3.6854		H	5.7362	3.0593	9.5627
H	11.2048	12.3458	4.1155		H	5.4868	1.6423	10.1851
C	12.8524	11.3772	3.4155		C	5.604	2.2573	12.7742
H	13.4779	12.0471	3.6645		C	6.8344	2.1438	13.4112
C	7.5472	8.9179	-0.9528		H	7.5256	2.7181	13.1722
H	6.9169	9.0569	-1.6499		C	7.0564	1.1802	14.4076
C	13.2865	10.2296	2.7857		H	7.8932	1.1252	14.8108
H	14.2118	10.112	2.6051		C	6.0605	0.3151	14.8005
C	8.7907	5.6927	5.2714		H	6.2225	-0.3286	15.452
H	8.4629	5.0987	5.9367		C	4.7979	0.4194	14.2027
C	8.4565	9.9045	-0.6218		C	0.9915	-1.2764	14.0466
H	8.4823	10.7093	-1.1261		H	0.1343	-1.6264	13.9619
C	8.6707	6.1302	1.4554		C	1.3598	-0.204	13.2552
C	9.9791	5.5139	0.9		H	0.7645	0.1655	12.643
H	10.7173	6.1457	1.0258		C	4.6205	1.3933	13.2187
H	10.1765	4.6813	1.3783		C	3.3178	4.3369	10.59
H	9.8708	5.3236	-0.0553		H	3.9272	4.932	10.2172
C	10.5938	10.5741	3.328
H	9.6699	10.6903	3.516
C	7.5271	5.1645	1.1765
H	7.4354	5.0376	0.2092
H	7.7161	4.3029	1.6029
H	6.6938	5.5324	1.5382

## Sheet: 1,2-NpAc and 2,3-NpAc trimer
1,2-NpAc trimer					2,3-NpAc trimer
Elements	x	y	z		Elements	x	y	z
N	3.9831	7.2802	3.6635		N	7.1376	2.653	9.1049
C	7.65	6.9819	3.5785		C	7.7552	3.2754	7.9857
H	8.3266	6.5005	3.997		C	4.9029	-0.3563	8.6684
C	5.3385	7.5097	3.3017		C	4.15	-0.1846	9.867
C	2.3276	5.705	3.7652		C	5.455	1.7705	10.4054
C	5.6766	8.3974	2.2877		C	6.168	1.6247	9.1734
H	5.0089	8.8502	1.8251		C	7.0398	3.3952	10.2855
C	3.6748	5.97	4.0301		C	8.6267	4.358	8.2369
C	7.0023	8.6081	1.9659		C	5.9253	0.5675	8.3287
H	7.2264	9.2094	1.2928		H	6.4214	0.4596	7.5495
C	4.5809	5.0853	4.5841		C	4.4581	0.8843	10.7318
C	7.9923	7.9315	2.6382		H	3.985	0.9899	11.5254
H	8.8871	8.1127	2.4601		C	7.8492	4.4765	10.5921
C	6.3267	6.7189	3.9228		C	7.4436	2.9098	6.6872
C	2.5045	9.2656	2.9709		H	6.8756	2.1886	6.538
C	4.0646	3.8285	4.8811		C	6.0171	2.9117	11.0998
H	4.6196	3.1831	5.2555		C	4.6255	-1.4784	7.8535
C	3.391	10.3408	3.1792		H	5.1108	-1.6065	7.0707
H	4.251	10.1668	3.4876		C	9.028	4.7427	9.6704
C	2.7243	3.5189	4.6259		C	5.7602	3.5644	12.3022
H	2.4134	2.6672	4.8327		H	5.095	3.2639	12.8784
C	1.1693	9.5777	2.5631		C	3.6609	-2.3732	8.1962
C	2.786	7.8858	3.2128		H	3.5061	-3.1112	7.6524
C	1.7388	11.9326	2.4778		C	2.8992	-2.1972	9.3568
H	1.4992	12.8121	2.2938		H	2.2317	-2.8082	9.571
C	5.9671	5.6159	4.9286		C	3.135	-1.1326	10.1723
C	3.0161	11.6372	2.9381		H	2.6237	-1.0237	10.9414
H	3.6231	12.3264	3.0842		C	7.5447	5.1206	11.7837
C	0.4514	7.2824	2.8487		H	8.0357	5.8703	12.0317
H	-0.225	6.6447	2.8403		C	6.5263	4.676	12.6138
C	1.7708	6.9228	3.2383		H	6.3533	5.1371	13.4027
C	1.8498	4.4299	4.0799		C	9.507	6.1952	9.7654
H	0.9616	4.2026	3.9239		H	10.3157	6.2989	9.2597
C	7.0074	4.4864	4.9238		H	9.6726	6.4175	10.6844
H	6.7284	3.7918	5.5248		H	8.831	6.7784	9.412
H	7.8568	4.8326	5.2071		C	7.9626	3.599	5.6135
H	7.0873	4.1289	4.0365		H	7.7494	3.3397	4.7463
C	5.8916	6.2278	6.3424		C	10.1893	3.8226	10.1126
H	5.2193	6.9129	6.359		H	9.9134	2.9051	10.0459
H	6.7423	6.6085	6.5722		H	10.4253	4.0201	11.0218
H	5.6659	5.5427	6.976		H	10.9486	3.9705	9.5448
C	0.188	8.5597	2.4903		C	9.1234	5.0274	7.1323
H	-0.664	8.7756	2.1868		H	9.6997	5.7452	7.2667
C	0.847	10.9332	2.2998		C	8.7949	4.6692	5.8265
H	-0.0064	11.1409	1.9943		H	9.1364	5.1497	5.1072
N	10.2361	3.7996	1.6201		N	7.1376	-3.5224	9.1049
C	9.9982	1.3642	1.7226		C	7.7552	-2.9	7.9857
C	10.5781	4.8001	2.5501		C	4.9029	-6.5317	8.6684
C	10.1992	2.5905	2.3198		C	4.15	-6.36	9.867
C	9.976	1.365	0.2008		C	5.455	-4.4049	10.4054
C	10.4348	2.7997	3.676		C	6.168	-4.5507	9.1734
C	11.8381	8.2217	3.2806		C	7.0398	-2.7802	10.2855
H	12.0492	8.7382	4.0246		C	8.6267	-1.8174	8.2369
C	11.3824	6.896	3.4702		C	5.9253	-5.6079	8.3287
C	11.9749	8.7597	2.0439		H	6.4214	-5.7158	7.5495
H	12.2772	9.6339	1.9473		C	4.4581	-5.2911	10.7318
C	8.301	2.6152	-1.2855		H	3.985	-5.1855	11.5254
H	8.164	1.827	-1.7597		C	7.8492	-1.6989	10.5921
C	10.9999	6.1419	2.3148		C	7.4436	-3.2656	6.6872
C	10.4272	1.6847	4.5111		H	6.8756	-3.9868	6.538
H	10.5868	1.7734	5.423		C	6.0171	-3.2637	11.0998
C	9.212	2.6194	-0.2274		C	4.6255	-7.6538	7.8535
C	11.4357	1.484	-0.2961		H	5.1108	-7.7819	7.0707
H	11.828	2.2877	0.0528		C	9.028	-1.4327	9.6704
H	11.4455	1.5136	-1.2556		C	5.7602	-2.611	12.3022
H	11.9394	0.7247	0.0059		H	5.095	-2.9115	12.8784
C	9.9643	0.2818	2.5865		C	3.6609	-8.5486	8.1962
H	9.7965	-0.5693	2.2512		H	3.5061	-9.2866	7.6524
C	11.0773	4.9881	4.9311		C	2.8992	-8.3726	9.3568
H	11.1289	4.6036	5.7762		H	2.2317	-8.9836	9.571
C	11.6611	7.9986	0.914		C	3.135	-7.308	10.1723
H	11.779	8.363	0.0665		H	2.6237	-7.1991	10.9414
C	11.3789	6.2948	4.7555		C	7.5447	-1.0548	11.7837
H	11.5899	6.8137	5.4979		H	8.0357	-0.3051	12.0317
C	11.1828	6.7239	1.042		C	6.5263	-1.4994	12.6138
H	10.9752	6.2336	0.2796		H	6.3533	-1.0383	13.4027
C	7.6001	3.7416	-1.6476		C	9.507	0.0198	9.7654
H	7.0118	3.7138	-2.3673		H	10.3157	0.1235	9.2597
C	9.3853	3.832	0.4687		H	9.6726	0.2421	10.6844
C	10.6828	4.2133	3.8177		H	8.831	0.603	9.412
C	8.6506	4.9583	0.1335		C	7.9626	-2.5764	5.6135
H	8.7444	5.7424	0.6247		H	7.7494	-2.8357	4.7463
C	7.772	4.9067	-0.9435		C	10.1893	-2.3528	10.1126
H	7.2972	5.668	-1.1882		H	9.9134	-3.2703	10.0459
C	9.3845	0.0728	-0.3629		H	10.4253	-2.1553	11.0218
H	9.8824	-0.6783	-0.0318		H	10.9486	-2.2049	9.5448
H	9.4319	0.0907	-1.3216		C	9.1234	-1.148	7.1323
H	8.4676	-0.0055	-0.0893		H	9.6997	-0.4302	7.2667
C	10.1799	0.4553	3.9605		C	8.7949	-1.5062	5.8265
H	10.1545	-0.2893	4.5171		H	9.1364	-1.0257	5.1072
N	3.4056	1.8978	-1.6201		N	7.1376	-9.6978	9.1049
C	3.6435	4.3332	-1.7226		C	7.7552	-9.0754	7.9857
C	3.0636	0.8972	-2.5501		C	4.9029	-12.7071	8.6684
C	3.4425	3.1069	-2.3198		C	4.15	-12.5354	9.867
C	3.6657	4.3324	-0.2008		C	5.455	-10.5803	10.4054
C	3.2069	2.8977	-3.676		C	6.168	-10.7261	9.1734
C	1.8036	-2.5244	-3.2806		C	7.0398	-8.9556	10.2855
H	1.5925	-3.0408	-4.0246		C	8.6267	-7.9928	8.2369
C	2.2593	-1.1986	-3.4702		C	5.9253	-11.7833	8.3287
C	1.6668	-3.0623	-2.0439		H	6.4214	-11.8912	7.5495
H	1.3645	-3.9365	-1.9473		C	4.4581	-11.4665	10.7318
C	5.3407	3.0822	1.2855		H	3.985	-11.3609	11.5254
H	5.4777	3.8704	1.7597		C	7.8492	-7.8743	10.5921
C	2.6418	-0.4445	-2.3148		C	7.4436	-9.441	6.6872
C	3.2145	4.0126	-4.5111		H	6.8756	-10.1622	6.538
H	3.0549	3.924	-5.423		C	6.0171	-9.4391	11.0998
C	4.4297	3.0779	0.2274		C	4.6255	-13.8292	7.8535
C	2.206	4.2133	0.2961		H	5.1108	-13.9573	7.0707
H	1.8137	3.4097	-0.0528		C	9.028	-7.6081	9.6704
H	2.1962	4.1838	1.2556		C	5.7602	-8.7864	12.3022
H	1.7023	4.9727	-0.0059		H	5.095	-9.0869	12.8784
C	3.6774	5.4156	-2.5865		C	3.6609	-14.724	8.1962
H	3.8452	6.2666	-2.2512		H	3.5061	-15.462	7.6524
C	2.5644	0.7092	-4.9311		C	2.8992	-14.548	9.3568
H	2.5128	1.0938	-5.7762		H	2.2317	-15.159	9.571
C	1.9806	-2.3013	-0.914		C	3.135	-13.4834	10.1723
H	1.8627	-2.6656	-0.0665		H	2.6237	-13.3745	10.9414
C	2.2628	-0.5974	-4.7555		C	7.5447	-7.2302	11.7837
H	2.0518	-1.1164	-5.4979		H	8.0357	-6.4805	12.0317
C	2.4589	-1.0265	-1.042		C	6.5263	-7.6748	12.6138
H	2.6665	-0.5362	-0.2796		H	6.3533	-7.2137	13.4027
C	6.0416	1.9558	1.6476		C	9.507	-6.1556	9.7654
H	6.6299	1.9835	2.3673		H	10.3157	-6.0519	9.2597
C	4.2564	1.8653	-0.4687		H	9.6726	-5.9333	10.6844
C	2.9589	1.484	-3.8177		H	8.831	-5.5724	9.412
C	4.9911	0.7391	-0.1335		C	7.9626	-8.7518	5.6135
H	4.8973	-0.045	-0.6247		H	7.7494	-9.0111	4.7463
C	5.8697	0.7907	0.9435		C	10.1893	-8.5282	10.1126
H	6.3445	0.0294	1.1882		H	9.9134	-9.4457	10.0459
C	4.2572	5.6245	0.3629		H	10.4253	-8.3307	11.0218
H	3.7593	6.3756	0.0318		H	10.9486	-8.3803	9.5448
H	4.2098	5.6066	1.3216		C	9.1234	-7.3234	7.1323
H	5.1741	5.7028	0.0893		H	9.6997	-6.6056	7.2667
C	3.4618	5.242	-3.9605		C	8.7949	-7.6816	5.8265
H	3.4872	5.9867	-4.5171		H	9.1364	-7.2011	5.1072
