# Supplementary material for: High energy triplet-state manipulation via temperature-responsive twisted hetero-annulation systems
Source: Nat Commun. 2026 May 25;17:6790. doi: 10.1038/s41467-026-73715-8 (PMC13385895; doi:10.1038/s41467-026-73715-8)
Supplement: Supplementary file 6 — Source Data [file 41467_2026_73715_MOESM6_ESM.xlsx]

## Sheet: Figure 2
Figure 2b
x	y	y
POZ	87.54	2.07
PTZ	89.72	15.43
Ac	87.44	8.04
PTZO	88.17	10.09
PTZOO	83.72	8.36
Figure 2c
n-hexane		Cyclohexane		Toluene		Chlorobenzene		Chloroform		Ethyl acetate		THF		DCM		DMF		Acetone		Acetonitrile
x	y	x	y	x	y	x	y	x	y	x	y	x	y	x	y	x	y	x	y	x	y
350	0.1579	350	0.09555	350	0.03973	350	0.02827	350	0.02987	350	0.0617	350	0.05752	350	0.02344	350	0.03536	350	0.15495	350	0.03378
351	0.24609	350.2	0.1035	350.2	0.04166	350.2	0.02953	350.2	0.03144	350.2	0.06492	351	0.08634	350.2	0.02656	351	0.04798	350.2	0.15898	350.2	0.03677
352	0.37846	350.4	0.11375	350.4	0.04439	350.4	0.03109	350.4	0.02841	350.4	0.0717	352	0.12277	350.4	0.02725	352	0.07034	350.4	0.16438	350.4	0.0374
353	0.56677	350.6	0.12612	350.6	0.047	350.6	0.03291	350.6	0.02882	350.6	0.07728	353	0.17618	350.6	0.02988	353	0.10384	350.6	0.17046	350.6	0.04269
354	0.77239	350.8	0.13613	350.8	0.05046	350.8	0.03481	350.8	0.03213	350.8	0.08166	354	0.24788	350.8	0.03007	354	0.14022	350.8	0.17646	350.8	0.04629
355	0.92162	351	0.14687	351	0.05255	351	0.03675	351	0.03381	351	0.08875	355	0.3364	351	0.0328	355	0.19218	351	0.1839	351	0.049
356	1	351.2	0.15932	351.2	0.05643	351.2	0.0389	351.2	0.03529	351.2	0.09397	356	0.43705	351.2	0.03575	356	0.25589	351.2	0.1947	351.2	0.05182
357	0.99916	351.4	0.17104	351.4	0.06128	351.4	0.04126	351.4	0.03675	351.4	0.10131	357	0.54846	351.4	0.03816	357	0.32363	351.4	0.20379	351.4	0.05664
358	0.94036	351.6	0.18422	351.6	0.06647	351.6	0.04368	351.6	0.04185	351.6	0.11114	358	0.64706	351.6	0.04052	358	0.40012	351.6	0.21375	351.6	0.05841
359	0.83391	351.8	0.19972	351.8	0.07172	351.8	0.04621	351.8	0.04582	351.8	0.12009	359	0.76083	351.8	0.04347	359	0.48715	351.8	0.22325	351.8	0.06118
360	0.73902	352	0.21876	352	0.07675	352	0.04922	352	0.04925	352	0.12735	360	0.84789	352	0.04634	360	0.58041	352	0.23165	352	0.06776
361	0.64551	352.2	0.24	352.2	0.08142	352.2	0.05268	352.2	0.05099	352.2	0.13729	361	0.91836	352.2	0.04929	361	0.66423	352.2	0.23644	352.2	0.0736
362	0.59518	352.4	0.26441	352.4	0.09069	352.4	0.05642	352.4	0.05207	352.4	0.14647	362	0.97051	352.4	0.05428	362	0.76057	352.4	0.23757	352.4	0.07681
363	0.54352	352.6	0.28589	352.6	0.09815	352.6	0.06029	352.6	0.05631	352.6	0.158	363	0.98826	352.6	0.05783	363	0.82443	352.6	0.23448	352.6	0.08144
364	0.51055	352.8	0.31298	352.8	0.10437	352.8	0.06434	352.8	0.05963	352.8	0.17	364	1	352.8	0.06351	364	0.88292	352.8	0.23714	352.8	0.08838
365	0.48728	353	0.33934	353	0.11357	353	0.06875	353	0.06742	353	0.1812	365	0.98684	353	0.06743	365	0.9381	353	0.23683	353	0.09569
366	0.47059	353.2	0.36851	353.2	0.12186	353.2	0.07332	353.2	0.07018	353.2	0.19313	366	0.95792	353.2	0.07167	366	0.96614	353.2	0.23103	353.2	0.10192
367	0.46083	353.4	0.39842	353.4	0.1325	353.4	0.07859	353.4	0.07692	353.4	0.20398	367	0.90885	353.4	0.078	367	0.98994	353.4	0.22651	353.4	0.10856
368	0.45295	353.6	0.43198	353.6	0.14213	353.6	0.08425	353.6	0.08323	353.6	0.21692	368	0.87622	353.6	0.08321	368	1	353.6	0.22768	353.6	0.11578
369	0.46497	353.8	0.46408	353.8	0.15424	353.8	0.09078	353.8	0.09295	353.8	0.2314	369	0.82829	353.8	0.08847	369	0.991	353.8	0.22555	353.8	0.12358
370	0.48602	354	0.5013	354	0.16802	354	0.09791	354	0.09944	354	0.24939	370	0.78546	354	0.0959	370	0.9894	354	0.22612	354	0.13128
371	0.50941	354.2	0.5389	354.2	0.18088	354.2	0.1052	354.2	0.10196	354.2	0.26887	371	0.76571	354.2	0.1041	371	0.97031	354.2	0.2282	354.2	0.13698
372	0.53134	354.4	0.57807	354.4	0.1935	354.4	0.11258	354.4	0.10622	354.4	0.2833	372	0.728	354.4	0.11107	372	0.94247	354.4	0.23569	354.4	0.14506
373	0.54928	354.6	0.61103	354.6	0.20666	354.6	0.12025	354.6	0.10874	354.6	0.29701	373	0.72644	354.6	0.11896	373	0.91016	354.6	0.2449	354.6	0.1514
374	0.55086	354.8	0.64837	354.8	0.22253	354.8	0.12801	354.8	0.12327	354.8	0.31216	374	0.71122	354.8	0.12685	374	0.88766	354.8	0.25957	354.8	0.15862
375	0.56529	355	0.68487	355	0.23785	355	0.13706	355	0.13218	355	0.33308	375	0.69713	355	0.1306	375	0.8642	355	0.27723	355	0.16919
376	0.55504	355.2	0.72319	355.2	0.25426	355.2	0.14607	355.2	0.13935	355.2	0.34727	376	0.70901	355.2	0.14149	376	0.86167	355.2	0.29759	355.2	0.17683
377	0.53516	355.4	0.75187	355.4	0.27427	355.4	0.15659	355.4	0.14701	355.4	0.36507	377	0.70363	355.4	0.14667	377	0.84789	355.4	0.31434	355.4	0.19036
378	0.49904	355.6	0.78788	355.6	0.29321	355.6	0.16787	355.6	0.15747	355.6	0.38575	378	0.70893	355.6	0.15602	378	0.8155	355.6	0.33471	355.6	0.20423
379	0.46754	355.8	0.82278	355.8	0.30943	355.8	0.17907	355.8	0.17162	355.8	0.39802	379	0.70284	355.8	0.1662	379	0.81992	355.8	0.35742	355.8	0.21613
380	0.42714	356	0.85171	356	0.32566	356	0.1905	356	0.18596	356	0.42111	380	0.71368	356	0.1739	380	0.81033	356	0.38006	356	0.22994
381	0.38649	356.2	0.87527	356.2	0.3464	356.2	0.20262	356.2	0.19351	356.2	0.44492	381	0.70846	356.2	0.18712	381	0.80375	356.2	0.40014	356.2	0.24198
382	0.35169	356.4	0.89931	356.4	0.36425	356.4	0.21422	356.4	0.20311	356.4	0.46632	382	0.70202	356.4	0.19986	382	0.79695	356.4	0.42113	356.4	0.25167
383	0.31236	356.6	0.91737	356.6	0.38498	356.6	0.22703	356.6	0.21318	356.6	0.48027	383	0.6788	356.6	0.21303	383	0.78275	356.6	0.43836	356.6	0.26451
384	0.2845	356.8	0.93824	356.8	0.40175	356.8	0.24037	356.8	0.2252	356.8	0.49999	384	0.67757	356.8	0.22499	384	0.78349	356.8	0.4562	356.8	0.27962
385	0.26097	357	0.95887	357	0.42483	357	0.25561	357	0.24244	357	0.52524	385	0.64954	357	0.23795	385	0.76821	357	0.47091	357	0.2929
386	0.24561	357.2	0.96912	357.2	0.44881	357.2	0.27067	357.2	0.25387	357.2	0.54881	386	0.61012	357.2	0.25602	386	0.76833	357.2	0.48566	357.2	0.30729
387	0.23001	357.4	0.97937	357.4	0.47567	357.4	0.28643	357.4	0.26443	357.4	0.56878	387	0.5789	357.4	0.27014	387	0.74616	357.4	0.50054	357.4	0.32002
388	0.21603	357.6	0.9906	357.6	0.50182	357.6	0.30322	357.6	0.27693	357.6	0.59403	388	0.54875	357.6	0.28695	388	0.7227	357.6	0.51566	357.6	0.3358
389	0.20263	357.8	0.99878	357.8	0.52562	357.8	0.32002	357.8	0.28846	357.8	0.61231	389	0.52635	357.8	0.29888	389	0.71114	357.8	0.52777	357.8	0.34853
390	0.19649	358	1	358	0.55248	358	0.33699	358	0.3027	358	0.6301	390	0.50345	358	0.31446	390	0.6889	358	0.54081	358	0.36458
391	0.1945	358.2	0.99866	358.2	0.57268	358.2	0.355	358.2	0.32848	358.2	0.65584	391	0.46187	358.2	0.33273	391	0.65918	358.2	0.55258	358.2	0.38478
392	0.18407	358.4	0.99451	358.4	0.59576	358.4	0.37387	358.4	0.33652	358.4	0.67436	392	0.43902	358.4	0.3471	392	0.63525	358.4	0.568	358.4	0.39751
393	0.17863	358.6	0.99439	358.6	0.62172	358.6	0.39413	358.6	0.36026	358.6	0.69384	393	0.4128	358.6	0.36244	393	0.60999	358.6	0.58351	358.6	0.41744
394	0.17825	358.8	0.98084	358.8	0.64895	358.8	0.41439	358.8	0.3805	358.8	0.72005	394	0.38392	358.8	0.38095	394	0.58077	358.8	0.59971	358.8	0.43045
395	0.17253	359	0.97156	359	0.67437	359	0.43551	359	0.39465	359	0.74074	395	0.36363	359	0.39605	395	0.55109	359	0.61267	359	0.44594
396	0.16711	359.2	0.95875	359.2	0.69961	359.2	0.45664	359.2	0.41316	359.2	0.76431	396	0.34864	359.2	0.41163	396	0.53386	359.2	0.62337	359.2	0.46172
397	0.159	359.4	0.94959	359.4	0.72287	359.4	0.47776	359.4	0.42905	359.4	0.7809	397	0.32704	359.4	0.43112	397	0.50332	359.4	0.63252	359.4	0.47915
398	0.15362	359.6	0.93678	359.6	0.74829	359.6	0.4975	359.6	0.44765	359.6	0.7987	398	0.31036	359.6	0.45157	398	0.48151	359.6	0.64453	359.6	0.50129
399	0.14842	359.8	0.92848	359.8	0.7638	359.8	0.51707	359.8	0.46867	359.8	0.81096	399	0.29741	359.8	0.47325	399	0.46295	359.8	0.65335	359.8	0.51513
400	0.13891	360	0.91701	360	0.78526	360	0.53785	360	0.48379	360	0.83141	400	0.28852	360	0.48859	400	0.4367	360	0.65988	360	0.53534
401	0.13197	360.2	0.89369	360.2	0.80545	360.2	0.56001	360.2	0.50287	360.2	0.85233	401	0.27761	360.2	0.50783	401	0.4151	360.2	0.66824	360.2	0.55471
402	0.11992	360.4	0.87563	360.4	0.82781	360.4	0.58062	360.4	0.51595	360.4	0.86219	402	0.26324	360.4	0.52658	402	0.38864	360.4	0.67769	360.4	0.57048
403	0.11112	360.6	0.8594	360.6	0.8471	360.6	0.60174	360.6	0.53824	360.6	0.8759	403	0.25868	360.6	0.5429	403	0.38172	360.6	0.68546	360.6	0.5846
404	0.10347	360.8	0.8439	360.8	0.86549	360.8	0.62443	360.8	0.5519	360.8	0.89298	404	0.24566	360.8	0.56384	404	0.36368	360.8	0.69622	360.8	0.60342
405	0.09342	361	0.82352	361	0.88064	361	0.64555	361	0.57098	361	0.90741	405	0.23294	361	0.58162	405	0.34668	361	0.70809	361	0.62196
406	0.08421	361.2	0.80899	361.2	0.89434	361.2	0.66581	361.2	0.59472	361.2	0.92015	406	0.23483	361.2	0.60012	406	0.33158	361.2	0.72068	361.2	0.63718
407	0.07847	361.4	0.7952	361.4	0.89975	361.4	0.68642	361.4	0.62573	361.4	0.92448	407	0.21749	361.4	0.61547	407	0.32198	361.4	0.73064	361.4	0.65378
408	0.07242	361.6	0.77543	361.6	0.91526	361.6	0.70633	361.6	0.639	361.6	0.93554	408	0.20644	361.6	0.6369	408	0.30886	361.6	0.74231	361.6	0.66901
409	0.06706	361.8	0.76176	361.8	0.93275	361.8	0.72659	361.8	0.66031	361.8	0.94781	409	0.1971	361.8	0.65857	409	0.29972	361.8	0.75108	361.8	0.68174
410	0.05866	362	0.7415	362	0.94699	362	0.74737	362	0.69025	362	0.95575	410	0.18385	362	0.67172	410	0.26586	362	0.76449	362	0.70249
411	0.05453	362.2	0.72331	362.2	0.95204	362.2	0.76814	362.2	0.71699	362.2	0.96537	411	0.1747	362.2	0.6934	411	0.26368	362.2	0.781	362.2	0.71716
412	0.05162	362.4	0.70867	362.4	0.95925	362.4	0.78892	362.4	0.73056	362.4	0.97595	412	0.16056	362.4	0.71288	412	0.25556	362.4	0.79859	362.4	0.73487
413	0.04862	362.6	0.68963	362.6	0.97169	362.6	0.80745	362.6	0.74848	362.6	0.97908	413	0.15439	362.6	0.727	413	0.24111	362.6	0.81431	362.6	0.75175
414	0.0444	362.8	0.67425	362.8	0.98071	362.8	0.82407	362.8	0.76466	362.8	0.97932	414	0.14402	362.8	0.74916	414	0.22698	362.8	0.82816	362.8	0.7584
415	0.04415	363	0.66339	363	0.98467	363	0.84156	363	0.77416	363	0.98677	415	0.13439	363	0.76572	415	0.22134	363	0.8422	363	0.77306
416	0.04119	363.2	0.65057	363.2	0.98413	363.2	0.85905	363.2	0.80206	363.2	0.99447	416	0.12481	363.2	0.77741	416	0.2116	363.2	0.85405	363.2	0.79244
417	0.03982	363.4	0.63641	363.4	0.99279	363.4	0.87602	363.4	0.80729	363.4	1	417	0.11668	363.4	0.7947	417	0.20106	363.4	0.86185	363.4	0.8071
418	0.03679	363.6	0.62323	363.6	0.9982	363.6	0.89057	363.6	0.83403	363.6	0.9988	418	0.10804	363.6	0.81881	418	0.1913	363.6	0.86994	363.6	0.8226
419	0.03266	363.8	0.61225	363.8	1	363.8	0.9058	363.8	0.84721	363.8	0.99471	419	0.1021	363.8	0.8249	419	0.17487	363.8	0.87734	363.8	0.83782
420	0.03414	364	0.60126	364	0.99657	364	0.91948	364	0.86397	364	0.99543	420	0.09692	364	0.84219	420	0.16935	364	0.88372	364	0.85443
421	0.03312	364.2	0.59443	364.2	0.99513	364.2	0.93039	364.2	0.86639	364.2	0.99471	421	0.09096	364.2	0.86192	421	0.15567	364.2	0.89088	364.2	0.86633
422	0.03001	364.4	0.58711	364.4	0.99189	364.4	0.94147	364.4	0.87395	364.4	0.99158	422	0.08594	364.4	0.86922	422	0.15113	364.4	0.89785	364.4	0.86827
423	0.02933	364.6	0.57807	364.6	0.98449	364.6	0.951	364.6	0.88722	364.6	0.99687	423	0.08155	364.6	0.87677	423	0.14671	364.6	0.90644	364.6	0.87961
424	0.02526	364.8	0.56904	364.8	0.9789	364.8	0.95896	364.8	0.8974	364.8	0.98749	424	0.07798	364.8	0.89406	424	0.13679	364.8	0.9135	364.8	0.89373
425	0.02453	365	0.56196	365	0.97782	365	0.96675	365	0.91309	365	0.98773	425	0.07401	365	0.90356	425	0.12949	365	0.91767	365	0.90452
426	0.02557	365.2	0.55647	365.2	0.96989	365.2	0.97576	365.2	0.93557	365.2	0.98196	426	0.06998	365.2	0.9155	426	0.11748	365.2	0.92115	365.2	0.90895
427	0.0215	365.4	0.54414	365.4	0.96736	365.4	0.98407	365.4	0.944	365.4	0.97475	427	0.06543	365.4	0.92524	427	0.11159	365.4	0.92156	365.4	0.91642
428	0.02047	365.6	0.53792	365.6	0.95709	365.6	0.98909	365.6	0.95117	365.6	0.97715	428	0.06504	365.6	0.94228	428	0.10579	365.6	0.9231	365.6	0.92196
429	0.02081	365.8	0.52999	365.8	0.94897	365.8	0.99273	365.8	0.96531	365.8	0.96849	429	0.05992	365.8	0.95056	429	0.10172	365.8	0.92213	365.8	0.93081
430	0.01831	366	0.5273	366	0.93779	366	0.99619	366	0.969	366	0.96561	430	0.05624	366	0.96128	430	0.0992	366	0.92691	366	0.9333
431	0.01611	366.2	0.52547	366.2	0.92265	366.2	0.99775	366.2	0.98159	366.2	0.95743	431	0.05174	366.2	0.96225	431	0.09264	366.2	0.93464	366.2	0.93579
432	0.01574	366.4	0.52193	366.4	0.9167	366.4	0.99896	366.4	0.98547	366.4	0.95935	432	0.05145	366.4	0.97297	432	0.08855	366.4	0.94039	366.4	0.94576
433	0.0147	366.6	0.51729	366.6	0.91147	366.6	1	366.6	0.99225	366.6	0.94901	433	0.0482	366.6	0.97881	433	0.08571	366.6	0.94274	366.6	0.95627
434	0.01332	366.8	0.51082	366.8	0.9039	366.8	1	366.8	1	366.8	0.93819	434	0.04371	366.8	0.97467	434	0.08048	366.8	0.94627	366.8	0.95987
435	0.0126	367	0.50814	367	0.88911	367	0.99879	367	0.99709	367	0.9341	435	0.04312	367	0.98247	435	0.0773	367	0.9544	367	0.97232
436	0.01171	367.2	0.50533	367.2	0.87541	367.2	0.99688	367.2	0.9845	367.2	0.93194	436	0.0408	367.2	0.98368	436	0.07012	367.2	0.95555	367.2	0.97897
437	0.01123	367.4	0.49679	367.4	0.86748	367.4	0.9955	367.4	0.98837	367.4	0.93098	437	0.03846	367.4	0.98807	437	0.07176	367.4	0.95298	367.4	0.98035
438	0.00983	367.6	0.49362	367.6	0.86008	367.6	0.9903	367.6	0.98062	367.6	0.91655	438	0.035	367.6	0.99562	438	0.06301	367.6	0.95528	367.6	0.98339
439	0.00891	367.8	0.49142	367.8	0.84169	367.8	0.98511	367.8	0.98547	367.8	0.90741	439	0.03586	367.8	0.99635	439	0.06161	367.8	0.95535	367.8	0.98561
440	0.00886	368	0.48837	368	0.8334	368	0.97974	368	0.97772	368	0.89851	440	0.03382	368	1	440	0.05963	368	0.95297	368	0.97924
441	0.00804	368.2	0.48495	368.2	0.8215	368.2	0.97385	368.2	0.97868	368.2	0.89394	441	0.03004	368.2	0.99391	441	0.05524	368.2	0.95199	368.2	0.99308
442	0.00707	368.4	0.48349	368.4	0.8096	368.4	0.96797	368.4	0.98547	368.4	0.88528	442	0.02628	368.4	0.99464	442	0.05348	368.4	0.95211	368.4	0.99668
443	0.00644	368.6	0.48165	368.6	0.80112	368.6	0.96173	368.6	0.98256	368.6	0.87277	443	0.0255	368.6	0.99464	443	0.04921	368.6	0.95843	368.6	1
444	0.00682	368.8	0.47897	368.8	0.78706	368.8	0.95481	368.8	0.97578	368.8	0.86484	444	0.02457	368.8	0.9961	444	0.04576	368.8	0.96162	368.8	0.99862
445	0.00594	369	0.4786	369	0.77714	369	0.94771	369	0.96435	369	0.85353	445	0.02244	369	0.99367	445	0.04465	369	0.95832	369	0.99862
446	0.00554	369.2	0.48007	369.2	0.77101	369.2	0.94113	369.2	0.969	369.2	0.8456	446	0.02078	369.2	0.99196	446	0.04154	369.2	0.95421	369.2	0.99585
447	0.00544	369.4	0.47677	369.4	0.76669	369.4	0.93507	369.4	0.95805	369.4	0.84127	447	0.01966	369.4	0.99464	447	0.04081	369.4	0.94824	369.4	0.99834
448	0.00477	369.6	0.47885	369.6	0.75587	369.6	0.92693	369.6	0.9501	369.6	0.83429	448	0.01884	369.6	0.98709	448	0.03433	369.6	0.94323	369.6	0.99502
449	0.005	369.8	0.47885	369.8	0.74739	369.8	0.91775	369.8	0.94826	369.8	0.82924	449	0.01776	369.8	0.9793	449	0.03555	369.8	0.93812	369.8	0.99972
450	0.0048	370	0.47848	370	0.7382	370	0.90754	370	0.94787	370	0.82972	450	0.0159	370	0.97248	450	0.03382	370	0.93912	370	0.99834
451	0.00431	370.2	0.48129	370.2	0.72954	370.2	0.89749	370.2	0.93111	370.2	0.82323	451	0.01566	370.2	0.96956	451	0.02913	370.2	0.94255	370.2	0.99363
452	0.00389	370.4	0.48178	370.4	0.71963	370.4	0.88762	370.4	0.92695	370.4	0.81505	452	0.01391	370.4	0.96274	452	0.02838	370.4	0.94016	370.4	0.9917
453	0.00372	370.6	0.48349	370.6	0.70809	370.6	0.87914	370.6	0.92075	370.6	0.80615	453	0.01352	370.6	0.96128	453	0.02883	370.6	0.93415	370.6	0.98755
454	0.004	370.8	0.48373	370.8	0.69583	370.8	0.87048	370.8	0.90825	370.8	0.79533	454	0.01462	370.8	0.95397	454	0.02853	370.8	0.92938	370.8	0.97924
455	0.00311	371	0.48165	371	0.68861	371	0.86078	371	0.90185	371	0.791	455	0.01328	371	0.94886	455	0.02577	371	0.92436	371	0.97343
456	0.00364	371.2	0.48873	371.2	0.67888	371.2	0.85143	371.2	0.87792	371.2	0.78499	456	0.01191	371.2	0.94034	456	0.02313	371.2	0.91603	371.2	0.96817
457	0.00314	371.4	0.49166	371.4	0.67545	371.4	0.84208	371.4	0.87938	371.4	0.77513	457	0.01161	371.4	0.9435	457	0.02145	371.4	0.91272	371.4	0.969
458	0.00235	371.6	0.49789	371.6	0.66932	371.6	0.83221	371.6	0.86223	371.6	0.76719	458	0.00892	371.6	0.93279	458	0.02078	371.6	0.913	371.6	0.96485
459	0.00232	371.8	0.50204	371.8	0.65688	371.8	0.82321	371.8	0.85341	371.8	0.76118	459	0.00966	371.8	0.91842	459	0.01905	371.8	0.90941	371.8	0.96568
460	0.0029	372	0.50521	372	0.65237	372	0.8149	372	0.84837	372	0.75974	460	0.01051	372	0.91671	460	0.01845	372	0.90535	372	0.9643
461	0.00273	372.2	0.51412	372.2	0.65363	372.2	0.80624	372.2	0.85118	372.2	0.75661	461	0.00954	372.2	0.9077	461	0.01648	372.2	0.90019	372.2	0.95821
462	0.00239	372.4	0.51607	372.4	0.65273	372.4	0.79758	372.4	0.84905	372.4	0.75324	462	0.00907	372.4	0.90527	462	0.01826	372.4	0.89866	372.4	0.94576
463	0.00197	372.6	0.51851	372.6	0.64985	372.6	0.79083	372.6	0.82958	372.6	0.74579	463	0.0078	372.6	0.89309	463	0.01546	372.6	0.89935	372.6	0.93828
464	0.00167	372.8	0.52169	372.8	0.65057	372.8	0.78286	372.8	0.82502	372.8	0.74507	464	0.00837	372.8	0.88384	464	0.01401	372.8	0.89376	372.8	0.93828
465	0.00178	373	0.52535	373	0.64264	373	0.77369	373	0.82367	373	0.73737	465	0.00741	373	0.87994	465	0.01477	373	0.88244	373	0.93496
466	0.00182	373.2	0.53023	373.2	0.63524	373.2	0.76607	373.2	0.81378	373.2	0.734	466	0.00813	373.2	0.86703	466	0.01371	373.2	0.87542	373.2	0.92334
467	0.00172	373.4	0.53328	373.4	0.62929	373.4	0.75931	373.4	0.81146	373.4	0.73039	467	0.00671	373.4	0.85729	467	0.01252	373.4	0.87076	373.4	0.92362
468	0.00122	373.6	0.53694	373.6	0.62605	373.6	0.75204	373.6	0.80429	373.6	0.72703	468	0.00653	373.6	0.85072	468	0.01199	373.6	0.86931	373.6	0.91974
469	0.00098673	373.8	0.53621	373.8	0.62515	373.8	0.7446	373.8	0.79218	373.8	0.72029	469	0.00567	373.8	0.83951	469	0.01125	373.8	0.87347	373.8	0.91808
470	0.000932163	374	0.53926	374	0.62857	374	0.73698	374	0.78074	374	0.71789	470	0.00612	374	0.83976	470	0.01048	374	0.8799	374	0.91448
471	0.00122	374.2	0.54597	374.2	0.62569	374.2	0.7297	374.2	0.76844	374.2	0.70514	471	0.00537	374.2	0.83464	471	0.01006	374.2	0.88621	374.2	0.91006
472	0.00126	374.4	0.54597	374.4	0.62244	374.4	0.72434	374.4	0.75856	374.4	0.70129	472	0.00515	374.4	0.82661	472	0.00963	374.4	0.88654	374.4	0.90618
473	0.000699744	374.6	0.54561	374.6	0.61721	374.6	0.71828	374.6	0.74122	374.6	0.70274	473	0.00429	374.6	0.81614	473	0.00943	374.6	0.88421	374.6	0.9012
474	0.00080216	374.8	0.54732	374.8	0.61739	374.8	0.71187	374.8	0.73976	374.8	0.70658	474	0.0057	374.8	0.80859	474	0.00887	374.8	0.88276	374.8	0.89345
475	0.000745639	375	0.54732	375	0.61884	375	0.70702	375	0.73937	375	0.7037	475	0.00485	375	0.80834	475	0.00883	375	0.88235	375	0.89816
476	0.000784171	375.2	0.54903	375.2	0.62154	375.2	0.70131	375.2	0.72717	375.2	0.70851	476	0.00443	375.2	0.80298	476	0.0081	375.2	0.88795	375.2	0.89096
477	0.000756993	375.4	0.54915	375.4	0.61685	375.4	0.69732	375.4	0.72174	375.4	0.70418	477	0.00287	375.4	0.8025	477	0.00662	375.4	0.89082	375.4	0.88764
478	0.00116	375.6	0.55232	375.6	0.61613	375.6	0.69421	375.6	0.72959	375.6	0.7025	478	0.00328	375.6	0.80079	478	0.00747	375.6	0.8862	375.6	0.87906
479	0.000803843	375.8	0.55476	375.8	0.61415	375.8	0.68936	375.8	0.72668	375.8	0.70562	479	0.00418	375.8	0.79397	479	0.00769	375.8	0.87531	375.8	0.87602
480	0.000573514	376	0.5572	376	0.61343	376	0.68555	376	0.72145	376	0.70394	480	0.0033	376	0.78886	480	0.00686	376	0.86242	376	0.87546
481	0.000782286	376.2	0.55452	376.2	0.61577	376.2	0.68226	376.2	0.72891	376.2	0.7061	481	0.00294	376.2	0.78326	481	0.00617	376.2	0.8496	376.2	0.87269
482	0.000616829	376.4	0.54939	376.4	0.60982	376.4	0.67776	376.4	0.72193	376.4	0.70057	482	0.00322	376.4	0.774	482	0.00547	376.4	0.83616	376.4	0.86162
483	0.000552932	376.6	0.54988	376.6	0.61108	376.6	0.67516	376.6	0.7169	376.6	0.69961	483	0.0037	376.6	0.7723	483	0.00573	376.6	0.8216	376.6	0.85637
484	0.000487304	376.8	0.55293	376.8	0.61379	376.8	0.67291	376.8	0.71215	376.8	0.69672	484	0.00354	376.8	0.76378	484	0.00528	376.8	0.80943	376.8	0.8536
485	0.000455539	377	0.54915	377	0.61253	377	0.67049	377	0.69762	377	0.69191	485	0.00231	377	0.76451	485	0.00449	377	0.79615	377	0.85277
486	0.000459279	377.2	0.54793	377.2	0.61829	377.2	0.66789	377.2	0.68144	377.2	0.69576	486	0.003	377.2	0.77108	486	0.00443	377.2	0.78981	377.2	0.85332
487	0.000606694	377.4	0.54842	377.4	0.61848	377.4	0.66494	377.4	0.68027	377.4	0.696	487	0.00195	377.4	0.76865	487	0.00479	377.4	0.78666	377.4	0.85083
488	0.000320582	377.6	0.54122	377.6	0.621	377.6	0.66304	377.6	0.6794	377.6	0.69841	488	0.00249	377.6	0.76256	488	0.00376	377.6	0.79218	377.6	0.84336
489	0.000799189	377.8	0.53865	377.8	0.62262	377.8	0.66304	377.8	0.66923	377.8	0.69576	489	0.00262	377.8	0.75939	489	0.00348	377.8	0.7987	377.8	0.83893
490	0.000436144	378	0.5345	378	0.61974	378	0.66131	378	0.65392	378	0.68662	490	0.00191	378	0.75818	490	0.00308	378	0.79906	378	0.83865
491	0.000327567	378.2	0.52877	378.2	0.61559	378.2	0.65992	378.2	0.64549	378.2	0.68542	491	0.00209	378.2	0.75623	491	0.00278	378.2	0.79913	378.2	0.82758
492	0.000254861	378.4	0.52364	378.4	0.62515	378.4	0.65888	378.4	0.64956	378.4	0.68614	492	0.00238	378.4	0.75793	492	0.00303	378.4	0.79498	378.4	0.81928
493	0.000332809	378.6	0.51607	378.6	0.62262	378.6	0.65715	378.6	0.6546	378.6	0.68326	493	0.00241	378.6	0.75452	493	0.00284	378.6	0.79841	378.6	0.82371
494	0.000296723	378.8	0.5079	378.8	0.62352	378.8	0.65594	378.8	0.65876	378.8	0.6847	494	0.00161	378.8	0.74722	494	0.00258	378.8	0.8039	378.8	0.81845
495	0.000337423	379	0.50436	379	0.62154	379	0.65507	379	0.65256	379	0.68518	495	0.00169	379	0.73991	495	0.00244	379	0.81142	379	0.81209
496	0.000144602	379.2	0.49557	379.2	0.62298	379.2	0.65404	379.2	0.66555	379.2	0.68614	496	0.00204	379.2	0.74088	496	0.00223	379.2	0.81994	379.2	0.80683
497	0.000105907	379.4	0.49056	379.4	0.63038	379.4	0.65386	379.4	0.66593	379.4	0.68734	497	0.00195	379.4	0.73431	497	0.00249	379.4	0.81985	379.4	0.80544
498	0.000464612	379.6	0.48641	379.6	0.62803	379.6	0.65404	379.6	0.66526	379.6	0.68278	498	0.0018	379.6	0.73139	498	0.0021	379.6	0.8147	379.6	0.80434
499	0.000347933	379.8	0.47543	379.8	0.62731	379.8	0.65473	379.8	0.65034	379.8	0.68085	499	0.000907083	379.8	0.72384	499	0.00242	379.8	0.80401	379.8	0.80295
500	0.000228831	380	0.46847	380	0.62515	380	0.65456	380	0.66254	380	0.68494	500	0.00173	380	0.71945	500	0.00125	380	0.79538	380	0.79908
501	0.000148361	380.2	0.46335	380.2	0.62641	380.2	0.65334	380.2	0.65586	380.2	0.68085			380.2	0.71848			380.2	0.78863	380.2	0.79686
502	0.000107822	380.4	0.45688	380.4	0.63038	380.4	0.65317	380.4	0.65382	380.4	0.6859			380.4	0.72798			380.4	0.77811	380.4	0.79686
503	0.00019181	380.6	0.45078	380.6	0.62587	380.6	0.65109	380.6	0.65625	380.6	0.68278			380.6	0.72749			380.6	0.77309	380.6	0.79216
504	0.000192907	380.8	0.4393	380.8	0.62623	380.8	0.65196	380.8	0.65615	380.8	0.67676			380.8	0.72408			380.8	0.76778	380.8	0.78829
505	0.000363864	381	0.43186	381	0.62262	381	0.6523	381	0.66002	381	0.67652			381	0.72067			381	0.76116	381	0.78247
506	0.000237905	381.2	0.42539	381.2	0.61667	381.2	0.65282	381.2	0.66574	381.2	0.67484			381.2	0.71264			381.2	0.75745	381.2	0.77971
507	0.000109745	381.4	0.42124	381.4	0.61577	381.4	0.65334	381.4	0.67262	381.4	0.67364			381.4	0.71385			381.4	0.75417	381.4	0.77611
508	0.000110154	381.6	0.41331	381.6	0.61162	381.6	0.65386	381.6	0.66613	381.6	0.67243			381.6	0.71239			381.6	0.74972	381.6	0.77777
509	0.00011056	381.8	0.40232	381.8	0.61469	381.8	0.65369	381.8	0.65809	381.8	0.67075			381.8	0.70971			381.8	0.74622	381.8	0.77694
510	0.000155487	382	0.39219	382	0.61216	382	0.65369	382	0.6609	382	0.66883			382	0.70971			382	0.74342	382	0.77666
511	6.64765e-05	382.2	0.38633	382.2	0.60838	382.2	0.65282	382.2	0.66051	382.2	0.66955			382.2	0.71093			382.2	0.74769	382.2	0.77417
512	0.000474426	382.4	0.38084	382.4	0.60477	382.4	0.653	382.4	0.65847	382.4	0.66714			382.4	0.70776			382.4	0.75645	382.4	0.76532
513	6.64765e-05	382.6	0.37486	382.6	0.59828	382.6	0.65282	382.6	0.65944	382.6	0.66498			382.6	0.7063			382.6	0.76624	382.6	0.75757
514	6.64765e-05	382.8	0.36815	382.8	0.59756	382.8	0.65282	382.8	0.63948	382.8	0.65752			382.8	0.71117			382.8	0.77174	382.8	0.75425
515	0.000113092	383	0.35899	383	0.5981	383	0.65282	383	0.64132	383	0.64694			383	0.71556			383	0.77995	383	0.7595
516	0.000160629	383.2	0.35057	383.2	0.59449	383.2	0.65317	383.2	0.65566	383.2	0.64718			383.2	0.71507			383.2	0.78265	383.2	0.75923
517	0.00011401	383.4	0.34105	383.4	0.59215	383.4	0.65178	383.4	0.6513	383.4	0.64117			383.4	0.70971			383.4	0.78623	383.4	0.75674
518	0.00025843	383.6	0.33153	383.6	0.588	383.6	0.64988	383.6	0.65838	383.6	0.63083			383.6	0.7102			383.6	0.7894	383.6	0.75425
519	0.00011493	383.8	0.32665	383.8	0.5862	383.8	0.64849	383.8	0.65905	383.8	0.63131			383.8	0.70947			383.8	0.79031	383.8	0.74982
520	6.64765e-05	384	0.3186	384	0.57682	384	0.64798	384	0.65886	384	0.63227			384	0.71044			384	0.79473	384	0.74345
521	0.000115807	384.2	0.31323	384.2	0.57051	384.2	0.6459	384.2	0.65256	384.2	0.62698			384.2	0.70923			384.2	0.79761	384.2	0.73902
522	0.000116252	384.4	0.30517	384.4	0.5642	384.4	0.64538	384.4	0.64404	384.4	0.62409			384.4	0.70947			384.4	0.79437	384.4	0.74871
523	6.64765e-05	384.6	0.30261	384.6	0.56042	384.6	0.64295	384.6	0.63687	384.6	0.61952			384.6	0.70265			384.6	0.79069	384.6	0.7465
524	0.000117294	384.8	0.29736	384.8	0.55429	384.8	0.64036	384.8	0.63571	384.8	0.61784			384.8	0.70265			384.8	0.78042	384.8	0.74041
525	0.000117816	385	0.29065	385	0.55176	385	0.63793	385	0.63667	385	0.61086			385	0.69754			385	0.76923	385	0.73183
526	6.64765e-05	385.2	0.28625	385.2	0.54563	385.2	0.63499	385.2	0.63667	385.2	0.60533			385.2	0.69729			385.2	0.75677	385.2	0.73681
527	1.4191e-05	385.4	0.27905	385.4	0.5386	385.4	0.63274	385.4	0.64074	385.4	0.60197			385.4	0.69437			385.4	0.74655	385.4	0.72851
528	6.64765e-05	385.6	0.27149	385.6	0.53157	385.6	0.62927	385.6	0.63299	385.6	0.5974			385.6	0.6912			385.6	0.73571	385.6	0.73211
529	1.30624e-05	385.8	0.26685	385.8	0.52688	385.8	0.62598	385.8	0.63212	385.8	0.59186			385.8	0.68877			385.8	0.73126	385.8	0.72685
530	1.2576e-05	386	0.2616	386	0.52219	386	0.62339	386	0.63115	386	0.58898			386	0.68633			386	0.72678	386	0.72048
531	0.000120874	386.2	0.25672	386.2	0.52003	386.2	0.62079	386.2	0.62272	386.2	0.5808			386.2	0.68633			386.2	0.72435	386.2	0.71467
532	0.000121429	386.4	0.25367	386.4	0.5139	386.4	0.61837	386.4	0.61953	386.4	0.57551			386.4	0.67976			386.4	0.71989	386.4	0.71716
533	0.000121991	386.6	0.25037	386.6	0.50128	386.6	0.61577	386.6	0.6048	386.6	0.56878			386.6	0.67976			386.6	0.71825	386.6	0.70969
534	1.03912e-05	386.8	0.24524	386.8	0.49388	386.8	0.61231	386.8	0.60935	386.8	0.56252			386.8	0.67513			386.8	0.72041	386.8	0.70747
535	9.78496e-06	387	0.24378	387	0.48974	387	0.60832	387	0.60305	387	0.55507			387	0.67732			387	0.72457	387	0.70277
536	6.64765e-05	387.2	0.2417	387.2	0.48793	387.2	0.60521	387.2	0.60102	387.2	0.55218			387.2	0.67513			387.2	0.72353	387.2	0.70249
537	8.64639e-06	387.4	0.23804	387.4	0.48144	387.4	0.60122	387.4	0.60829	387.4	0.55026			387.4	0.6688			387.4	0.72932	387.4	0.6953
538	8.03821e-06	387.6	0.23231	387.6	0.47405	387.6	0.59655	387.6	0.60015	387.6	0.53968			387.6	0.66222			387.6	0.73223	387.6	0.69364
539	7.40834e-06	387.8	0.22999	387.8	0.46972	387.8	0.59187	387.8	0.60179	387.8	0.53366			387.8	0.65638			387.8	0.73453	387.8	0.69696
540	0.000126159	388	0.22694	388	0.46738	388	0.58737	388	0.59385	388	0.52284			388	0.65687			388	0.73597	388	0.69557
541	6.64765e-05	388.2	0.22132	388.2	0.45854	388.2	0.58304	388.2	0.59104	388.2	0.51442			388.2	0.65005			388.2	0.73682	388.2	0.68782
542	0.000127489	388.4	0.21742	388.4	0.45097	388.4	0.57767	388.4	0.58736	388.4	0.50673			388.4	0.64226			388.4	0.73093	388.4	0.6834
543	4.87562e-06	388.6	0.21485	388.6	0.4461	388.6	0.57179	388.6	0.58794	388.6	0.50264			388.6	0.63787			388.6	0.72121	388.6	0.67731
544	4.23644e-06	388.8	0.21217	388.8	0.44069	388.8	0.5659	388.8	0.58494	388.8	0.49975			388.8	0.63373			388.8	0.71113	388.8	0.66485
545	3.52792e-06	389	0.20985	389	0.43583	389	0.55915	389	0.57786	389	0.50023			389	0.62959			389	0.70187	389	0.65738
546	6.64765e-05	389.2	0.20594	389.2	0.42573	389.2	0.55395	389.2	0.57331	389.2	0.49326			389.2	0.62691			389.2	0.69099	389.2	0.65074
547	6.64765e-05	389.4	0.20314	389.4	0.4178	389.4	0.54789	389.4	0.5737	389.4	0.48268			389.4	0.62204			389.4	0.68334	389.4	0.65461
548	0.000131548	389.6	0.1996	389.6	0.40914	389.6	0.54218	389.6	0.58106	389.6	0.47835			389.6	0.61912			389.6	0.6702	389.6	0.64936
549	6.64765e-05	389.8	0.1996	389.8	0.40427	389.8	0.53646	389.8	0.56817	389.8	0.47185			389.8	0.61888			389.8	0.657	389.8	0.64963
550	0	390	0.19728	390	0.39742	390	0.5311	390	0.55916	390	0.47065			390	0.6179			390	0.6455	390	0.64825
		390.2	0.19496	390.2	0.38895	390.2	0.52538	390.2	0.55083	390.2	0.45742			390.2	0.61401			390.2	0.63447	390.2	0.64437
		390.4	0.19215	390.4	0.3857	390.4	0.52001	390.4	0.54415	390.4	0.45117			390.4	0.60889			390.4	0.62803	390.4	0.63995
		390.6	0.19142	390.6	0.37867	390.6	0.51517	390.6	0.53766	390.6	0.45021			390.6	0.60402			390.6	0.62673	390.6	0.63386
		390.8	0.18642	390.8	0.3729	390.8	0.50962	390.8	0.53175	390.8	0.44107			390.8	0.60037			390.8	0.62038	390.8	0.63635
		391	0.18288	391	0.36803	391	0.50356	391	0.53301	391	0.43217			391	0.59014			391	0.61437	391	0.63607
		391.2	0.18312	391.2	0.36334	391.2	0.4975	391.2	0.51838	391.2	0.42736			391.2	0.58746			391.2	0.61092	391.2	0.61974
		391.4	0.18202	391.4	0.35956	391.4	0.49162	391.4	0.51227	391.4	0.42014			391.4	0.57967			391.4	0.61324	391.4	0.61476
		391.6	0.18324	391.6	0.35469	391.6	0.48452	391.6	0.50675	391.6	0.41606			391.6	0.57334			391.6	0.61697	391.6	0.61033
		391.8	0.18129	391.8	0.34838	391.8	0.47794	391.8	0.50995	391.8	0.41509			391.8	0.56847			391.8	0.62448	391.8	0.60286
		392	0.17983	392	0.34405	392	0.47257	392	0.51557	392	0.41606			392	0.56554			392	0.62888	392	0.60176
		392.2	0.18007	392.2	0.34063	392.2	0.46651	392.2	0.50985	392.2	0.41245			392.2	0.55872			392.2	0.63236	392.2	0.59484
		392.4	0.17751	392.4	0.33197	392.4	0.46062	392.4	0.50733	392.4	0.40211			392.4	0.54606			392.4	0.63481	392.4	0.59013
		392.6	0.17677	392.6	0.32746	392.6	0.45473	392.6	0.50539	392.6	0.39537			392.6	0.54314			392.6	0.63768	392.6	0.58432
		392.8	0.17446	392.8	0.32223	392.8	0.4485	392.8	0.48941	392.8	0.38912			392.8	0.53827			392.8	0.64234	392.8	0.58045
		393	0.17458	393	0.31989	393	0.44227	393	0.48388	393	0.3896			393	0.53705			393	0.64446	393	0.57076
		393.2	0.17128	393.2	0.31628	393.2	0.43655	393.2	0.47468	393.2	0.38166			393.2	0.52609			393.2	0.64577	393.2	0.56688
		393.4	0.16945	393.4	0.31088	393.4	0.43032	393.4	0.46257	393.4	0.38094			393.4	0.52098			393.4	0.64387	393.4	0.56107
		393.6	0.16811	393.6	0.30565	393.6	0.42426	393.6	0.46208	393.6	0.37806			393.6	0.51392			393.6	0.63418	393.6	0.55858
		393.8	0.16738	393.8	0.3033	393.8	0.41872	393.8	0.46015	393.8	0.36988			393.8	0.50612			393.8	0.62636	393.8	0.55056
		394	0.1642	394	0.29861	394	0.413	394	0.45094	394	0.36363			394	0.50223			394	0.6179	394	0.54336
		394.2	0.16433	394.2	0.2923	394.2	0.40677	394.2	0.44532	394.2	0.35641			394.2	0.50052			394.2	0.60826	394.2	0.53866
		394.4	0.16286	394.4	0.28996	394.4	0.40106	394.4	0.43709	394.4	0.34992			394.4	0.49468			394.4	0.60015	394.4	0.53395
		394.6	0.16225	394.6	0.28401	394.6	0.395	394.6	0.43021	394.6	0.34366			394.6	0.48786			394.6	0.58861	394.6	0.52731
		394.8	0.16042	394.8	0.27986	394.8	0.38893	394.8	0.4212	394.8	0.33958			394.8	0.4825			394.8	0.57825	394.8	0.52233
		395	0.16005	395	0.27716	395	0.38374	395	0.42594	395	0.33934			395	0.47982			395	0.57283	395	0.51596
		395.2	0.16005	395.2	0.27391	395.2	0.37889	395.2	0.41228	395.2	0.33308			395.2	0.47349			395.2	0.57115	395.2	0.5143
		395.4	0.15957	395.4	0.26796	395.4	0.37335	395.4	0.39339	395.4	0.33188			395.4	0.46667			395.4	0.57103	395.4	0.51015
		395.6	0.15651	395.6	0.26291	395.6	0.36746	395.6	0.39717	395.6	0.32539			395.6	0.46107			395.6	0.57187	395.6	0.50932
		395.8	0.1542	395.8	0.26111	395.8	0.3621	395.8	0.3931	395.8	0.32274			395.8	0.45182			395.8	0.57226	395.8	0.49991
		396	0.15456	396	0.25678	396	0.35725	396	0.39533	396	0.31625			396	0.44816			396	0.56673	396	0.49548
		396.2	0.15236	396.2	0.25264	396.2	0.35223	396.2	0.38109	396.2	0.31168			396.2	0.44305			396.2	0.56218	396.2	0.48967
		396.4	0.15249	396.4	0.24903	396.4	0.34772	396.4	0.38196	396.4	0.30711			396.4	0.43964			396.4	0.56021	396.4	0.49189
		396.6	0.15139	396.6	0.24777	396.6	0.34305	396.6	0.37459	396.6	0.30374			396.6	0.43672			396.6	0.55758	396.6	0.48386
		396.8	0.15114	396.8	0.24633	396.8	0.33855	396.8	0.37537	396.8	0.30422			396.8	0.42819			396.8	0.54888	396.8	0.47666
		397	0.15029	397	0.24362	397	0.33404	397	0.36442	397	0.29917			397	0.41967			397	0.54316	397	0.47445
		397.2	0.14809	397.2	0.24164	397.2	0.33041	397.2	0.36045	397.2	0.30061			397.2	0.41796			397.2	0.53601	397.2	0.46532
		397.4	0.14687	397.4	0.23803	397.4	0.32625	397.4	0.35909	397.4	0.29484			397.4	0.41334			397.4	0.52709	397.4	0.45951
		397.6	0.14577	397.6	0.23551	397.6	0.32158	397.6	0.35289	397.6	0.29051			397.6	0.40603			397.6	0.51998	397.6	0.45203
		397.8	0.14492	397.8	0.23154	397.8	0.3169	397.8	0.34834	397.8	0.28859			397.8	0.40433			397.8	0.5169	397.8	0.44318
		398	0.14345	398	0.22902	398	0.31309	398	0.35173	398	0.28306			398	0.39751			398	0.50902	398	0.44484
		398.2	0.14248	398.2	0.22487	398.2	0.30894	398.2	0.33865	398.2	0.28041			398.2	0.39483			398.2	0.49887	398.2	0.44511
		398.4	0.14101	398.4	0.22289	398.4	0.3053	398.4	0.33797	398.4	0.27945			398.4	0.3885			398.4	0.49071	398.4	0.43958
		398.6	0.13955	398.6	0.22217	398.6	0.30097	398.6	0.34098	398.6	0.27344			398.6	0.38119			398.6	0.4845	398.6	0.43072
		398.8	0.14004	398.8	0.21946	398.8	0.29682	398.8	0.33226	398.8	0.27248			398.8	0.37851			398.8	0.48119	398.8	0.42519
		399	0.13772	399	0.21567	399	0.29318	399	0.31356	399	0.26911			399	0.37486			399	0.48455	399	0.42325
		399.2	0.13613	399.2	0.21279	399.2	0.28937	399.2	0.31123	399.2	0.26911			399.2	0.37486			399.2	0.48947	399.2	0.41744
		399.4	0.13589	399.4	0.21423	399.4	0.28573	399.4	0.31288	399.4	0.26285			399.4	0.36902			399.4	0.49321	399.4	0.41495
		399.6	0.13394	399.6	0.21225	399.6	0.28244	399.6	0.31675	399.6	0.25997			399.6	0.36731			399.6	0.49726	399.6	0.40499
		399.8	0.12966	399.8	0.20882	399.8	0.27915	399.8	0.31792	399.8	0.25612			399.8	0.36074			399.8	0.50153	399.8	0.39917
		400	0.12918	400	0.20558	400	0.27586	400	0.30881	400	0.25275			400	0.35562			400	0.50128	400	0.39087
		400.2	0.12747	400.2	0.20377	400.2	0.27257	400.2	0.30387	400.2	0.25035			400.2	0.3488			400.2	0.50034	400.2	0.39032
		400.4	0.12734	400.4	0.20251	400.4	0.27015	400.4	0.29398	400.4	0.24963			400.4	0.34466			400.4	0.50228	400.4	0.38118
		400.6	0.12551	400.6	0.20269	400.6	0.26703	400.6	0.29292	400.6	0.24337			400.6	0.34101			400.6	0.50497	400.6	0.3798
		400.8	0.12271	400.8	0.20251	400.8	0.26426	400.8	0.28468	400.8	0.23791			400.8	0.33638			400.8	0.50553	400.8	0.37869
		401	0.12153	401	0.19818	401	0.26132	401	0.28091	401	0.23772			401	0.3337			401	0.50948	401	0.37371
		401.2	0.12077	401.2	0.19548	401.2	0.25872	401.2	0.281	401.2	0.23707			401.2	0.33176			401.2	0.50942	401.2	0.36624
		401.4	0.11781	401.4	0.19602	401.4	0.25664	401.4	0.27848	401.4	0.23753			401.4	0.32542			401.4	0.50915	401.4	0.36403
		401.6	0.11665	401.6	0.19656	401.6	0.25422	401.6	0.28013	401.6	0.2365			401.6	0.32055			401.6	0.51142	401.6	0.36154
		401.8	0.1161	401.8	0.19602	401.8	0.25145	401.8	0.27616	401.8	0.2364			401.8	0.31349			401.8	0.50919	401.8	0.35683
		402	0.1143	402	0.19079	402	0.2492	402	0.27664	402	0.23306			402	0.3152			402	0.50359	402	0.35655
		402.2	0.11343	402.2	0.19043	402.2	0.24695	402.2	0.27064	402.2	0.2319			402.2	0.31446			402.2	0.49785	402.2	0.35379
		402.4	0.11089	402.4	0.18737	402.4	0.24435	402.4	0.27403	402.4	0.23053			402.4	0.31081			402.4	0.49125	402.4	0.35019
		402.6	0.108	402.6	0.18628	402.6	0.24245	402.6	0.27015	402.6	0.22397			402.6	0.30911			402.6	0.48493	402.6	0.34908
		402.8	0.10636	402.8	0.18719	402.8	0.24054	402.8	0.27054	402.8	0.22267			402.8	0.30472			402.8	0.47573	402.8	0.34742
		403	0.10386	403	0.1843	403	0.23777	403	0.26075	403	0.22084			403	0.30156			403	0.4647	403	0.34216
		403.2	0.10132	403.2	0.18358	403.2	0.23517	403.2	0.25242	403.2	0.22161			403.2	0.2979			403.2	0.45114	403.2	0.33497
		403.4	0.10015	403.4	0.18142	403.4	0.23292	403.4	0.24903	403.4	0.21634			403.4	0.29425			403.4	0.4358	403.4	0.33358
		403.6	0.09972	403.6	0.18088	403.6	0.23084	403.6	0.24612	403.6	0.21572			403.6	0.2923			403.6	0.41965	403.6	0.32916
		403.8	0.09754	403.8	0.17909	403.8	0.22842	403.8	0.24128	403.8	0.21273			403.8	0.28792			403.8	0.40365	403.8	0.32362
		404	0.09523	404	0.17588	404	0.22652	404	0.24641	404	0.21035			404	0.28597			404	0.38568	404	0.31892
		404.2	0.09471	404.2	0.17415	404.2	0.22461	404.2	0.24893	404.2	0.20807			404.2	0.28183			404.2	0.37163	404.2	0.31559
		404.4	0.09352	404.4	0.17076	404.4	0.22236	404.4	0.24409	404.4	0.20807			404.4	0.27964			404.4	0.36383	404.4	0.31117
		404.6	0.09112	404.6	0.16955	404.6	0.22011	404.6	0.24012	404.6	0.20667			404.6	0.27745			404.6	0.35723	404.6	0.30923
		404.8	0.08919	404.8	0.16843	404.8	0.21855	404.8	0.23905	404.8	0.20347			404.8	0.2755			404.8	0.35079	404.8	0.3048
		405	0.0873	405	0.16495	405	0.2163	405	0.24225	405	0.20126			405	0.27185			405	0.34548	405	0.30259
		405.2	0.08751	405.2	0.16299	405.2	0.21405	405.2	0.23469	405.2	0.19958			405.2	0.26746			405.2	0.34733	405.2	0.29816
		405.4	0.08404	405.4	0.16328	405.4	0.21197	405.4	0.23508	405.4	0.19713			405.4	0.26503			405.4	0.35183	405.4	0.29456
		405.6	0.08263	405.6	0.16039	405.6	0.21007	405.6	0.22868	405.6	0.19306			405.6	0.26576			405.6	0.35993	405.6	0.2893
		405.8	0.08156	405.8	0.15684	405.8	0.20833	405.8	0.22752	405.8	0.19109			405.8	0.2643			405.8	0.36824	405.8	0.28515
		406	0.07948	406	0.15545	406	0.20695	406	0.22985	406	0.18852			406	0.26113			406	0.37735	406	0.28211
		406.2	0.07801	406.2	0.15542	406.2	0.20539	406.2	0.23324	406.2	0.18637			406.2	0.2565			406.2	0.38226	406.2	0.28321
		406.4	0.07628	406.4	0.15347	406.4	0.20366	406.4	0.23643	406.4	0.18447			406.4	0.25626			406.4	0.38374	406.4	0.281
		406.6	0.07549	406.6	0.15114	406.6	0.20175	406.6	0.23692	406.6	0.1806			406.6	0.25334			406.6	0.38677	406.6	0.28017
		406.8	0.07475	406.8	0.14846	406.8	0.2002	406.8	0.23266	406.8	0.17952			406.8	0.25334			406.8	0.38707	406.8	0.27796
		407	0.07333	407	0.14822	407	0.19898	407	0.23149	407	0.17882			407	0.2509			407	0.38464	407	0.27569
		407.2	0.07184	407.2	0.14714	407.2	0.19691	407.2	0.22839	407.2	0.17668			407.2	0.24993			407.2	0.38322	407.2	0.27358
		407.4	0.07043	407.4	0.14628	407.4	0.19517	407.4	0.2252	407.4	0.17322			407.4	0.24774			407.4	0.38008	407.4	0.27405
		407.6	0.06951	407.6	0.14456	407.6	0.19362	407.6	0.22122	407.6	0.17283			407.6	0.2427			407.6	0.3768	407.6	0.26675
		407.8	0.06925	407.8	0.14364	407.8	0.19136	407.8	0.22054	407.8	0.17084			407.8	0.24007			407.8	0.37052	407.8	0.26788
		408	0.06716	408	0.14189	408	0.18998	408	0.21153	408	0.17055			408	0.23619			408	0.36206	408	0.26478
		408.2	0.06512	408.2	0.14096	408.2	0.18807	408.2	0.21308	408.2	0.1674			408.2	0.23464			408.2	0.35384	408.2	0.26647
		408.4	0.06437	408.4	0.13933	408.4	0.186	408.4	0.2034	408.4	0.16605			408.4	0.23339			408.4	0.34619	408.4	0.26271
		408.6	0.06365	408.6	0.13715	408.6	0.18427	408.6	0.20436	408.6	0.16516			408.6	0.2303			408.6	0.33967	408.6	0.25598
		408.8	0.06278	408.8	0.13457	408.8	0.18236	408.8	0.2095	408.8	0.1622			408.8	0.22872			408.8	0.33503	408.8	0.25424
		409	0.06179	409	0.13279	409	0.18028	409	0.20446	409	0.15968			409	0.22589			409	0.33081	409	0.25266
		409.2	0.06012	409.2	0.13077	409.2	0.17872	409.2	0.20388	409.2	0.15684			409.2	0.22219			409.2	0.33115	409.2	0.25078
		409.4	0.05851	409.4	0.12788	409.4	0.17717	409.4	0.2032	409.4	0.15347			409.4	0.21798			409.4	0.32954	409.4	0.24774
		409.6	0.0583	409.6	0.12673	409.6	0.17561	409.6	0.20136	409.6	0.1496			409.6	0.21552			409.6	0.3303	409.6	0.24707
		409.8	0.0582	409.8	0.12704	409.8	0.1737	409.8	0.20311	409.8	0.14753			409.8	0.21571			409.8	0.33483	409.8	0.24425
		410	0.05779	410	0.12457	410	0.17213	410	0.19962	410	0.14777			410	0.21342			410	0.33813	410	0.24167
		410.2	0.05646	410.2	0.1215	410.2	0.17026	410.2	0.20097	410.2	0.14809			410.2	0.21048			410.2	0.33998	410.2	0.24317
		410.4	0.05606	410.4	0.12134	410.4	0.16873	410.4	0.19574	410.4	0.14395			410.4	0.21082			410.4	0.34442	410.4	0.23772
		410.6	0.05399	410.6	0.1188	410.6	0.16705	410.6	0.19749	410.6	0.14486			410.6	0.2086			410.6	0.35083	410.6	0.23539
		410.8	0.05197	410.8	0.1149	410.8	0.16548	410.8	0.19623	410.8	0.14546			410.8	0.20644			410.8	0.357	410.8	0.23099
		411	0.05104	411	0.11409	411	0.1638	411	0.18857	411	0.14393			411	0.20174			411	0.35939	411	0.22615
		411.2	0.05131	411.2	0.1133	411.2	0.16252	411.2	0.18654	411.2	0.14094			411.2	0.19991			411.2	0.3609	411.2	0.22587
		411.4	0.05081	411.4	0.11112	411.4	0.16051	411.4	0.18818	411.4	0.13984			411.4	0.19979			411.4	0.36187	411.4	0.21967
		411.6	0.04928	411.6	0.11088	411.6	0.1585	411.6	0.19196	411.6	0.13803			411.6	0.19923			411.6	0.36023	411.6	0.21713
		411.8	0.04756	411.8	0.1089	411.8	0.15689	411.8	0.17956	411.8	0.13719			411.8	0.19372			411.8	0.35287	411.8	0.21965
		412	0.04726	412	0.10592	412	0.15498	412	0.17937	412	0.13192			412	0.19143			412	0.34525	412	0.21608
		412.2	0.04622	412.2	0.10343	412.2	0.15311	412.2	0.17404	412.2	0.13118			412.2	0.18788			412.2	0.33835	412.2	0.21422
		412.4	0.04501	412.4	0.1043	412.4	0.1515	412.4	0.17385	412.4	0.13051			412.4	0.18432			412.4	0.33533	412.4	0.21364
		412.6	0.04431	412.6	0.1028	412.6	0.14986	412.6	0.17346	412.6	0.12906			412.6	0.18673			412.6	0.33111	412.6	0.21026
		412.8	0.04483	412.8	0.1008	412.8	0.14814	412.8	0.17162	412.8	0.12723			412.8	0.18676			412.8	0.32355	412.8	0.20462
		413	0.0443	413	0.10232	413	0.14608	413	0.17026	413	0.12738			413	0.18518			413	0.31747	413	0.20102
		413.2	0.0427	413.2	0.10012	413.2	0.14447	413.2	0.16842	413.2	0.12483			413.2	0.18427			413.2	0.31425	413.2	0.1985
		413.4	0.04231	413.4	0.09927	413.4	0.14264	413.4	0.16115	413.4	0.12279			413.4	0.1815			413.4	0.31156	413.4	0.19537
		413.6	0.04187	413.6	0.09566	413.6	0.14099	413.6	0.16493	413.6	0.12105			413.6	0.17938			413.6	0.31395	413.6	0.19308
		413.8	0.0413	413.8	0.09271	413.8	0.13893	413.8	0.16483	413.8	0.12002			413.8	0.18116			413.8	0.3152	413.8	0.18931
		414	0.04113	414	0.09112	414	0.13739	414	0.16726	414	0.12079			414	0.17619			414	0.31733	414	0.18796
		414.2	0.04081	414.2	0.09162	414.2	0.13535	414.2	0.16009	414.2	0.11721			414.2	0.17232			414.2	0.31773	414.2	0.18508
		414.4	0.04127	414.4	0.08829	414.4	0.13362	414.4	0.15796	414.4	0.11574			414.4	0.17249			414.4	0.32019	414.4	0.18627
		414.6	0.04092	414.6	0.0873	414.6	0.13199	414.6	0.15437	414.6	0.11324			414.6	0.17156			414.6	0.32181	414.6	0.18851
		414.8	0.04016	414.8	0.08748	414.8	0.12995	414.8	0.15146	414.8	0.1128			414.8	0.17051			414.8	0.3244	414.8	0.18563
		415	0.03936	415	0.08614	415	0.12841	415	0.14982	415	0.10987			415	0.16896			415	0.3234	415	0.18455
		415.2	0.0386	415.2	0.0843	415.2	0.12681	415.2	0.14565	415.2	0.10833			415.2	0.16618			415.2	0.32217	415.2	0.18015
		415.4	0.03764	415.4	0.08348	415.4	0.12491	415.4	0.1441	415.4	0.10922			415.4	0.16192			415.4	0.31997	415.4	0.17719
		415.6	0.03744	415.6	0.08162	415.6	0.12312	415.6	0.144	415.6	0.10718			415.6	0.1607			415.6	0.31902	415.6	0.17661
		415.8	0.03628	415.8	0.08028	415.8	0.12176	415.8	0.14032	415.8	0.10569			415.8	0.1587			415.8	0.31485	415.8	0.17434
		416	0.03547	416	0.0783	416	0.12011	416	0.13742	416	0.10321			416	0.15461			416	0.308	416	0.17326
		416.2	0.03543	416.2	0.07763	416.2	0.11831	416.2	0.13567	416.2	0.10169			416.2	0.15369			416.2	0.30208	416.2	0.17312
		416.4	0.03483	416.4	0.07533	416.4	0.11673	416.4	0.13713	416.4	0.10035			416.4	0.153			416.4	0.29908	416.4	0.16789
		416.6	0.03566	416.6	0.07561	416.6	0.11525	416.6	0.13635	416.6	0.0996			416.6	0.15045			416.6	0.29205	416.6	0.16809
		416.8	0.03398	416.8	0.07363	416.8	0.11344	416.8	0.14071	416.8	0.09845			416.8	0.14753			416.8	0.28686	416.8	0.1682
		417	0.03383	417	0.07451	417	0.11151	417	0.13451	417	0.09732			417	0.14682			417	0.28624	417	0.16446
		417.2	0.03267	417.2	0.07219	417.2	0.11019	417.2	0.13771	417.2	0.09751			417.2	0.1458			417.2	0.28399	417.2	0.16169
		417.4	0.03249	417.4	0.0712	417.4	0.10851	417.4	0.1316	417.4	0.09566			417.4	0.14227			417.4	0.27918	417.4	0.15862
		417.6	0.03213	417.6	0.07138	417.6	0.10685	417.6	0.12637	417.6	0.09356			417.6	0.14017			417.6	0.27665	417.6	0.15846
		417.8	0.0324	417.8	0.06903	417.8	0.10558	417.8	0.12705	417.8	0.09246			417.8	0.1391			417.8	0.2717	417.8	0.15569
		418	0.03241	418	0.06653	418	0.10396	418	0.13577	418	0.09092			418	0.13886			418	0.27006	418	0.15256
		418.2	0.03224	418.2	0.06555	418.2	0.10235	418.2	0.13015	418.2	0.08887			418.2	0.1381			418.2	0.26986	418.2	0.15394
		418.4	0.03086	418.4	0.06449	418.4	0.10082	418.4	0.12666	418.4	0.08697			418.4	0.13464			418.4	0.27255	418.4	0.153
		418.6	0.03034	418.6	0.06353	418.6	0.09942	418.6	0.12366	418.6	0.08616			418.6	0.13269			418.6	0.27676	418.6	0.14894
		418.8	0.03078	418.8	0.06227	418.8	0.09791	418.8	0.12182	418.8	0.08392			418.8	0.13058			418.8	0.28156	418.8	0.14957
		419	0.03002	419	0.06229	419	0.09632	419	0.1191	419	0.08647			419	0.12809			419	0.28438	419	0.14667
		419.2	0.03008	419.2	0.062	419.2	0.09492	419.2	0.1223	419.2	0.08462			419.2	0.12624			419.2	0.29	419.2	0.14603
		419.4	0.02862	419.4	0.06031	419.4	0.09376	419.4	0.12211	419.4	0.08334			419.4	0.12395			419.4	0.2925	419.4	0.14119
		419.6	0.0283	419.6	0.05933	419.6	0.0923	419.6	0.12094	419.6	0.08185			419.6	0.12101			419.6	0.29619	419.6	0.138
		419.8	0.02786	419.8	0.05886	419.8	0.09066	419.8	0.11571	419.8	0.08034			419.8	0.12259			419.8	0.2965	419.8	0.13739
		420	0.02796	420	0.05758	420	0.08951	420	0.11358	420	0.07682			420	0.12176			420	0.29621	420	0.13465
		420.2	0.02896	420.2	0.05704	420.2	0.08823	420.2	0.10806	420.2	0.07719			420.2	0.11986			420.2	0.29737	420.2	0.13158
		420.4	0.02895	420.4	0.05529	420.4	0.08711	420.4	0.10515	420.4	0.07637			420.4	0.11837			420.4	0.29936	420.4	0.13346
		420.6	0.02826	420.6	0.0543	420.6	0.08581	420.6	0.10796	420.6	0.07459			420.6	0.11467			420.6	0.30001	420.6	0.13382
		420.8	0.02763	420.8	0.05302	420.8	0.08449	420.8	0.10825	420.8	0.07346			420.8	0.1135			420.8	0.30298	420.8	0.13117
		421	0.02742	421	0.05324	421	0.08316	421	0.10738	421	0.07295			421	0.11387			421	0.30428	421	0.12851
		421.2	0.02798	421.2	0.05421	421.2	0.08203	421.2	0.10283	421.2	0.07223			421.2	0.11309			421.2	0.30136	421.2	0.12688
		421.4	0.02724	421.4	0.05362	421.4	0.08087	421.4	0.10341	421.4	0.07108			421.4	0.1129			421.4	0.29629	421.4	0.12693
		421.6	0.0268	421.6	0.05288	421.6	0.07996	421.6	0.1037	421.6	0.07115			421.6	0.11197			421.6	0.29141	421.6	0.12632
		421.8	0.02696	421.8	0.05199	421.8	0.07878	421.8	0.10147	421.8	0.06913			421.8	0.11097			421.8	0.28665	421.8	0.12525
		422	0.02659	422	0.05151	422	0.07755	422	0.10234	422	0.068			422	0.11002			422	0.28562	422	0.1243
		422.2	0.02565	422.2	0.05129	422.2	0.07637	422.2	0.09682	422.2	0.06747			422.2	0.10873			422.2	0.28605	422.2	0.12397
		422.4	0.02541	422.4	0.05093	422.4	0.07523	422.4	0.09653	422.4	0.06523			422.4	0.10844			422.4	0.2817	422.4	0.12093
		422.6	0.02542	422.6	0.04945	422.6	0.07407	422.6	0.09663	422.6	0.06446			422.6	0.10678			422.6	0.27881	422.6	0.11918
		422.8	0.0248	422.8	0.04826	422.8	0.07279	422.8	0.09682	422.8	0.06355			422.8	0.10289			422.8	0.27368	422.8	0.1173
		423	0.02402	423	0.04759	423	0.0717	423	0.09087	423	0.06437			423	0.10057			423	0.26677	423	0.11429
		423.2	0.02399	423.2	0.04714	423.2	0.07076	423.2	0.08858	423.2	0.06328			423.2	0.10169			423.2	0.26094	423.2	0.1131
		423.4	0.02394	423.4	0.04675	423.4	0.06962	423.4	0.09	423.4	0.06175			423.4	0.09957			423.4	0.25173	423.4	0.11487
		423.6	0.02327	423.6	0.04541	423.6	0.06867	423.6	0.08606	423.6	0.05953			423.6	0.09819			423.6	0.24555	423.6	0.11155
		423.8	0.0226	423.8	0.04541	423.8	0.06775	423.8	0.08287	423.8	0.06018			423.8	0.09619			423.8	0.23847	423.8	0.11011
		424	0.02255	424	0.0457	424	0.06666	424	0.08336	424	0.05965			424	0.09575			424	0.23249	424	0.10787
		424.2	0.02219	424.2	0.04667	424.2	0.06558	424.2	0.08201	424.2	0.05908			424.2	0.094			424.2	0.22662	424.2	0.10637
		424.4	0.02186	424.4	0.04543	424.4	0.06474	424.4	0.08031	424.4	0.05864			424.4	0.09069			424.4	0.22272	424.4	0.10438
		424.6	0.02156	424.6	0.04467	424.6	0.0638	424.6	0.07886	424.6	0.05696			424.6	0.08966			424.6	0.22311	424.6	0.10366
		424.8	0.02156	424.8	0.04323	424.8	0.06302	424.8	0.07925	424.8	0.05609			424.8	0.08971			424.8	0.22257	424.8	0.10211
		425	0.02161	425	0.04211	425	0.06198	425	0.07855	425	0.05669			425	0.08944			425	0.22254	425	0.10216
		425.2	0.02131	425.2	0.04159	425.2	0.06113	425.2	0.07929	425.2	0.05571			425.2	0.09129			425.2	0.22377	425.2	0.10183
		425.4	0.02094	425.4	0.04179	425.4	0.06044	425.4	0.07561	425.4	0.05621			425.4	0.08964			425.4	0.22869	425.4	0.10075
		425.6	0.02051	425.6	0.0421	425.6	0.05965	425.6	0.07512	425.6	0.05535			425.6	0.08647			425.6	0.23451	425.6	0.09934
		425.8	0.0207	425.8	0.04208	425.8	0.05876	425.8	0.07635	425.8	0.05393			425.8	0.08421			425.8	0.24043	425.8	0.10125
		426	0.0209	426	0.04116	426	0.0581	426	0.07783	426	0.05323			426	0.08394			426	0.24569	426	0.10175
		426.2	0.02042	426.2	0.04128	426.2	0.05715	426.2	0.0799	426.2	0.0533			426.2	0.08119			426.2	0.2464	426.2	0.09779
		426.4	0.01975	426.4	0.03916	426.4	0.05656	426.4	0.08041	426.4	0.0533			426.4	0.08143			426.4	0.2449	426.4	0.09619
		426.6	0.01914	426.6	0.03952	426.6	0.05599	426.6	0.07473	426.6	0.0516			426.6	0.08153			426.6	0.24374	426.6	0.09547
		426.8	0.01964	426.8	0.03973	426.8	0.05545	426.8	0.07725	426.8	0.05006			426.8	0.08053			426.8	0.24026	426.8	0.0922
		427	0.01938	427	0.03804	427	0.05457	427	0.0763	427	0.05063			427	0.08012			427	0.23568	427	0.09004
		427.2	0.01889	427.2	0.0371	427.2	0.05386	427.2	0.07414	427.2	0.05044			427.2	0.07926			427.2	0.22863	427.2	0.09093
		427.4	0.01904	427.4	0.03679	427.4	0.05312	427.4	0.07131	427.4	0.05008			427.4	0.07705			427.4	0.22096	427.4	0.08882
		427.6	0.01861	427.6	0.03539	427.6	0.05232	427.6	0.07016	427.6	0.0503			427.6	0.07856			427.6	0.21473	427.6	0.08833
		427.8	0.0184	427.8	0.03577	427.8	0.05173	427.8	0.06975	427.8	0.0489			427.8	0.07698			427.8	0.21013	427.8	0.08692
		428	0.01774	428	0.03474	428	0.05116	428	0.06923	428	0.04917			428	0.07637			428	0.20899	428	0.0865
		428.2	0.01739	428.2	0.03512	428.2	0.0505	428.2	0.06889	428.2	0.04885			428.2	0.07413			428.2	0.20925	428.2	0.08431
		428.4	0.01718	428.4	0.03488	428.4	0.04995	428.4	0.06823	428.4	0.04753			428.4	0.07225			428.4	0.21265	428.4	0.08199
		428.6	0.01668	428.6	0.03395	428.6	0.04912	428.6	0.07115	428.6	0.0477			428.6	0.07038			428.6	0.21774	428.6	0.08016
		428.8	0.01712	428.8	0.03292	428.8	0.04865	428.8	0.07048	428.8	0.04479			428.8	0.06982			428.8	0.22263	428.8	0.07922
		429	0.01696	429	0.0318	429	0.04808	429	0.07083	429	0.04433			429	0.06838			429	0.22738	429	0.07665
		429.2	0.01605	429.2	0.03292	429.2	0.04749	429.2	0.07174	429.2	0.04419			429.2	0.06675			429.2	0.23275	429.2	0.07571
		429.4	0.01561	429.4	0.03243	429.4	0.04685	429.4	0.06591	429.4	0.04344			429.4	0.06568			429.4	0.23705	429.4	0.07394
		429.6	0.01569	429.6	0.03162	429.6	0.04614	429.6	0.07035	429.6	0.04267			429.6	0.0639			429.6	0.23673	429.6	0.07443
		429.8	0.01547	429.8	0.03075	429.8	0.04562	429.8	0.06973	429.8	0.04159			429.8	0.06261			429.8	0.2354	429.8	0.07518
		430	0.01523	430	0.03054	430	0.0451	430	0.06692	430	0.04101			430	0.06249			430	0.23166	430	0.07316
		430.2	0.01502	430.2	0.03068	430.2	0.04451	430.2	0.06315	430.2	0.04166			430.2	0.06178			430.2	0.2264	430.2	0.0718
		430.4	0.01489	430.4	0.03018	430.4	0.04403	430.4	0.06739	430.4	0.04034			430.4	0.06132			430.4	0.22333	430.4	0.07341
		430.6	0.01444	430.6	0.02992	430.6	0.04358	430.6	0.06488	430.6	0.03887			430.6	0.05961			430.6	0.21945	430.6	0.07302
		430.8	0.01387	430.8	0.02931	430.8	0.04304	430.8	0.06372	430.8	0.03885			430.8	0.05822			430.8	0.21514	430.8	0.07133
		431	0.0138	431	0.0294	431	0.04255	431	0.06366	431	0.03955			431	0.0572			431	0.2101	431	0.07048
		431.2	0.01366	431.2	0.02861	431.2	0.04204	431.2	0.0596	431.2	0.04034			431.2	0.05584			431.2	0.20226	431.2	0.0702
		431.4	0.01348	431.4	0.02839	431.4	0.04167	431.4	0.06112	431.4	0.03892			431.4	0.05508			431.4	0.19821	431.4	0.071
		431.6	0.01306	431.6	0.02803	431.6	0.04113	431.6	0.05792	431.6	0.03736			431.6	0.0553			431.6	0.19607	431.6	0.06987
		431.8	0.01243	431.8	0.02857	431.8	0.04068	431.8	0.05532	431.8	0.03762			431.8	0.05744			431.8	0.19585	431.8	0.06785
		432	0.01241	432	0.02772	432	0.04018	432	0.05545	432	0.03726			432	0.05671			432	0.19488	432	0.06704
		432.2	0.01204	432.2	0.02763	432.2	0.03973	432.2	0.05399	432.2	0.03635			432.2	0.05708			432.2	0.19616	432.2	0.06469
		432.4	0.01261	432.4	0.02744	432.4	0.03932	432.4	0.05475	432.4	0.0356			432.4	0.05542			432.4	0.19761	432.4	0.06389
		432.6	0.01257	432.6	0.02668	432.6	0.03887	432.6	0.0541	432.6	0.03505			432.6	0.05462			432.6	0.19838	432.6	0.06378
		432.8	0.01198	432.8	0.02632	432.8	0.03842	432.8	0.05521	432.8	0.03459			432.8	0.05496			432.8	0.19727	432.8	0.06519
		433	0.01163	433	0.02607	433	0.03797	433	0.05299	433	0.03387			433	0.05408			433	0.19534	433	0.06187
		433.2	0.01114	433.2	0.02585	433.2	0.0375	433.2	0.0523	433.2	0.03317			433.2	0.05313			433.2	0.19483	433.2	0.05913
		433.4	0.01128	433.4	0.02589	433.4	0.03707	433.4	0.05099	433.4	0.03238			433.4	0.05279			433.4	0.19302	433.4	0.05775
		433.6	0.0115	433.6	0.02563	433.6	0.03651	433.6	0.0496	433.6	0.03375			433.6	0.05233			433.6	0.19259	433.6	0.05874
		433.8	0.01087	433.8	0.02493	433.8	0.03599	433.8	0.0477	433.8	0.0332			433.8	0.05228			433.8	0.19049	433.8	0.05899
		434	0.0109	434	0.02471	434	0.03552	434	0.05067	434	0.03332			434	0.05131			434	0.18537	434	0.05996
		434.2	0.01088	434.2	0.02423	434.2	0.0352	434.2	0.05169	434.2	0.0326			434.2	0.04936			434.2	0.18394	434.2	0.05858
		434.4	0.01064	434.4	0.02374	434.4	0.03476	434.4	0.05395	434.4	0.03159			434.4	0.05026			434.4	0.18699	434.4	0.05606
		434.6	0.01009	434.6	0.02298	434.6	0.03442	434.6	0.05151	434.6	0.03187			434.6	0.04938			434.6	0.18913	434.6	0.05559
		434.8	0.01036	434.8	0.0239	434.8	0.03407	434.8	0.05198	434.8	0.03231			434.8	0.04824			434.8	0.18759	434.8	0.05395
		435	0.00982	435	0.02345	435	0.03362	435	0.05138	435	0.03098			435	0.04702			435	0.18508	435	0.05418
		435.2	0.00952	435.2	0.02342	435.2	0.03327	435.2	0.053	435.2	0.03219			435.2	0.04709			435.2	0.1817	435.2	0.05108
		435.4	0.00956	435.4	0.02352	435.4	0.033	435.4	0.04849	435.4	0.03074			435.4	0.04541			435.4	0.18244	435.4	0.05038
		435.6	0.00949	435.6	0.02233	435.6	0.03265	435.6	0.04986	435.6	0.02911			435.6	0.04505			435.6	0.18033	435.6	0.0516
		435.8	0.00928	435.8	0.02275	435.8	0.03236	435.8	0.05461	435.8	0.02848			435.8	0.045			435.8	0.17885	435.8	0.05221
		436	0.00956	436	0.02192	436	0.03196	436	0.05425	436	0.02868			436	0.04546			436	0.17718	436	0.05058
		436.2	0.00926	436.2	0.02008	436.2	0.03156	436.2	0.05044	436.2	0.02868			436.2	0.04578			436.2	0.17814	436.2	0.05127
		436.4	0.00924	436.4	0.01938	436.4	0.03121	436.4	0.05109	436.4	0.0275			436.4	0.04498			436.4	0.17765	436.4	0.05025
		436.6	0.00877	436.6	0.01954	436.6	0.03085	436.6	0.04792	436.6	0.02771			436.6	0.04393			436.6	0.17725	436.6	0.0498
		436.8	0.00845	436.8	0.0197	436.8	0.03052	436.8	0.04797	436.8	0.02735			436.8	0.04368			436.8	0.17782	436.8	0.04928
		437	0.0081	437	0.01941	437	0.03012	437	0.0468	437	0.02608			437	0.04459			437	0.18169	437	0.04936
		437.2	0.00811	437.2	0.01907	437.2	0.02974	437.2	0.04526	437.2	0.02644			437.2	0.04225			437.2	0.18324	437.2	0.05022
		437.4	0.00784	437.4	0.0186	437.4	0.0294	437.4	0.0457	437.4	0.02608			437.4	0.04235			437.4	0.18541	437.4	0.04845
		437.6	0.00754	437.6	0.01867	437.6	0.029	437.6	0.04432	437.6	0.02521			437.6	0.04132			437.6	0.18676	437.6	0.04795
		437.8	0.00772	437.8	0.0192	437.8	0.0286	437.8	0.04314	437.8	0.02577			437.8	0.0401			437.8	0.18329	437.8	0.04662
		438	0.00791	438	0.01824	438	0.02837	438	0.04418	438	0.0256			438	0.03847			438	0.18301	438	0.04537
		438.2	0.00761	438.2	0.01756	438.2	0.02806	438.2	0.04158	438.2	0.02586			438.2	0.03894			438.2	0.18402	438.2	0.04418
		438.4	0.00768	438.4	0.01694	438.4	0.0277	438.4	0.04163	438.4	0.02464			438.4	0.03911			438.4	0.18584	438.4	0.04427
		438.6	0.00766	438.6	0.01589	438.6	0.02728	438.6	0.04007	438.6	0.02321			438.6	0.03862			438.6	0.18594	438.6	0.0441
		438.8	0.00774	438.8	0.01684	438.8	0.02702	438.8	0.04192	438.8	0.0237			438.8	0.0374			438.8	0.18304	438.8	0.04302
		439	0.00776	439	0.01649	439	0.02668	439	0.03942	439	0.0244			439	0.03679			439	0.17978	439	0.04241
		439.2	0.00755	439.2	0.01696	439.2	0.02626	439.2	0.0398	439.2	0.02339			439.2	0.0373			439.2	0.17713	439.2	0.04214
		439.4	0.00724	439.4	0.01676	439.4	0.0259	439.4	0.03971	439.4	0.02238			439.4	0.03609			439.4	0.17328	439.4	0.0418
		439.6	0.00706	439.6	0.01677	439.6	0.02564	439.6	0.0414	439.6	0.02208			439.6	0.03601			439.6	0.16913	439.6	0.04194
		439.8	0.00685	439.8	0.01673	439.8	0.0254	439.8	0.04197	439.8	0.02197			439.8	0.0357			439.8	0.16577	439.8	0.04311
		440	0.00719	440	0.01611	440	0.02503	440	0.04036	440	0.02167			440	0.03548			440	0.16476	440	0.0425
		440.2	0.00736	440.2	0.01662	440.2	0.02469	440.2	0.03897	440.2	0.02177			440.2	0.0347			440.2	0.16432	440.2	0.04125
		440.4	0.0074	440.4	0.01635	440.4	0.02427	440.4	0.03877	440.4	0.02166			440.4	0.03477			440.4	0.16495	440.4	0.04142
		440.6	0.00687	440.6	0.01587	440.6	0.02396	440.6	0.03536	440.6	0.02259			440.6	0.03399			440.6	0.1685	440.6	0.04089
		440.8	0.00663	440.8	0.01557	440.8	0.02347	440.8	0.03567	440.8	0.02181			440.8	0.03402			440.8	0.17393	440.8	0.04039
		441	0.00673	441	0.0156	441	0.02327	441	0.03909	441	0.02152			441	0.03404			441	0.17607	441	0.04117
		441.2	0.00645	441.2	0.01526	441.2	0.02304	441.2	0.03834	441.2	0.02154			441.2	0.03397			441.2	0.1789	441.2	0.03998
		441.4	0.0064	441.4	0.01522	441.4	0.02278	441.4	0.03397	441.4	0.02045			441.4	0.03341			441.4	0.18172	441.4	0.04048
		441.6	0.00616	441.6	0.01511	441.6	0.02252	441.6	0.03262	441.6	0.0204			441.6	0.03314			441.6	0.18159	441.6	0.03956
		441.8	0.0059	441.8	0.01534	441.8	0.02226	441.8	0.03359	441.8	0.02016			441.8	0.0345			441.8	0.18277	441.8	0.03707
		442	0.00577	442	0.0148	442	0.02198	442	0.03622	442	0.02005			442	0.03397			442	0.188	442	0.03633
		442.2	0.00572	442.2	0.01411	442.2	0.02171	442.2	0.03543	442.2	0.02005			442.2	0.03324			442.2	0.19057	442.2	0.03538
		442.4	0.00632	442.4	0.0133	442.4	0.02133	442.4	0.03716	442.4	0.02059			442.4	0.03287			442.4	0.19521	442.4	0.03566
		442.6	0.00652	442.6	0.01309	442.6	0.02107	442.6	0.03537	442.6	0.01922			442.6	0.03175			442.6	0.19739	442.6	0.03588
		442.8	0.00615	442.8	0.01272	442.8	0.02074	442.8	0.03506	442.8	0.01876			442.8	0.03161			442.8	0.19753	442.8	0.03682
		443	0.00598	443	0.01302	443	0.02055	443	0.03685	443	0.01848			443	0.03234			443	0.19609	443	0.03613
		443.2	0.00566	443.2	0.01279	443.2	0.0203	443.2	0.03545	443.2	0.01916			443.2	0.0317			443.2	0.19582	443.2	0.03483
		443.4	0.00553	443.4	0.01246	443.4	0.02006	443.4	0.03705	443.4	0.01884			443.4	0.03075			443.4	0.19446	443.4	0.03428
		443.6	0.00515	443.6	0.0126	443.6	0.01973	443.6	0.03304	443.6	0.01838			443.6	0.03068			443.6	0.19412	443.6	0.03572
		443.8	0.00502	443.8	0.0122	443.8	0.01954	443.8	0.03119	443.8	0.01739			443.8	0.03005			443.8	0.19288	443.8	0.03472
		444	0.0048	444	0.01226	444	0.01923	444	0.03192	444	0.01669			444	0.0298			444	0.19372	444	0.03381
		444.2	0.00484	444.2	0.01211	444.2	0.01895	444.2	0.03135	444.2	0.01658			444.2	0.02905			444.2	0.19351	444.2	0.03192
		444.4	0.00485	444.4	0.01214	444.4	0.01864	444.4	0.0326	444.4	0.01654			444.4	0.02854			444.4	0.19085	444.4	0.03336
		444.6	0.00477	444.6	0.01231	444.6	0.01842	444.6	0.03419	444.6	0.01614			444.6	0.02871			444.6	0.18905	444.6	0.03289
		444.8	0.00467	444.8	0.01258	444.8	0.01807	444.8	0.03407	444.8	0.01592			444.8	0.02747			444.8	0.1873	444.8	0.03237
		445	0.00453	445	0.01227	445	0.01781	445	0.03332	445	0.01604			445	0.02613			445	0.18453	445	0.03287
		445.2	0.00435	445.2	0.01189	445.2	0.01759	445.2	0.03445	445.2	0.01568			445.2	0.0271			445.2	0.18796	445.2	0.03287
		445.4	0.0048	445.4	0.01096	445.4	0.01729	445.4	0.03503	445.4	0.0156			445.4	0.02649			445.4	0.18558	445.4	0.03143
		445.6	0.00447	445.6	0.011	445.6	0.01705	445.6	0.03274	445.6	0.01523			445.6	0.02581			445.6	0.18427	445.6	0.03115
		445.8	0.00465	445.8	0.01081	445.8	0.01683	445.8	0.03093	445.8	0.01533			445.8	0.02605			445.8	0.18544	445.8	0.03035
		446	0.00444	446	0.01084	446	0.01671	446	0.03142	446	0.01589			446	0.02542			446	0.18796	446	0.02896
		446.2	0.00447	446.2	0.01071	446.2	0.01646	446.2	0.0303	446.2	0.01652			446.2	0.02515			446.2	0.18675	446.2	0.02764
		446.4	0.00467	446.4	0.01078	446.4	0.01614	446.4	0.02968	446.4	0.01623			446.4	0.02498			446.4	0.18472	446.4	0.02802
		446.6	0.00451	446.6	0.01038	446.6	0.01585	446.6	0.02913	446.6	0.01525			446.6	0.02386			446.6	0.1821	446.6	0.02772
		446.8	0.00431	446.8	0.00998	446.8	0.01551	446.8	0.03016	446.8	0.01568			446.8	0.02334			446.8	0.18158	446.8	0.028
		447	0.00426	447	0.01006	447	0.01539	447	0.02998	447	0.01574			447	0.02355			447	0.17998	447	0.02835
		447.2	0.0044	447.2	0.00946	447.2	0.01524	447.2	0.03217	447.2	0.01455			447.2	0.02296			447.2	0.18332	447.2	0.02703
		447.4	0.00421	447.4	0.00971	447.4	0.01504	447.4	0.03214	447.4	0.01369			447.4	0.02224			447.4	0.18472	447.4	0.02678
		447.6	0.0041	447.6	0.00984	447.6	0.01483	447.6	0.03147	447.6	0.01367			447.6	0.02232			447.6	0.18624	447.6	0.02635
		447.8	0.00414	447.8	0.00898	447.8	0.01461	447.8	0.02993	447.8	0.01394			447.8	0.02249			447.8	0.18883	447.8	0.02562
		448	0.00421	448	0.00927	448	0.01441	448	0.02925	448	0.01333			448	0.02195			448	0.19146	448	0.0259
		448.2	0.00423	448.2	0.00936	448.2	0.01415	448.2	0.02752	448.2	0.01318			448.2	0.02178			448.2	0.19375	448.2	0.02641
		448.4	0.00412	448.4	0.00895	448.4	0.0139	448.4	0.02639	448.4	0.01323			448.4	0.02084			448.4	0.19198	448.4	0.02589
		448.6	0.00385	448.6	0.00883	448.6	0.01372	448.6	0.02682	448.6	0.01316			448.6	0.02077			448.6	0.19262	448.6	0.02642
		448.8	0.00385	448.8	0.00865	448.8	0.01369	448.8	0.02686	448.8	0.01361			448.8	0.02004			448.8	0.19385	448.8	0.02642
		449	0.00381	449	0.00815	449	0.0135	449	0.02753	449	0.01263			449	0.02025			449	0.19273	449	0.02591
		449.2	0.00354	449.2	0.00781	449.2	0.01323	449.2	0.02721	449.2	0.01275			449.2	0.0206			449.2	0.19136	449.2	0.02546
		449.4	0.00345	449.4	0.00814	449.4	0.013	449.4	0.02659	449.4	0.01192			449.4	0.02021			449.4	0.18562	449.4	0.02442
		449.6	0.00325	449.6	0.0084	449.6	0.01287	449.6	0.02665	449.6	0.01292			449.6	0.0199			449.6	0.18283	449.6	0.02353
		449.8	0.00309	449.8	0.00802	449.8	0.01256	449.8	0.02538	449.8	0.0123			449.8	0.02117			449.8	0.17872	449.8	0.0242
		450	0.0034	450	0.00765	450	0.01242	450	0.0254	450	0.01219			450	0.02019			450	0.17389	450	0.02391
		450.2	0.00314	450.2	0.00828	450.2	0.01227	450.2	0.02591	450.2	0.01174			450.2	0.02015			450.2	0.16512	450.2	0.02355
		450.4	0.00305	450.4	0.00793	450.4	0.01205	450.4	0.02787	450.4	0.01136			450.4	0.02006			450.4	0.15541	450.4	0.02345
		450.6	0.00303	450.6	0.00763	450.6	0.0119	450.6	0.02629	450.6	0.01105			450.6	0.01911			450.6	0.1475	450.6	0.02205
		450.8	0.00337	450.8	0.00768	450.8	0.01172	450.8	0.02941	450.8	0.01133			450.8	0.01826			450.8	0.14271	450.8	0.02207
		451	0.00326	451	0.00773	451	0.01152	451	0.02876	451	0.01144			451	0.01766			451	0.13793	451	0.02064
		451.2	0.00341	451.2	0.00757	451.2	0.01131	451.2	0.02939	451.2	0.01125			451.2	0.01891			451.2	0.13778	451.2	0.02086
		451.4	0.00329	451.4	0.00789	451.4	0.01122	451.4	0.02856	451.4	0.01033			451.4	0.01808			451.4	0.13574	451.4	0.02038
		451.6	0.00348	451.6	0.0078	451.6	0.01105	451.6	0.0291	451.6	0.01011			451.6	0.0176			451.6	0.13485	451.6	0.01948
		451.8	0.00364	451.8	0.00797	451.8	0.01094	451.8	0.02718	451.8	0.00952			451.8	0.01722			451.8	0.1374	451.8	0.02051
		452	0.00324	452	0.00754	452	0.01083	452	0.02577	452	0.00959			452	0.01657			452	0.14111	452	0.02059
		452.2	0.00332	452.2	0.00753	452.2	0.01066	452.2	0.02438	452.2	0.00927			452.2	0.01658			452.2	0.14582	452.2	0.02002
		452.4	0.00338	452.4	0.00685	452.4	0.01046	452.4	0.02482	452.4	0.00913			452.4	0.01633			452.4	0.14889	452.4	0.01928
		452.6	0.00329	452.6	0.00661	452.6	0.01037	452.6	0.02425	452.6	0.00853			452.6	0.01693			452.6	0.15406	452.6	0.02007
		452.8	0.00319	452.8	0.00699	452.8	0.0102	452.8	0.02344	452.8	0.00836			452.8	0.0163			452.8	0.15942	452.8	0.01972
		453	0.00309	453	0.00675	453	0.01008	453	0.02084	453	0.0088			453	0.01548			453	0.16198	453	0.01834
		453.2	0.00307	453.2	0.0066	453.2	0.00986	453.2	0.02312	453.2	0.00943			453.2	0.01527			453.2	0.16536	453.2	0.0175
		453.4	0.00274	453.4	0.00656	453.4	0.00977	453.4	0.0217	453.4	0.00961			453.4	0.01498			453.4	0.16834	453.4	0.01708
		453.6	0.00284	453.6	0.00638	453.6	0.00963	453.6	0.02113	453.6	0.00963			453.6	0.01488			453.6	0.17242	453.6	0.0163
		453.8	0.00276	453.8	0.00666	453.8	0.00953	453.8	0.01948	453.8	0.01015			453.8	0.015			453.8	0.17335	453.8	0.01637
		454	0.00273	454	0.0068	454	0.00942	454	0.0241	454	0.0097			454	0.01475			454	0.17409	454	0.01644
		454.2	0.00281	454.2	0.00658	454.2	0.00932	454.2	0.024	454.2	0.00927			454.2	0.01525			454.2	0.17156	454.2	0.01647
		454.4	0.00257	454.4	0.00642	454.4	0.00919	454.4	0.0255	454.4	0.00942			454.4	0.01475			454.4	0.16992	454.4	0.01596
		454.6	0.00251	454.6	0.00663	454.6	0.0091	454.6	0.02322	454.6	0.00887			454.6	0.01532			454.6	0.16751	454.6	0.01629
		454.8	0.00315	454.8	0.00643	454.8	0.00897	454.8	0.02142	454.8	0.0088			454.8	0.01494			454.8	0.16624	454.8	0.01615
		455	0.00283	455	0.00625	455	0.00884	455	0.02054	455	0.00855			455	0.01485			455	0.16201	455	0.01617
		455.2	0.00281	455.2	0.00547	455.2	0.00867	455.2	0.02062	455.2	0.00844			455.2	0.01426			455.2	0.1579	455.2	0.01585
		455.4	0.00265	455.4	0.00547	455.4	0.00857	455.4	0.01993	455.4	0.00831			455.4	0.01323			455.4	0.15347	455.4	0.01554
		455.6	0.00291	455.6	0.00486	455.6	0.00845	455.6	0.01828	455.6	0.00878			455.6	0.01294			455.6	0.14864	455.6	0.01489
		455.8	0.0029	455.8	0.00483	455.8	0.00835	455.8	0.01832	455.8	0.00861			455.8	0.01211			455.8	0.14536	455.8	0.01456
		456	0.00295	456	0.00469	456	0.00818	456	0.02062	456	0.00807			456	0.01231			456	0.14332	456	0.01514
		456.2	0.00304	456.2	0.00509	456.2	0.00807	456.2	0.02204	456.2	0.00768			456.2	0.01244			456.2	0.13992	456.2	0.01482
		456.4	0.00282	456.4	0.00544	456.4	0.00803	456.4	0.02246	456.4	0.00799			456.4	0.01179			456.4	0.13638	456.4	0.01439
		456.6	0.00258	456.6	0.00516	456.6	0.00793	456.6	0.0232	456.6	0.00807			456.6	0.01243			456.6	0.1338	456.6	0.01452
		456.8	0.00269	456.8	0.00509	456.8	0.00779	456.8	0.02185	456.8	0.00763			456.8	0.01274			456.8	0.12989	456.8	0.01367
		457	0.00232	457	0.00484	457	0.00771	457	0.0213	457	0.00711			457	0.01207			457	0.12621	457	0.01461
		457.2	0.00242	457.2	0.00534	457.2	0.00762	457.2	0.02032	457.2	0.00775			457.2	0.01206			457.2	0.12368	457.2	0.01473
		457.4	0.00237	457.4	0.00481	457.4	0.00744	457.4	0.0187	457.4	0.00757			457.4	0.01168			457.4	0.12239	457.4	0.01429
		457.6	0.00211	457.6	0.0046	457.6	0.00736	457.6	0.02024	457.6	0.00792			457.6	0.01197			457.6	0.12427	457.6	0.01376
		457.8	0.00216	457.8	0.00492	457.8	0.00724	457.8	0.02115	457.8	0.00764			457.8	0.01206			457.8	0.12649	457.8	0.01375
		458	0.00243	458	0.00489	458	0.00714	458	0.02131	458	0.00731			458	0.01168			458	0.1282	458	0.0137
		458.2	0.0022	458.2	0.00467	458.2	0.00701	458.2	0.01833	458.2	0.00715			458.2	0.01187			458.2	0.13004	458.2	0.01331
		458.4	0.00193	458.4	0.0046	458.4	0.00699	458.4	0.01969	458.4	0.00672			458.4	0.01191			458.4	0.13119	458.4	0.01285
		458.6	0.00197	458.6	0.00435	458.6	0.00693	458.6	0.02089	458.6	0.00648			458.6	0.01148			458.6	0.13406	458.6	0.01249
		458.8	0.00207	458.8	0.00447	458.8	0.00687	458.8	0.01893	458.8	0.00673			458.8	0.01167			458.8	0.13587	458.8	0.01226
		459	0.00208	459	0.00414	459	0.00682	459	0.01836	459	0.00624			459	0.01222			459	0.1379	459	0.01274
		459.2	0.00202	459.2	0.00404	459.2	0.00675	459.2	0.01795	459.2	0.00607			459.2	0.01168			459.2	0.13936	459.2	0.01285
		459.4	0.00197	459.4	0.00426	459.4	0.00662	459.4	0.01772	459.4	0.00586			459.4	0.01123			459.4	0.14079	459.4	0.01284
		459.6	0.00213	459.6	0.0039	459.6	0.00654	459.6	0.01715	459.6	0.0059			459.6	0.01029			459.6	0.14086	459.6	0.01359
		459.8	0.0018	459.8	0.00388	459.8	0.00645	459.8	0.015	459.8	0.0062			459.8	0.01006			459.8	0.13903	459.8	0.01388
		460	0.0018	460	0.00378	460	0.00634	460	0.01549	460	0.00628			460	0.01			460	0.13541	460	0.01294
		460.2	0.00161	460.2	0.00405	460.2	0.00623	460.2	0.01655	460.2	0.00595			460.2	0.00925			460.2	0.1285	460.2	0.01269
		460.4	0.00174	460.4	0.00402	460.4	0.00617	460.4	0.01425	460.4	0.00558			460.4	0.00978			460.4	0.12333	460.4	0.01143
		460.6	0.00162	460.6	0.0041	460.6	0.00607	460.6	0.01556	460.6	0.00564			460.6	0.00975			460.6	0.11861	460.6	0.0113
		460.8	0.00142	460.8	0.00378	460.8	0.00598	460.8	0.01732	460.8	0.00541			460.8	0.01046			460.8	0.11751	460.8	0.01125
		461	0.0014	461	0.00403	461	0.0059	461	0.01727	461	0.00501			461	0.01014			461	0.11707	461	0.0106
		461.2	0.00179	461.2	0.00414	461.2	0.00585	461.2	0.01642	461.2	0.0053			461.2	0.01022			461.2	0.11726	461.2	0.01094
		461.4	0.00196	461.4	0.0043	461.4	0.00579	461.4	0.01666	461.4	0.00511			461.4	0.01028			461.4	0.12025	461.4	0.01172
		461.6	0.00199	461.6	0.00426	461.6	0.00573	461.6	0.01686	461.6	0.00459			461.6	0.00889			461.6	0.12345	461.6	0.01048
		461.8	0.00177	461.8	0.00447	461.8	0.00569	461.8	0.01729	461.8	0.00516			461.8	0.00851			461.8	0.12899	461.8	0.01049
		462	0.00187	462	0.00406	462	0.00558	462	0.01683	462	0.00489			462	0.00896			462	0.13219	462	0.01034
		462.2	0.0018	462.2	0.00395	462.2	0.00552	462.2	0.01501	462.2	0.00536			462.2	0.00855			462.2	0.13369	462.2	0.01025
		462.4	0.00185	462.4	0.00403	462.4	0.0055	462.4	0.01748	462.4	0.00518			462.4	0.0089			462.4	0.13446	462.4	0.00946
		462.6	0.00181	462.6	0.00388	462.6	0.0054	462.6	0.01626	462.6	0.00583			462.6	0.00848			462.6	0.14078	462.6	0.0104
		462.8	0.0017	462.8	0.0037	462.8	0.00531	462.8	0.01719	462.8	0.00597			462.8	0.00843			462.8	0.14423	462.8	0.01052
		463	0.00175	463	0.00405	463	0.00524	463	0.01599	463	0.00571			463	0.00825			463	0.1495	463	0.01049
		463.2	0.0018	463.2	0.00392	463.2	0.00524	463.2	0.01504	463.2	0.00642			463.2	0.00852			463.2	0.15361	463.2	0.01006
		463.4	0.002	463.4	0.00385	463.4	0.00522	463.4	0.01615	463.4	0.00634			463.4	0.00804			463.4	0.1541	463.4	0.0093
		463.6	0.002	463.6	0.00411	463.6	0.00514	463.6	0.01669	463.6	0.00608			463.6	0.00791			463.6	0.15207	463.6	0.00888
		463.8	0.00178	463.8	0.00402	463.8	0.00506	463.8	0.01787	463.8	0.00541			463.8	0.00759			463.8	0.14746	463.8	0.00873
		464	0.00189	464	0.00351	464	0.00501	464	0.01668	464	0.00522			464	0.00734			464	0.14094	464	0.00832
		464.2	0.00177	464.2	0.00355	464.2	0.00494	464.2	0.01613	464.2	0.00488			464.2	0.00804			464.2	0.13391	464.2	0.00861
		464.4	0.00172	464.4	0.00321	464.4	0.00483	464.4	0.0143	464.4	0.00544			464.4	0.00765			464.4	0.12846	464.4	0.00839
		464.6	0.00152	464.6	0.0034	464.6	0.00477	464.6	0.01486	464.6	0.00503			464.6	0.00734			464.6	0.12405	464.6	0.00869
		464.8	0.00139	464.8	0.00359	464.8	0.00471	464.8	0.01381	464.8	0.00426			464.8	0.00731			464.8	0.12158	464.8	0.00866
		465	0.00117	465	0.00316	465	0.00467	465	0.01408	465	0.00438			465	0.00763			465	0.11873	465	0.00872
		465.2	0.00116	465.2	0.00355	465.2	0.00458	465.2	0.01459	465.2	0.00456			465.2	0.00747			465.2	0.11784	465.2	0.00868
		465.4	0.00111	465.4	0.00333	465.4	0.00453	465.4	0.01402	465.4	0.00465			465.4	0.00732			465.4	0.11779	465.4	0.00887
		465.6	0.00134	465.6	0.00332	465.6	0.00449	465.6	0.01594	465.6	0.00475			465.6	0.00742			465.6	0.11841	465.6	0.00858
		465.8	0.00112	465.8	0.00305	465.8	0.00447	465.8	0.01655	465.8	0.00488			465.8	0.00701			465.8	0.1204	465.8	0.00804
		466	0.00117	466	0.00327	466	0.00443	466	0.01579	466	0.00499			466	0.0075			466	0.11909	466	0.00854
		466.2	0.00117	466.2	0.0033	466.2	0.00439	466.2	0.01545	466.2	0.00495			466.2	0.0071			466.2	0.11701	466.2	0.00816
		466.4	0.00127	466.4	0.00299	466.4	0.00435	466.4	0.01606	466.4	0.00474			466.4	0.00659			466.4	0.1157	466.4	0.0086
		466.6	0.00125	466.6	0.00257	466.6	0.00426	466.6	0.01604	466.6	0.00454			466.6	0.00674			466.6	0.11615	466.6	0.00783
		466.8	0.00108	466.8	0.00302	466.8	0.00421	466.8	0.01604	466.8	0.0043			466.8	0.00689			466.8	0.11758	466.8	0.00776
		467	0.00104	467	0.00318	467	0.00417	467	0.01602	467	0.0043			467	0.00681			467	0.12031	467	0.00812
		467.2	0.00123	467.2	0.00325	467.2	0.00407	467.2	0.01601	467.2	0.00435			467.2	0.00662			467.2	0.12324	467.2	0.00752
		467.4	0.000857155	467.4	0.00292	467.4	0.00403	467.4	0.0199	467.4	0.0045			467.4	0.00673			467.4	0.12271	467.4	0.00729
		467.6	0.001	467.6	0.00258	467.6	0.004	467.6	0.01754	467.6	0.00461			467.6	0.0066			467.6	0.121	467.6	0.0069
		467.8	0.0011	467.8	0.00242	467.8	0.00393	467.8	0.01683	467.8	0.00492			467.8	0.00643			467.8	0.12177	467.8	0.00711
		468	0.00116	468	0.0024	468	0.0039	468	0.01451	468	0.00466			468	0.00698			468	0.12143	468	0.00676
		468.2	0.00108	468.2	0.00249	468.2	0.00387	468.2	0.01334	468.2	0.0044			468.2	0.00681			468.2	0.11939	468.2	0.00745
		468.4	0.00118	468.4	0.00242	468.4	0.00383	468.4	0.01368	468.4	0.00452			468.4	0.00691			468.4	0.11792	468.4	0.00734
		468.6	0.00103	468.6	0.00266	468.6	0.00377	468.6	0.01406	468.6	0.00437			468.6	0.00647			468.6	0.11913	468.6	0.00727
		468.8	0.000938685	468.8	0.00294	468.8	0.00367	468.8	0.01237	468.8	0.00423			468.8	0.0059			468.8	0.12373	468.8	0.00703
		469	0.00125	469	0.0027	469	0.00363	469	0.0127	469	0.00385			469	0.00606			469	0.13156	469	0.00696
		469.2	0.00137	469.2	0.00249	469.2	0.0036	469.2	0.01343	469.2	0.00329			469.2	0.00691			469.2	0.13859	469.2	0.00687
		469.4	0.00119	469.4	0.00271	469.4	0.00358	469.4	0.01462	469.4	0.00381			469.4	0.00669			469.4	0.14411	469.4	0.00668
		469.6	0.00115	469.6	0.00233	469.6	0.0035	469.6	0.01375	469.6	0.00375			469.6	0.00647			469.6	0.14993	469.6	0.0066
		469.8	0.00132	469.8	0.00247	469.8	0.0035	469.8	0.01465	469.8	0.00372			469.8	0.00633			469.8	0.15237	469.8	0.00767
		470	0.0013	470	0.00266	470	0.00348	470	0.01262	470	0.00385			470	0.0061			470	0.15153	470	0.00673
		470.2	0.00128	470.2	0.00263	470.2	0.00342	470.2	0.01454	470.2	0.00376			470.2	0.006			470.2	0.14912	470.2	0.00692
		470.4	0.00122	470.4	0.00252	470.4	0.00337	470.4	0.0127	470.4	0.00345			470.4	0.00603			470.4	0.14458	470.4	0.00761
		470.6	0.00113	470.6	0.00281	470.6	0.00331	470.6	0.01288	470.6	0.00289			470.6	0.00575			470.6	0.142	470.6	0.00708
		470.8	0.00147	470.8	0.00293	470.8	0.00331	470.8	0.01174	470.8	0.00292			470.8	0.0057			470.8	0.14189	470.8	0.00664
		471	0.00115	471	0.00293	471	0.00324	471	0.01286	471	0.003			471	0.0058			471	0.14154	471	0.0071
		471.2	0.00106	471.2	0.00295	471.2	0.00318	471.2	0.01211	471.2	0.00357			471.2	0.00548			471.2	0.13864	471.2	0.00666
		471.4	0.00105	471.4	0.00252	471.4	0.00316	471.4	0.01415	471.4	0.00342			471.4	0.0053			471.4	0.13655	471.4	0.00608
		471.6	0.00115	471.6	0.00257	471.6	0.00314	471.6	0.01245	471.6	0.0033			471.6	0.00449			471.6	0.13448	471.6	0.0064
		471.8	0.00115	471.8	0.00237	471.8	0.00304	471.8	0.01092	471.8	0.00325			471.8	0.00463			471.8	0.13341	471.8	0.00628
		472	0.00118	472	0.00211	472	0.00303	472	0.01158	472	0.00326			472	0.00467			472	0.13109	472	0.00583
		472.2	0.00114	472.2	0.00189	472.2	0.00301	472.2	0.01265	472.2	0.00339			472.2	0.00469			472.2	0.12831	472.2	0.00692
		472.4	0.00131	472.4	0.00188	472.4	0.00296	472.4	0.01264	472.4	0.00354			472.4	0.00494			472.4	0.12777	472.4	0.00656
		472.6	0.00111	472.6	0.00213	472.6	0.00294	472.6	0.01103	472.6	0.00325			472.6	0.00596			472.6	0.1302	472.6	0.00646
		472.8	0.00111	472.8	0.00217	472.8	0.00289	472.8	0.01099	472.8	0.00267			472.8	0.00547			472.8	0.13489	472.8	0.00581
		473	0.00106	473	0.00216	473	0.0029	473	0.01257	473	0.003			473	0.00489			473	0.14065	473	0.00548
		473.2	0.00116	473.2	0.00257	473.2	0.00285	473.2	0.01403	473.2	0.00298			473.2	0.00527			473.2	0.14255	473.2	0.0049
		473.4	0.00126	473.4	0.00233	473.4	0.00283	473.4	0.01274	473.4	0.0031			473.4	0.00568			473.4	0.14586	473.4	0.00495
		473.6	0.00128	473.6	0.00232	473.6	0.00277	473.6	0.01084	473.6	0.0029			473.6	0.00501			473.6	0.15159	473.6	0.00506
		473.8	0.00107	473.8	0.00224	473.8	0.00273	473.8	0.01154	473.8	0.00277			473.8	0.00504			473.8	0.15442	473.8	0.00534
		474	0.00104	474	0.00221	474	0.00271	474	0.01113	474	0.00313			474	0.00488			474	0.15577	474	0.00506
		474.2	0.000954551	474.2	0.0021	474.2	0.00267	474.2	0.01276	474.2	0.00375			474.2	0.00425			474.2	0.15876	474.2	0.00494
		474.4	0.000767083	474.4	0.00238	474.4	0.00264	474.4	0.01305	474.4	0.0035			474.4	0.00395			474.4	0.1585	474.4	0.00467
		474.6	0.000794544	474.6	0.00224	474.6	0.00262	474.6	0.01296	474.6	0.00328			474.6	0.00378			474.6	0.15693	474.6	0.00444
		474.8	0.00101	474.8	0.00186	474.8	0.00259	474.8	0.01094	474.8	0.00319			474.8	0.00411			474.8	0.15719	474.8	0.00512
		475	0.00113	475	0.00176	475	0.00251	475	0.0103	475	0.00294			475	0.00442			475	0.15753	475	0.00453
		475.2	0.00124	475.2	0.00156	475.2	0.00249	475.2	0.01114	475.2	0.0031			475.2	0.00442			475.2	0.15579	475.2	0.00463
		475.4	0.0013	475.4	0.00201	475.4	0.00247	475.4	0.01022	475.4	0.00327			475.4	0.00498			475.4	0.15546	475.4	0.00439
		475.6	0.00125	475.6	0.00197	475.6	0.00245	475.6	0.01224	475.6	0.00339			475.6	0.00495			475.6	0.1512	475.6	0.00459
		475.8	0.00115	475.8	0.00215	475.8	0.0024	475.8	0.01391	475.8	0.00311			475.8	0.00465			475.8	0.14366	475.8	0.00421
		476	0.00104	476	0.00222	476	0.00235	476	0.01147	476	0.00309			476	0.00453			476	0.13821	476	0.00475
		476.2	0.00117	476.2	0.00186	476.2	0.00233	476.2	0.01244	476.2	0.00343			476.2	0.00445			476.2	0.1324	476.2	0.00435
		476.4	0.000974079	476.4	0.00165	476.4	0.00232	476.4	0.01079	476.4	0.00332			476.4	0.00443			476.4	0.12613	476.4	0.00411
		476.6	0.000815414	476.6	0.00165	476.6	0.00228	476.6	0.01197	476.6	0.00359			476.6	0.00377			476.6	0.11875	476.6	0.00444
		476.8	0.000768181	476.8	0.00165	476.8	0.00226	476.8	0.01073	476.8	0.00345			476.8	0.00322			476.8	0.11416	476.8	0.00426
		477	0.00076037	477	0.00172	477	0.00219	477	0.0097	477	0.00321			477	0.00333			477	0.10873	477	0.00408
		477.2	0.000829694	477.2	0.00162	477.2	0.00219	477.2	0.01092	477.2	0.00294			477.2	0.00331			477.2	0.10253	477.2	0.00349
		477.4	0.00105	477.4	0.00157	477.4	0.00216	477.4	0.01218	477.4	0.00318			477.4	0.00348			477.4	0.09995	477.4	0.00371
		477.6	0.000863258	477.6	0.0016	477.6	0.00213	477.6	0.01146	477.6	0.00286			477.6	0.00348			477.6	0.09967	477.6	0.00369
		477.8	0.000913054	477.8	0.00177	477.8	0.00211	477.8	0.01155	477.8	0.00302			477.8	0.00339			477.8	0.09874	477.8	0.00457
		478	0.000821395	478	0.00176	478	0.00212	478	0.01038	478	0.00287			478	0.00367			478	0.09906	478	0.00466
		478.2	0.000906952	478.2	0.00169	478.2	0.00206	478.2	0.0095	478.2	0.00254			478.2	0.00353			478.2	0.10229	478.2	0.00415
		478.4	0.000844218	478.4	0.00157	478.4	0.00204	478.4	0.0103	478.4	0.00283			478.4	0.00378			478.4	0.103	478.4	0.00478
		478.6	0.000773063	478.6	0.00155	478.6	0.00199	478.6	0.00965	478.6	0.00297			478.6	0.00357			478.6	0.10589	478.6	0.00403
		478.8	0.000839336	478.8	0.00195	478.8	0.00199	478.8	0.00888	478.8	0.00346			478.8	0.00408			478.8	0.11119	478.8	0.00445
		479	0.000981402	479	0.00189	479	0.00197	479	0.00936	479	0.003			479	0.00387			479	0.11631	479	0.00456
		479.2	0.000845316	479.2	0.00197	479.2	0.00194	479.2	0.00919	479.2	0.0034			479.2	0.00367			479.2	0.12173	479.2	0.00402
		479.4	0.00095211	479.4	0.00191	479.4	0.00193	479.4	0.00923	479.4	0.00302			479.4	0.00382			479.4	0.12585	479.4	0.00456
		479.6	0.000703739	479.6	0.00174	479.6	0.00191	479.6	0.00931	479.6	0.00251			479.6	0.00413			479.6	0.12983	479.6	0.00406
		479.8	0.000906952	479.8	0.00152	479.8	0.00187	479.8	0.01008	479.8	0.00287			479.8	0.00421			479.8	0.13272	479.8	0.00397
		480	0.00104	480	0.00184	480	0.00182	480	0.01062	480	0.00258			480	0.00438			480	0.13786	480	0.00406
		480.2	0.000783681	480.2	0.00177	480.2	0.0018	480.2	0.01112	480.2	0.00198			480.2	0.00452			480.2	0.14219	480.2	0.0039
		480.4	0.000684577	480.4	0.00147	480.4	0.0018	480.4	0.01077	480.4	0.00205			480.4	0.00406			480.4	0.14554	480.4	0.00395
		480.6	0.000561185	480.6	0.00135	480.6	0.00179	480.6	0.00899	480.6	0.00256			480.6	0.00379			480.6	0.14789	480.6	0.00363
		480.8	0.000424001	480.8	0.00174	480.8	0.00177	480.8	0.00829	480.8	0.00212			480.8	0.00368			480.8	0.1502	480.8	0.00378
		481	0.000504554	481	0.00211	481	0.00176	481	0.00834	481	0.00236			481	0.00347			481	0.15006	481	0.00326
		481.2	0.000639052	481.2	0.00214	481.2	0.00173	481.2	0.00724	481.2	0.00244			481.2	0.00333			481.2	0.1491	481.2	0.00381
		481.4	0.000580102	481.4	0.00216	481.4	0.00169	481.4	0.00799	481.4	0.00238			481.4	0.00289			481.4	0.14817	481.4	0.00337
		481.6	0.000604878	481.6	0.00202	481.6	0.00168	481.6	0.00893	481.6	0.00244			481.6	0.00302			481.6	0.14725	481.6	0.0031
		481.8	0.000550078	481.8	0.00194	481.8	0.00168	481.8	0.00916	481.8	0.00235			481.8	0.00297			481.8	0.14356	481.8	0.00321
		482	0.000660655	482	0.00224	482	0.00167	482	0.00808	482	0.00214			482	0.00329			482	0.1406	482	0.00269
		482.2	0.00073596	482.2	0.00235	482.2	0.00166	482.2	0.00875	482.2	0.00204			482.2	0.00331			482.2	0.13864	482.2	0.00307
		482.4	0.000932582	482.4	0.00201	482.4	0.00166	482.4	0.00909	482.4	0.00182			482.4	0.00355			482.4	0.13462	482.4	0.00336
		482.6	0.000837505	482.6	0.00192	482.6	0.00163	482.6	0.01116	482.6	0.00225			482.6	0.00328			482.6	0.12964	482.6	0.00298
		482.8	0.000792225	482.8	0.00191	482.8	0.00161	482.8	0.01074	482.8	0.00268			482.8	0.00269			482.8	0.12513	482.8	0.00356
		483	0.000785268	483	0.00197	483	0.00158	483	0.01042	483	0.00238			483	0.00235			483	0.12126	483	0.00374
		483.2	0.000894258	483.2	0.00173	483.2	0.00157	483.2	0.00751	483.2	0.00184			483.2	0.0026			483.2	0.12002	483.2	0.00418
		483.4	0.000895723	483.4	0.00154	483.4	0.00153	483.4	0.00674	483.4	0.00183			483.4	0.00252			483.4	0.11888	483.4	0.00344
		483.6	0.000807725	483.6	0.0014	483.6	0.00149	483.6	0.00856	483.6	0.00192			483.6	0.00227			483.6	0.11958	483.6	0.00345
		483.8	0.000877782	483.8	0.00129	483.8	0.00146	483.8	0.00909	483.8	0.00189			483.8	0.00261			483.8	0.11934	483.8	0.00263
		484	0.000816025	484	0.00125	484	0.00143	484	0.00735	484	0.00176			484	0.00303			484	0.11951	484	0.00279
		484.2	0.000928921	484.2	0.00116	484.2	0.00142	484.2	0.00737	484.2	0.00208			484.2	0.00285			484.2	0.11903	484.2	0.00317
		484.4	0.000672738	484.4	0.00102	484.4	0.0014	484.4	0.00717	484.4	0.00218			484.4	0.00287			484.4	0.12111	484.4	0.00334
		484.6	0.000588036	484.6	0.00102	484.6	0.00139	484.6	0.00823	484.6	0.0023			484.6	0.00303			484.6	0.12431	484.6	0.00281
		484.8	0.000772209	484.8	0.00122	484.8	0.00141	484.8	0.00823	484.8	0.00221			484.8	0.00246			484.8	0.12599	484.8	0.00271
		485	0.000649793	485	0.00115	485	0.00139	485	0.0073	485	0.00187			485	0.00295			485	0.129	485	0.00278
		485.2	0.000517369	485.2	0.00164	485.2	0.00135	485.2	0.00808	485.2	0.00154			485.2	0.00246			485.2	0.13115	485.2	0.00224
		485.4	0.000610737	485.4	0.00151	485.4	0.00134	485.4	0.00927	485.4	0.0019			485.4	0.00217			485.4	0.13297	485.4	0.00223
		485.6	0.000720948	485.6	0.00157	485.6	0.00132	485.6	0.00757	485.6	0.00192			485.6	0.00241			485.6	0.13157	485.6	0.00253
		485.8	0.000461958	485.8	0.00153	485.8	0.00131	485.8	0.00678	485.8	0.00253			485.8	0.0024			485.8	0.13016	485.8	0.00263
		486	0.000502723	486	0.00168	486	0.00131	486	0.00703	486	0.00262			486	0.00238			486	0.12709	486	0.00277
		486.2	0.000485636	486.2	0.00149	486.2	0.00131	486.2	0.007	486.2	0.00231			486.2	0.00253			486.2	0.12474	486.2	0.00274
		486.4	0.000455001	486.4	0.00142	486.4	0.00128	486.4	0.0073	486.4	0.00213			486.4	0.00288			486.4	0.12228	486.4	0.00254
		486.6	0.000473675	486.6	0.00162	486.6	0.00125	486.6	0.00758	486.6	0.00181			486.6	0.00302			486.6	0.12002	486.6	0.00272
		486.8	0.000405449	486.8	0.00147	486.8	0.00124	486.8	0.00726	486.8	0.0014			486.8	0.00291			486.8	0.11678	486.8	0.0029
		487	0.0004013	487	0.00139	487	0.00123	487	0.00758	487	0.00137			487	0.00245			487	0.11407	487	0.00382
		487.2	0.00046147	487.2	0.00104	487.2	0.00119	487.2	0.00731	487.2	0.00179			487.2	0.00255			487.2	0.11332	487.2	0.00323
		487.4	0.000518711	487.4	0.00103	487.4	0.0012	487.4	0.00696	487.4	0.00203			487.4	0.00268			487.4	0.1136	487.4	0.00307
		487.6	0.000638686	487.6	0.00101	487.6	0.00118	487.6	0.0064	487.6	0.00185			487.6	0.00284			487.6	0.11187	487.6	0.00263
		487.8	0.000581323	487.8	0.00117	487.8	0.00117	487.8	0.00582	487.8	0.00203			487.8	0.00271			487.8	0.11027	487.8	0.00232
		488	0.000496864	488	0.00149	488	0.00116	488	0.0055	488	0.00181			488	0.00291			488	0.10914	488	0.00252
		488.2	0.000468671	488.2	0.00169	488.2	0.00114	488.2	0.00608	488.2	0.00157			488.2	0.00265			488.2	0.10901	488.2	0.00276
		488.4	0.000456954	488.4	0.00128	488.4	0.00108	488.4	0.00693	488.4	0.00177			488.4	0.00218			488.4	0.10937	488.4	0.00264
		488.6	0.00060439	488.6	0.00126	488.6	0.00109	488.6	0.00643	488.6	0.0021			488.6	0.00216			488.6	0.1088	488.6	0.00256
		488.8	0.000598288	488.8	0.00108	488.8	0.0011	488.8	0.00593	488.8	0.00219			488.8	0.00177			488.8	0.10612	488.8	0.00294
		489	0.00054007	489	0.000998888	489	0.0011	489	0.00574	489	0.00217			489	0.00212			489	0.10866	489	0.00323
		489.2	0.00056326	489.2	0.00118	489.2	0.00108	489.2	0.00707	489.2	0.00234			489.2	0.0023			489.2	0.11139	489.2	0.00304
		489.4	0.000552275	489.4	0.00117	489.4	0.00106	489.4	0.00662	489.4	0.00235			489.4	0.00271			489.4	0.11128	489.4	0.00267
		489.6	0.000598532	489.6	0.00101	489.6	0.00104	489.6	0.008	489.6	0.0022			489.6	0.00239			489.6	0.11087	489.6	0.00271
		489.8	0.000599386	489.8	0.000847793	489.8	0.00103	489.8	0.00695	489.8	0.00188			489.8	0.00211			489.8	0.11148	489.8	0.00292
		490	0.000534334	490	0.000769901	490	0.00102	490	0.00742	490	0.00202			490	0.00236			490	0.11019	490	0.0031
		490.2	0.000455734	490.2	0.000827058	490.2	0.001	490.2	0.00892	490.2	0.00182			490.2	0.0028			490.2	0.11404	490.2	0.00261
		490.4	0.000491494	490.4	0.00051459	490.4	0.000993392	490.4	0.00859	490.4	0.00173			490.4	0.00249			490.4	0.11748	490.4	0.00313
		490.6	0.000354677	490.6	0.000399736	490.6	0.00099218	490.6	0.01036	490.6	0.0019			490.6	0.00212			490.6	0.12085	490.6	0.00257
		490.8	0.000505652	490.8	0.000760886	490.8	0.000989063	490.8	0.00999	490.8	0.00176			490.8	0.00189			490.8	0.12094	490.8	0.00272
		491	0.000347598	491	0.000607447	491	0.000982483	491	0.01037	491	0.00184			491	0.00197			491	0.12158	491	0.00264
		491.2	0.000553129	491.2	0.000850497	491.2	0.00097954	491.2	0.01063	491.2	0.00135			491.2	0.00207			491.2	0.12395	491.2	0.00288
		491.4	0.000568508	491.4	0.000859693	491.4	0.000967592	491.4	0.00971	491.4	0.00199			491.4	0.00197			491.4	0.1277	491.4	0.0026
		491.6	0.000547027	491.6	0.00103	491.6	0.000936251	491.6	0.00845	491.6	0.00222			491.6	0.00204			491.6	0.13057	491.6	0.00245
		491.8	0.000706668	491.8	0.00138	491.8	0.00092084	491.8	0.00827	491.8	0.00222			491.8	0.0024			491.8	0.13617	491.8	0.00248
		492	0.000629655	492	0.00147	492	0.000923784	492	0.00853	492	0.00166			492	0.002			492	0.1393	492	0.002
		492.2	0.000642958	492.2	0.00125	492.2	0.000897118	492.2	0.008	492.2	0.00143			492.2	0.00178			492.2	0.14055	492.2	0.00261
		492.4	0.000471844	492.4	0.00112	492.4	0.000880149	492.4	0.00794	492.4	0.00129			492.4	0.00172			492.4	0.13893	492.4	0.00215
		492.6	0.000636367	492.6	0.000999249	492.6	0.000859543	492.6	0.0072	492.6	0.0013			492.6	0.00173			492.6	0.13782	492.6	0.00207
		492.8	0.00062404	492.8	0.00108	492.8	0.000851232	492.8	0.00749	492.8	0.00124			492.8	0.00153			492.8	0.13669	492.8	0.00243
		493	0.000676278	493	0.000929471	493	0.000866296	493	0.00617	493	0.00111			493	0.00141			493	0.13824	493	0.00241
		493.2	0.000739743	493.2	0.00050305	493.2	0.000838245	493.2	0.00571	493.2	0.000917042			493.2	0.00129			493.2	0.13762	493.2	0.00254
		493.4	0.000607197	493.4	0.000753854	493.4	0.000845344	493.4	0.00577	493.4	0.00129			493.4	0.00136			493.4	0.13213	493.4	0.00203
		493.6	0.000639907	493.6	0.000855906	493.6	0.000867162	493.6	0.00838	493.6	0.00115			493.6	0.00191			493.6	0.12785	493.6	0.0015
		493.8	0.000498695	493.8	0.0012	493.8	0.000842574	493.8	0.00837	493.8	0.00104			493.8	0.00239			493.8	0.12348	493.8	0.00125
		494	0.000393732	494	0.00102	494	0.000832877	494	0.00838	494	0.00103			494	0.00267			494	0.12029	494	0.00143
		494.2	0.000646986	494.2	0.000634492	494.2	0.000807077	494.2	0.00608	494.2	0.00129			494.2	0.00242			494.2	0.11661	494.2	0.00209
		494.4	0.000561307	494.4	0.00091703	494.4	0.000804307	494.4	0.00588	494.4	0.00148			494.4	0.00206			494.4	0.11112	494.4	0.0022
		494.6	0.000599386	494.6	0.00102	494.6	0.000795995	494.6	0.00495	494.6	0.00152			494.6	0.00249			494.6	0.10805	494.6	0.00227
		494.8	0.000532137	494.8	0.00101	494.8	0.000791493	494.8	0.00447	494.8	0.0016			494.8	0.00233			494.8	0.10298	494.8	0.00215
		495	0.000473553	495	0.00156	495	0.000770541	495	0.00472	495	0.00168			495	0.00207			495	0.09911	495	0.00206
		495.2	0.000228599	495.2	0.00132	495.2	0.000777987	495.2	0.00726	495.2	0.00209			495.2	0.00198			495.2	0.09887	495.2	0.00203
		495.4	0.000322577	495.4	0.00123	495.4	0.00078145	495.4	0.00683	495.4	0.00224			495.4	0.00204			495.4	0.09878	495.4	0.00269
		495.6	0.000418875	495.6	0.00117	495.6	0.000767771	495.6	0.00772	495.6	0.00153			495.6	0.00219			495.6	0.09814	495.6	0.0023
		495.8	0.000433032	495.8	0.00101	495.8	0.000773831	495.8	0.00901	495.8	0.00115			495.8	0.00211			495.8	0.099	495.8	0.0024
		496	0.000479045	496	0.00108	496	0.000750802	496	0.00909	496	0.00099256			496	0.00217			496	0.09931	496	0.00213
		496.2	0.000718629	496.2	0.000891246	496.2	0.00072604	496.2	0.00894	496.2	0.000818917			496.2	0.00195			496.2	0.10032	496.2	0.0021
		496.4	0.000520786	496.4	0.000981399	496.4	0.00071946	496.4	0.00671	496.4	0.000860524			496.4	0.00209			496.4	0.10203	496.4	0.0022
		496.6	0.000326727	496.6	0.00095291	496.6	0.000714958	496.6	0.00648	496.6	0.000876878			496.6	0.00213			496.6	0.10508	496.6	0.00185
		496.8	0.000344424	496.8	0.000875019	496.8	0.000716344	496.8	0.00576	496.8	0.000961776			496.8	0.00216			496.8	0.10858	496.8	0.00215
		497	0.000260942	497	0.00101	497	0.00070024	497	0.00534	497	0.000863891			497	0.00174			497	0.11356	497	0.00213
		497.2	0.00046147	497.2	0.000767918	497.2	0.000683444	497.2	0.00515	497.2	0.000919688			497.2	0.00146			497.2	0.11785	497.2	0.0022
		497.4	0.000412528	497.4	0.000779457	497.4	0.000682578	497.4	0.00738	497.4	0.00146			497.4	0.00146			497.4	0.1191	497.4	0.00214
		497.6	0.000285352	497.6	0.000770983	497.6	0.00069695	497.6	0.00714	497.6	0.00159			497.6	0.00113			497.6	0.12091	497.6	0.00243
		497.8	0.000543732	497.8	0.000619166	497.8	0.000682578	497.8	0.00767	497.8	0.00122			497.8	0.00112			497.8	0.12073	497.8	0.00218
		498	0.000586693	498	0.000593383	498	0.000675306	498	0.00623	498	0.00104			498	0.00122			498	0.12092	498	0.0021
		498.2	0.000476848	498.2	0.000575533	498.2	0.000659549	498.2	0.00591	498.2	0.0013			498.2	0.00133			498.2	0.11762	498.2	0.00208
		498.4	0.000388973	498.4	0.000715629	498.4	0.000651757	498.4	0.00501	498.4	0.0016			498.4	0.00123			498.4	0.11581	498.4	0.00199
		498.6	0.000398248	498.6	0.000646753	498.6	0.000637558	498.6	0.00495	498.6	0.0013			498.6	0.00151			498.6	0.11396	498.6	0.00207
		498.8	0.000679085	498.8	0.00107	498.8	0.000620069	498.8	0.00576	498.8	0.00116			498.8	0.00158			498.8	0.11095	498.8	0.00197
		499	0.000644301	499	0.000695616	499	0.000611931	499	0.00408	499	0.00111			499	0.00199			499	0.1109	499	0.00195
		499.2	0.00046745	499.2	0.000642426	499.2	0.000608122	499.2	0.00325	499.2	0.0012			499.2	0.00194			499.2	0.10969	499.2	0.00198
		499.4	0.000434619	499.4	0.000986627	499.4	0.000613143	499.4	0.00368	499.4	0.00103			499.4	0.00187			499.4	0.10828	499.4	0.00214
		499.6	0.000380917	499.6	0.000953992	499.6	0.000604312	499.6	0.0042	499.6	0.00121			499.6	0.00179			499.6	0.10639	499.6	0.00211
		499.8	0.000486246	499.8	0.000972564	499.8	0.000605005	499.8	0.00388	499.8	0.00119			499.8	0.00142			499.8	0.10496	499.8	0.00209
		500	0.000670785	500	0.00124	500	0.000599464	500	0.00423	500	0.00116			500	0.00133			500	0.10441	500	0.00202
The data of Figure2d could be detected in Table S5 of Supplementary Information
Figure 2f
Ph-POZ		Ph-PTZ		Ph-Ac		Ph-PTZO		Ph-PTZO		1,2-PhPOZ		1,2-PhPTZ		1,2-PhAc		1,2-PhPTZO		1,2-PhPTZOO
x	y	x	y	x	y	x	y	x	y	x	y	x	y	x	y	x	y	x	y
390	0.02085	380	6.93859e-05	380	0.01687	400	0.04079	380	0.00756	390	0.00109	390	0.000114917	420	0.19778	420	0.12687	420	0.041
390.2	0.01741	381	4.05806e-05	381	0.01834	401	0.0412	381	0.0085	390.2	0.00588	391	0.000343502	421	0.19564	421	0.12757	421	0.04028
390.4	0.02359	382	4.48855e-06	382	0.01983	402	0.04092	382	0.00912	390.4	0	392	0.000476473	422	0.19509	422	0.13028	422	0.03862
390.6	0.02109	383	1.80036e-05	383	0.02172	403	0.03956	383	0.00933	390.6	0.00232	393	0.000858074	423	0.19484	423	0.13373	423	0.03784
390.8	0.01972	384	3.84819e-05	384	0.02289	404	0.03946	384	0.01029	390.8	0.00716	394	0.00137	424	0.19441	424	0.13523	424	0.03799
391	0.02396	385	7.25194e-05	385	0.02462	405	0.03874	385	0.01135	391	0.01228	395	0.00263	425	0.19527	425	0.14233	425	0.03752
391.2	0.02316	386	1.58224e-05	386	0.02808	406	0.03867	386	0.01257	391.2	0.0082	396	0.0048	426	0.19679	426	0.1471	426	0.0368
391.4	0.02043	387	5.70964e-05	387	0.031	407	0.03686	387	0.0153	391.4	0.00792	397	0.00694	427	0.19855	427	0.15195	427	0.03769
391.6	0.02245	388	7.0323e-05	388	0.03387	408	0.0372	388	0.0192	391.6	0.00873	398	0.00986	428	0.202	428	0.16006	428	0.0377
391.8	0.02278	389	2.14596e-05	389	0.03675	409	0.03817	389	0.02372	391.8	0.01347	399	0.01203	429	0.20484	429	0.16218	429	0.03732
392	0.02245	390	6.23648e-05	390	0.04174	410	0.04141	390	0.0316	392	0.01209	400	0.01477	430	0.20808	430	0.16735	430	0.03714
392.2	0.02193	391	0	391	0.0456	411	0.04192	391	0.04187	392.2	0.01437	401	0.01696	431	0.21086	431	0.17358	431	0.03831
392.4	0.02585	392	3.40704e-05	392	0.04916	412	0.04213	392	0.05495	392.4	0.01442	402	0.01894	432	0.2149	432	0.1781	432	0.03794
392.6	0.02406	393	0.000116338	393	0.05487	413	0.04314	393	0.07143	392.6	0.01589	403	0.02078	433	0.21707	433	0.17886	433	0.03794
392.8	0.0226	394	9.57048e-05	394	0.05897	414	0.0444	394	0.09166	392.8	0.0148	404	0.02178	434	0.21899	434	0.17953	434	0.03832
393	0.0258	395	0.000122657	395	0.06399	415	0.04572	395	0.11448	393	0.0166	405	0.02263	435	0.21904	435	0.18174	435	0.03929
393.2	0.03226	396	0.000251731	396	0.06827	416	0.04556	396	0.13829	393.2	0.01926	406	0.02375	436	0.21991	436	0.18136	436	0.03959
393.4	0.02924	397	0.000155755	397	0.07055	417	0.04764	397	0.16287	393.4	0.02148	407	0.02381	437	0.22003	437	0.18153	437	0.04045
393.6	0.03236	398	0.000297979	398	0.07758	418	0.0494	398	0.18578	393.6	0.01745	408	0.02492	438	0.21867	438	0.18281	438	0.04135
393.8	0.03061	399	0.000426929	399	0.08106	419	0.05014	399	0.20435	393.8	0.01987	409	0.02457	439	0.21504	439	0.18291	439	0.04234
394	0.03533	400	0.000706177	400	0.08334	420	0.05069	400	0.21942	394	0.02537	410	0.02796	440	0.21234	440	0.18531	440	0.04393
394.2	0.03589	401	0.00103	401	0.08795	421	0.05271	401	0.22956	394.2	0.0267	411	0.02809	441	0.20983	441	0.18653	441	0.04469
394.4	0.03165	402	0.00141	402	0.09219	422	0.05205	402	0.23784	394.4	0.03277	412	0.02852	442	0.20647	442	0.18666	442	0.04686
394.6	0.03038	403	0.00221	403	0.09664	423	0.05343	403	0.24023	394.6	0.0276	413	0.02854	443	0.20218	443	0.19208	443	0.04849
394.8	0.0332	404	0.00359	404	0.09908	424	0.05326	404	0.23962	394.8	0.03695	414	0.03006	444	0.1977	444	0.19323	444	0.05075
395	0.03071	405	0.0053	405	0.10395	425	0.05423	405	0.23487	395	0.03514	415	0.03397	445	0.19385	445	0.19906	445	0.05225
395.2	0.03306	406	0.00821	406	0.10747	426	0.05328	406	0.2271	395.2	0.03239	416	0.03915	446	0.19011	446	0.20426	446	0.05465
395.4	0.03636	407	0.01099	407	0.11302	427	0.05241	407	0.22073	395.4	0.03842	417	0.04543	447	0.1869	447	0.20895	447	0.05689
395.6	0.03386	408	0.01379	408	0.11683	428	0.05202	408	0.21176	395.6	0.04349	418	0.05323	448	0.18373	448	0.21717	448	0.06023
395.8	0.03632	409	0.01708	409	0.11871	429	0.05052	409	0.20538	395.8	0.04966	419	0.0618	449	0.18036	449	0.22887	449	0.06262
396	0.03089	410	0.01949	410	0.12025	430	0.04941	410	0.19573	396	0.0433	420	0.07094	453	0.17483	450	0.23112	450	0.06485
396.2	0.03269	411	0.02347	411	0.12534	431	0.04552	411	0.19349	396.2	0.05037	421	0.07979	454	0.17442	451	0.24291	451	0.06821
396.4	0.03556	412	0.02635	412	0.13167	432	0.04626	412	0.19086	396.4	0.04724	422	0.09133	455	0.17444	452	0.25066	452	0.07205
396.6	0.03122	413	0.02777	413	0.13439	433	0.04392	413	0.19339	396.6	0.05497	423	0.09826	456	0.17467	453	0.2664	453	0.07473
396.8	0.03419	414	0.02897	414	0.1382	434	0.04223	414	0.19666	396.8	0.06203	424	0.10816	457	0.17555	454	0.27349	454	0.07849
397	0.0374	415	0.02985	415	0.14565	435	0.03982	415	0.20328	397	0.06213	425	0.12096	458	0.17566	455	0.282	455	0.08262
397.2	0.03858	416	0.03082	416	0.1529	436	0.03663	416	0.21306	397.2	0.05464	426	0.12732	459	0.17668	456	0.29271	456	0.08654
397.4	0.03688	417	0.03148	417	0.15319	437	0.03514	417	0.22358	397.4	0.0626	427	0.13394	460	0.17811	457	0.30092	457	0.09078
397.6	0.03981	418	0.0332	418	0.16035	438	0.03204	418	0.23627	397.6	0.06037	428	0.14362	461	0.17745	458	0.31549	458	0.0952
397.8	0.03311	419	0.03447	419	0.164	439	0.03083	419	0.24775	397.8	0.07038	429	0.15423	462	0.17993	459	0.32289	459	0.10098
398	0.04136	420	0.03731	420	0.16909	440	0.02917	420	0.26137	398	0.07527	430	0.15786	463	0.17891	460	0.32427	460	0.10512
398.2	0.03853	421	0.03962	421	0.17364	441	0.02543	421	0.27217	398.2	0.07631	431	0.16095	464	0.17971	461	0.34099	461	0.11028
398.4	0.04282	422	0.04333	422	0.18083	442	0.02376	422	0.28076	398.4	0.08205	432	0.16676	465	0.17989	462	0.34472	462	0.11668
398.6	0.03749	423	0.04653	423	0.18429	443	0.02114	423	0.28983	398.6	0.08319	433	0.17038	466	0.18053	463	0.35828	463	0.12168
398.8	0.04221	424	0.04935	424	0.18754	444	0.02009	424	0.29538	398.8	0.08342	434	0.1685	467	0.1803	464	0.36216	464	0.12864
399	0.04773	425	0.05318	425	0.1904	445	0.01811	425	0.29972	399	0.08039	435	0.16796	468	0.18002	465	0.37955	465	0.13501
399.2	0.04348	426	0.05614	426	0.19501	446	0.01756	426	0.30254	399.2	0.09561	436	0.17114	469	0.17864	466	0.38958	466	0.14186
399.4	0.04594	427	0.06073	427	0.20076	447	0.01572	427	0.30271	399.4	0.09685	437	0.17173	470	0.17846	467	0.40483	467	0.15063
399.6	0.04329	428	0.06234	428	0.20502	448	0.01478	428	0.3012	399.6	0.09998	438	0.17214	471	0.17778	468	0.4276	468	0.15653
399.8	0.04179	429	0.068	429	0.20735	449	0.01422	429	0.29517	399.8	0.10183	439	0.17117	472	0.17681	469	0.44349	469	0.1646
400	0.04688	430	0.07286	430	0.21401	450	0.01453	430	0.28846	400	0.10543	440	0.17122	473	0.1749	470	0.45948	470	0.17124
400.2	0.04622	431	0.07715	431	0.21221	451	0.01532	431	0.28103	400.2	0.10415	441	0.17565	474	0.175	471	0.48695	471	0.17829
400.4	0.04301	432	0.08252	432	0.21707	452	0.01461	432	0.27438	400.4	0.11269	442	0.17875	475	0.17535	472	0.50591	472	0.18578
400.6	0.05221	433	0.0868	433	0.22401	453	0.01816	433	0.26703	400.6	0.10941	443	0.17819	476	0.1751	473	0.52738	473	0.19388
400.8	0.04942	434	0.09168	434	0.22492	454	0.01927	434	0.26119	400.8	0.11605	444	0.18696	477	0.17541	474	0.56037	474	0.20127
401	0.04971	435	0.09607	435	0.23226	455	0.02126	435	0.25291	401	0.11297	445	0.19594	478	0.17721	475	0.58992	475	0.20867
401.2	0.04759	436	0.10122	436	0.23537	456	0.02267	436	0.24805	401.2	0.11254	446	0.20665	479	0.17823	476	0.61784	476	0.21812
401.4	0.04693	437	0.10534	437	0.24007	457	0.02784	437	0.24217	401.4	0.13033	447	0.22431	480	0.18064	477	0.65556	477	0.2225
401.6	0.05065	438	0.10923	438	0.24271	458	0.02959	438	0.2386	401.6	0.12464	448	0.24551	481	0.18008	478	0.69335	478	0.22704
401.8	0.04127	439	0.11524	439	0.24705	459	0.03277	439	0.23517	401.8	0.12122	449	0.27076	482	0.18402	479	0.71254	479	0.23413
402	0.05089	440	0.11824	440	0.2543	460	0.04108	440	0.23103	402	0.13559	450	0.29933	483	0.18605	480	0.74697	480	0.23711
402.2	0.04645	441	0.1197	441	0.26165	461	0.0438	441	0.22963	402.2	0.1355	451	0.34318	484	0.18903	481	0.77806	481	0.24136
402.4	0.05687	442	0.12263	442	0.2716	462	0.05165	442	0.22899	402.4	0.15072	452	0.38107	485	0.1912	482	0.80321	482	0.24707
402.6	0.05438	443	0.1231	443	0.2774	463	0.05637	443	0.22847	402.6	0.142	453	0.43133	486	0.1939	483	0.82939	483	0.2481
402.8	0.04919	444	0.12292	444	0.28782	464	0.06665	444	0.22888	402.8	0.14925	454	0.47129	487	0.19684	484	0.85552	484	0.25158
403	0.05471	445	0.12077	445	0.297	465	0.07389	445	0.22899	403	0.15153	455	0.5293	488	0.19949	485	0.87789	485	0.25147
403.2	0.0597	446	0.12151	446	0.30684	466	0.0846	446	0.23102	403.2	0.14745	456	0.56688	489	0.20175	486	0.89406	486	0.25422
403.4	0.05159	447	0.11826	447	0.32488	467	0.09576	447	0.23394	403.4	0.16614	457	0.60821	490	0.2054	487	0.91944	487	0.25623
403.6	0.05376	448	0.11638	448	0.34183	468	0.10954	448	0.2342	403.6	0.17306	458	0.64249	491	0.20859	488	0.92975	488	0.25514
403.8	0.05471	449	0.11617	449	0.35043	469	0.1237	449	0.23637	403.8	0.17695	459	0.66398	492	0.21372	489	0.94114	489	0.25706
404	0.05376	450	0.11292	450	0.37506	470	0.13968	450	0.24006	404	0.16557	460	0.67274	493	0.21848	490	0.95813	490	0.2579
404.2	0.05815	451	0.11104	451	0.3877	471	0.16087	451	0.24242	404.2	0.17799	461	0.68609	494	0.22237	491	0.95599	491	0.25943
404.4	0.04872	452	0.10925	452	0.40638	472	0.17284	452	0.24574	404.4	0.19085	462	0.67174	495	0.22827	492	0.97899	492	0.25868
404.6	0.05296	453	0.10953	453	0.4246	473	0.19446	453	0.24827	404.6	0.18326	463	0.66164	496	0.23456	493	0.97791	493	0.26057
404.8	0.05617	454	0.10739	454	0.45149	474	0.2155	454	0.25244	404.8	0.18648	464	0.6415	497	0.24021	494	0.96889	494	0.25949
405	0.05433	455	0.10577	455	0.47122	475	0.23794	455	0.25414	405	0.18909	465	0.61583	498	0.24681	495	0.98176	495	0.26041
405.2	0.05697	456	0.10522	456	0.49461	476	0.26389	456	0.25736	405.2	0.19573	466	0.58374	499	0.25495	496	0.97718	496	0.26228
405.4	0.05659	457	0.10428	457	0.51062	477	0.28955	457	0.26113	405.4	0.19142	467	0.56422	500	0.26478	497	0.9709	497	0.26312
405.6	0.0573	458	0.10552	458	0.53877	478	0.32034	458	0.26648	405.6	0.19843	468	0.54018	501	0.27372	498	0.97609	498	0.26665
405.8	0.0532	459	0.10335	459	0.56074	479	0.35322	459	0.27253	405.8	0.20213	469	0.51896	502	0.282	499	0.97047	499	0.26752
406	0.05735	460	0.10394	460	0.5898	480	0.38923	460	0.27461	406	0.21669	470	0.5001	503	0.29335	500	0.96257	500	0.27191
406.2	0.06267	461	0.10591	461	0.60496	481	0.41358	461	0.27841	406.2	0.20517	471	0.48402	504	0.30352	501	0.96304	501	0.27316
406.4	0.06074	462	0.10469	462	0.61946	482	0.45416	462	0.28349	406.4	0.21489	472	0.46504	505	0.315	502	0.95591	502	0.27551
406.6	0.05452	463	0.10804	463	0.63975	483	0.48241	463	0.28584	406.6	0.20251	473	0.46893	506	0.3264	503	0.9491	503	0.28019
406.8	0.05848	464	0.10882	464	0.6696	484	0.5218	464	0.29087	406.8	0.21954	474	0.45919	507	0.33817	504	0.94751	504	0.28379
407	0.06192	465	0.10725	465	0.68209	485	0.56474	465	0.29594	407	0.2184	475	0.46692	508	0.35146	505	0.95413	505	0.28723
407.2	0.06324	466	0.1097	466	0.69883	486	0.59214	466	0.30057	407.2	0.21968	476	0.4616	509	0.36256	506	0.9458	506	0.28859
407.4	0.06178	467	0.11014	467	0.71454	487	0.64278	467	0.30515	407.4	0.23348	477	0.47551	510	0.37681	507	0.94485	507	0.29316
407.6	0.06131	468	0.11378	468	0.7251	488	0.66883	468	0.31043	407.6	0.23377	478	0.49362	511	0.3896	508	0.93633	508	0.29851
407.8	0.05984	469	0.11416	469	0.72783	489	0.72131	469	0.3139	407.8	0.23249	479	0.51114	512	0.40394	509	0.93166	509	0.29943
408	0.05489	470	0.11628	470	0.73579	490	0.74493	470	0.32044	408	0.25298	480	0.52651	513	0.41749	510	0.93189	510	0.30526
408.2	0.05848	471	0.11939	471	0.74106	491	0.78047	471	0.32549	408.2	0.26099	481	0.54946	514	0.43001	511	0.92424	511	0.31117
408.4	0.05782	472	0.12146	472	0.75125	492	0.80263	472	0.33287	408.4	0.25995	482	0.58732	515	0.44585	512	0.93592	512	0.31588
408.6	0.06102	473	0.12568	473	0.75737	493	0.84114	473	0.33836	408.6	0.24809	483	0.61584	516	0.46126	513	0.93118	513	0.32158
408.8	0.06329	474	0.12926	474	0.76785	494	0.87223	474	0.348	408.8	0.26986	484	0.65917	517	0.47504	514	0.92113	514	0.32755
409	0.06546	475	0.13484	475	0.77314	495	0.89112	475	0.35835	409	0.25772	485	0.6955	518	0.48833	515	0.9295	515	0.335
409.2	0.06145	476	0.13794	476	0.77637	496	0.91103	476	0.36658	409.2	0.2718	486	0.72903	519	0.50484	516	0.93205	516	0.34164
409.4	0.06088	477	0.14276	477	0.77175	497	0.94405	477	0.37587	409.4	0.27114	487	0.7752	520	0.51678	517	0.93819	517	0.34826
409.6	0.06541	478	0.15192	478	0.77966	498	0.94401	478	0.38786	409.6	0.27911	488	0.79911	521	0.53304	518	0.92629	518	0.35697
409.8	0.06569	479	0.15843	479	0.78967	499	0.96666	479	0.39964	409.8	0.27954	489	0.84888	522	0.54592	519	0.92968	519	0.36451
410	0.05508	480	0.16415	480	0.79053	500	0.97003	480	0.41227	410	0.26958	490	0.87527	523	0.56099	520	0.95123	520	0.37373
410.2	0.06093	481	0.17458	481	0.801	501	0.98006	481	0.42509	410.2	0.2867	491	0.91587	524	0.57662	521	0.96556	521	0.37751
410.4	0.06013	482	0.18461	482	0.80846	502	0.98181	482	0.44204	410.4	0.28556	492	0.93064	525	0.58943	522	0.95223	522	0.3888
410.6	0.07182	483	0.19461	483	0.81877	503	1	483	0.4564	410.6	0.27536	493	0.94477	526	0.60288	523	0.96291	523	0.39632
410.8	0.06739	484	0.20897	484	0.82195	504	0.9803	484	0.47367	410.8	0.29248	494	0.96797	527	0.61883	524	0.96196	524	0.40656
411	0.05999	485	0.22236	485	0.82813	505	0.98467	485	0.49373	411	0.2941	495	0.98606	528	0.6326	525	0.97232	525	0.41728
411.2	0.06461	486	0.23829	486	0.83895	506	0.97429	486	0.51406	411.2	0.30102	496	1	529	0.65405	526	0.96817	526	0.42645
411.4	0.0614	487	0.25748	487	0.84911	507	0.97742	487	0.534	411.4	0.30728	497	0.99978	530	0.66483	527	0.9697	527	0.44175
411.6	0.06272	488	0.27615	488	0.86815	508	0.96955	488	0.55374	411.6	0.2976	498	0.98986	531	0.68116	528	0.98665	528	0.4551
411.8	0.06847	489	0.30066	489	0.86733	509	0.95896	489	0.57518	411.8	0.31833	499	0.98598	532	0.69825	529	0.99612	529	0.46273
412	0.06692	490	0.31702	490	0.88186	510	0.96363	490	0.60009	412	0.31051	500	0.96651	533	0.7182	530	0.97375	530	0.48073
412.2	0.06352	491	0.34278	491	0.89645	511	0.9389	491	0.62255	412.2	0.30823	501	0.95132	534	0.73472	531	0.97642	531	0.49201
412.4	0.06371	492	0.36753	492	0.91593	512	0.95357	492	0.64565	412.4	0.30885	502	0.92299	535	0.75251	532	0.98054	532	0.50625
412.6	0.0639	493	0.40004	493	0.90883	513	0.95746	493	0.67084	412.6	0.31468	503	0.92282	536	0.77097	533	0.98688	533	0.52199
412.8	0.06088	494	0.42478	494	0.92617	514	0.96029	494	0.6902	412.8	0.32198	504	0.90265	537	0.78801	534	0.99433	534	0.54054
413	0.06168	495	0.45701	495	0.94164	515	0.94227	495	0.7169	413	0.32241	505	0.87282	538	0.80677	535	0.98662	535	0.55678
413.2	0.06508	496	0.4886	496	0.94193	516	0.95929	496	0.73942	413.2	0.32682	506	0.84632	539	0.82425	536	1	536	0.57029
413.4	0.06819	497	0.51617	497	0.96184	517	0.94475	497	0.75792	413.4	0.31207	507	0.82356	540	0.84171	537	0.98474	537	0.58655
413.6	0.06183	498	0.54742	498	0.96056	518	0.94776	498	0.78308	413.6	0.32867	508	0.80891	541	0.85394	538	0.98953	538	0.60702
413.8	0.06447	499	0.57434	499	0.97084	519	0.9566	499	0.80516	413.8	0.32952	509	0.78865	542	0.86978	539	0.9899	539	0.6272
414	0.07107	500	0.60151	500	0.98663	520	0.9493	500	0.82338	414	0.34721	510	0.777	543	0.88188	540	0.99455	540	0.63983
414.2	0.07437	501	0.62927	501	0.97474	521	0.9474	501	0.83801	414.2	0.34309	511	0.75721	544	0.8967	541	0.97377	541	0.65485
414.4	0.06678	502	0.65753	502	0.98407	522	0.9501	502	0.85824	414.4	0.34655	512	0.7489	545	0.90815	542	0.99568	542	0.67398
414.6	0.06866	503	0.6812	503	0.99443	523	0.9481	503	0.8694	414.6	0.33782	513	0.73255	546	0.91608	543	0.97721	543	0.69647
414.8	0.06583	504	0.70836	504	0.99229	524	0.94862	504	0.88527	414.8	0.34783	514	0.72115	547	0.92308	544	0.98244	544	0.71043
415	0.06296	505	0.73035	505	0.98584	525	0.94779	505	0.89232	415	0.35556	515	0.7221	548	0.93587	545	0.97526	545	0.72447
415.2	0.06399	506	0.74631	506	0.99611	526	0.95901	506	0.9046	415.2	0.34503	516	0.71049	549	0.94174	546	0.96288	546	0.74401
415.4	0.06074	507	0.75276	507	1	527	0.96062	507	0.9138	415.4	0.3475	517	0.70877	550	0.94736	547	0.96335	547	0.75297
415.6	0.06484	508	0.7717	508	0.98104	528	0.94662	508	0.91922	415.6	0.34944	518	0.70708	551	0.95408	548	0.97336	548	0.77623
415.8	0.06352	509	0.78154	509	0.98605	529	0.94866	509	0.93135	415.8	0.35542	519	0.69764	552	0.95518	549	0.9517	549	0.78415
416	0.06451	510	0.80346	510	0.96892	530	0.94042	510	0.93665	416	0.35314	520	0.69028	553	0.96146	550	0.94868	550	0.8065
416.2	0.06046	511	0.81353	511	0.97329	531	0.94124	511	0.94681	416.2	0.35433	521	0.70263	554	0.96173	551	0.93704	551	0.81988
416.4	0.06711	512	0.82251	512	0.95853	532	0.93119	512	0.95053	416.4	0.36234	522	0.71581	555	0.96312	552	0.94275	552	0.8311
416.6	0.06819	513	0.83603	513	0.96512	533	0.94028	513	0.95443	416.6	0.3604	523	0.70332	556	0.96519	553	0.93201	553	0.8439
416.8	0.07489	514	0.84524	514	0.94766	534	0.92307	514	0.95915	416.8	0.36443	524	0.71653	557	0.96603	554	0.92777	554	0.85943
417	0.06338	515	0.858	515	0.94498	535	0.91141	515	0.96339	417	0.35167	525	0.71944	558	0.96884	555	0.92593	555	0.85544
417.2	0.068	516	0.8664	516	0.94498	536	0.90857	516	0.97337	417.2	0.37041	526	0.72038	559	0.96651	556	0.92832	556	0.86251
417.4	0.07182	517	0.87457	517	0.92778	537	0.90149	517	0.96762	417.4	0.37724	527	0.72801	560	0.96855	557	0.92753	557	0.87661
417.6	0.0606	518	0.88132	518	0.9268	538	0.88502	518	0.97192	417.6	0.36941	528	0.72796	561	0.97174	558	0.91142	558	0.87957
417.8	0.05942	519	0.89357	519	0.92858	539	0.87425	519	0.9782	417.8	0.35997	529	0.71541	562	0.97136	559	0.91481	559	0.87994
418	0.06574	520	0.89453	520	0.91487	540	0.86428	520	0.97392	418	0.36917	530	0.7178	563	0.97541	560	0.91521	560	0.88497
418.2	0.0664	521	0.8982	521	0.90371	541	0.84631	521	0.9812	418.2	0.36585	531	0.72173	564	0.97143	561	0.90542	561	0.8975
418.4	0.06348	522	0.91334	522	0.88862	542	0.84202	522	0.98031	418.4	0.37031	532	0.71782	565	0.96931	562	0.89846	562	0.90456
418.6	0.06616	523	0.9167	523	0.89138	543	0.83483	523	0.98253	418.6	0.36623	533	0.72579	566	0.97031	563	0.89134	563	0.90931
418.8	0.06607	524	0.92442	524	0.88772	544	0.82138	524	0.98251	418.8	0.36875	534	0.70664	567	0.97681	564	0.88193	564	0.91618
419	0.06833	525	0.93271	525	0.88027	545	0.80902	525	0.99005	419	0.3861	535	0.71977	568	0.97422	565	0.88805	565	0.91772
419.2	0.07027	526	0.93887	526	0.87563	546	0.8049	526	0.99178	419.2	0.38174	536	0.68832	569	0.9752	566	0.89351	566	0.92785
419.4	0.0656	527	0.95762	527	0.86598	547	0.79373	527	0.99248	419.4	0.37695	537	0.69402	570	0.97171	567	0.87694	567	0.92612
419.6	0.06117	528	0.95509	528	0.85838	548	0.76667	528	0.99514	419.6	0.39123	538	0.67685	571	0.97762	568	0.88823	568	0.93403
419.8	0.06711	529	0.96438	529	0.85152	549	0.75131	529	0.99578	419.8	0.38302	539	0.66739	572	0.97521	569	0.88538	569	0.93505
420	0.06357	530	0.96483	530	0.84981	550	0.75166	530	0.99476	420	0.3843	540	0.65906	573	0.97876	570	0.87988	570	0.94547
420.2	0.06376	531	0.96057	531	0.8386	551	0.73037	531	0.99144	420.2	0.37861	541	0.65022	574	0.97532	571	0.88323	571	0.95283
420.4	0.06451	532	0.96649	532	0.83844	552	0.72145	532	0.99512	420.4	0.37989	542	0.64449	575	0.98201	572	0.86083	572	0.9599
420.6	0.06663	533	0.9708	533	0.82553	553	0.70785	533	1	420.6	0.37534	543	0.62834	576	0.98065	573	0.85777	573	0.96737
420.8	0.0754	534	0.97195	534	0.82498	554	0.68972	534	0.99639	420.8	0.39715	544	0.61605	577	0.98301	574	0.83027	574	0.96896
421	0.06588	535	0.99281	535	0.82057	555	0.67804	535	0.99278	421	0.3825	545	0.5867	578	0.98305	575	0.84762	575	0.96717
421.2	0.06187	536	0.98779	536	0.8125	556	0.66412	536	0.98905	421.2	0.38724	546	0.59479	579	0.98287	576	0.83739	576	0.97483
421.4	0.06168	537	0.99722	537	0.801	557	0.64736	537	0.99206	421.4	0.3788	547	0.56588	580	0.98677	577	0.84679	577	0.98385
421.6	0.06211	538	0.98906	538	0.79977	558	0.64519	538	0.98574	421.6	0.39303	548	0.55138	581	0.98746	578	0.8463	578	0.98596
421.8	0.06772	539	0.9799	539	0.79081	559	0.62436	539	0.98706	421.8	0.38966	549	0.53883	582	0.99039	579	0.82706	579	0.99447
422	0.06668	540	0.99827	540	0.7903	560	0.61562	540	0.97889	422	0.37401	550	0.53593	583	0.99144	580	0.8267	580	0.99743
422.2	0.06612	541	1	541	0.7799	561	0.60815	541	0.97908	422.2	0.38634	551	0.51375	584	0.99443	581	0.82568	581	0.99243
422.4	0.06904	542	0.9899	542	0.76595	562	0.59675	542	0.976	422.4	0.37093	552	0.52303	585	0.99508	582	0.82224	582	1
422.6	0.06055	543	0.99225	543	0.77988	563	0.59328	543	0.96524	422.6	0.39426	553	0.49811	586	0.99626	583	0.80504	583	0.99726
422.8	0.06678	544	0.98613	544	0.75518	564	0.59534	544	0.96461	422.8	0.39421	554	0.48827	587	1	584	0.80163	584	0.99409
423	0.06706	545	0.97166	545	0.74873	565	0.5755	545	0.95715	423	0.38729	555	0.48474	588	0.99869	585	0.79506	585	0.99632
423.2	0.06201	546	0.97247	546	0.73855	566	0.56095	546	0.95587	423.2	0.39564	556	0.48515	589	0.99788	586	0.79165	586	0.98757
423.4	0.06461	547	0.97114	547	0.72621	567	0.56123	547	0.94568	423.4	0.37576	557	0.4727	590	0.99552	587	0.78578	587	0.99843
423.6	0.06017	548	0.95161	548	0.71939	568	0.5461	548	0.94162	423.6	0.37942	558	0.45832	591	0.99341	588	0.77954	588	0.98735
423.8	0.06692	549	0.95958	549	0.71057	569	0.53259	549	0.93088	423.8	0.39602	559	0.45881	592	0.9909	589	0.76864	589	0.98488
424	0.07102	550	0.94312	550	0.70812	570	0.52389	550	0.92438	424	0.40123	560	0.44227	593	0.98557	590	0.75671	590	0.97532
424.2	0.07531	551	0.9367	551	0.69053	571	0.52181	551	0.91477	424.2	0.39886	561	0.44707	594	0.97972	591	0.76126	591	0.98444
424.4	0.06093	552	0.94146	552	0.68572	572	0.51812	552	0.9118	424.4	0.39118	562	0.44496	595	0.97583	592	0.74644	592	0.97702
424.6	0.0614	553	0.92638	553	0.67841	573	0.5071	553	0.89783	424.6	0.38601	563	0.43126	596	0.9677	593	0.73929	593	0.97645
424.8	0.06201	554	0.92025	554	0.66988	574	0.49483	554	0.88984	424.8	0.3908	564	0.44033	597	0.96542	594	0.73389	594	0.96878
425	0.05848	555	0.90181	555	0.65506	575	0.479	555	0.88457	425	0.38947	565	0.43508	598	0.95743	595	0.72315	595	0.96646
425.2	0.06135	556	0.91019	556	0.64711	576	0.48592	556	0.87153	425.2	0.37814	566	0.43486	599	0.95042	596	0.72736	596	0.96702
425.4	0.06739	557	0.88894	557	0.63056	577	0.46859	557	0.86539	425.4	0.38544	567	0.43697	600	0.94699	597	0.72154	597	0.96188
425.6	0.07012	558	0.88274	558	0.62252	578	0.45945	558	0.85293	425.6	0.3815	568	0.43355	601	0.93665	598	0.69889	598	0.9632
425.8	0.06187	559	0.87743	559	0.61035	579	0.4561	559	0.84367	425.8	0.38501	569	0.43257	602	0.9287	599	0.69895	599	0.95334
426	0.06494	560	0.87308	560	0.60786	580	0.43505	560	0.83611	426	0.38221	570	0.4331	603	0.92042	600	0.67898	600	0.95051
426.2	0.06399	561	0.85751	561	0.59495	581	0.43447	561	0.8229	426.2	0.36433	571	0.4278	604	0.91135	601	0.67918	601	0.94884
426.4	0.06324	562	0.85199	562	0.59605	582	0.43838	562	0.81166	426.4	0.37709	572	0.43395	605	0.90665	602	0.66483	602	0.9403
426.6	0.0647	563	0.85066	563	0.58256	583	0.41631	563	0.80595	426.6	0.37742	573	0.41459	606	0.8941	603	0.6726	603	0.9315
426.8	0.06315	564	0.82559	564	0.56525	584	0.42788	564	0.79369	426.8	0.3742	574	0.42739	607	0.88811	604	0.66103	604	0.93493
427	0.0598	565	0.82748	565	0.56588	585	0.40918	565	0.78763	427	0.37197	575	0.42376	608	0.88303	605	0.65923	605	0.92536
427.2	0.06442	566	0.81325	566	0.54774	586	0.3891	566	0.77749	427.2	0.37999	576	0.42115	609	0.86975	606	0.63775	606	0.92127
427.4	0.06777	567	0.81817	567	0.54039	587	0.40302	567	0.76748	427.4	0.39455	577	0.42528	610	0.86387	607	0.63906	607	0.91018
427.6	0.06418	568	0.8055	568	0.53031	588	0.3878	568	0.76123	427.6	0.37439	578	0.42059	611	0.85743	608	0.64692	608	0.90856
427.8	0.06484	569	0.79173	569	0.51669	589	0.38859	569	0.75265	427.8	0.39165	579	0.42646	612	0.84575	609	0.62572	609	0.90432
428	0.06187	570	0.79309	570	0.50772	590	0.36609	570	0.74207	428	0.38288	580	0.42846	613	0.83939	610	0.6226	610	0.89577
428.2	0.06715	571	0.78506	571	0.50986	591	0.35819	571	0.73153	428.2	0.38862	581	0.40779	614	0.83316	611	0.60004	611	0.88407
428.4	0.06574	572	0.76648	572	0.50685	592	0.35206	572	0.72566	428.4	0.38591	582	0.41267	615	0.82286	612	0.60621	612	0.87762
428.6	0.0614	573	0.76058	573	0.49104	593	0.33131	573	0.71297	428.6	0.39692	583	0.40274	616	0.8114	613	0.58967	613	0.87503
428.8	0.05178	574	0.75427	574	0.48359	594	0.34003	574	0.70241	428.8	0.39123	584	0.40327	617	0.80697	614	0.59544	614	0.85882
429	0.06102	575	0.74226	575	0.48024	595	0.32758	575	0.69713	429	0.38572	585	0.41538	618	0.79374	615	0.57153	615	0.86401
429.2	0.06267	576	0.73349	576	0.47542	596	0.3282	576	0.68542	429.2	0.3779	586	0.3941	619	0.78725	616	0.56897	616	0.85961
429.4	0.05423	577	0.726	577	0.46717	597	0.32172	577	0.68171	429.4	0.38663	587	0.38589	620	0.77992	617	0.57089	617	0.85208
429.6	0.0606	578	0.7195	578	0.46769	598	0.30935	578	0.66941	429.6	0.39203	588	0.3809	621	0.7716	618	0.54706	618	0.84933
429.8	0.05716	579	0.70819	579	0.44625	599	0.30057	579	0.6643	429.8	0.3889	589	0.37499	622	0.76283	619	0.5495	619	0.83048
430	0.06093	580	0.70992	580	0.44586	600	0.30211	580	0.65429	430	0.39203	590	0.36579	623	0.75509	620	0.53779	620	0.8307
430.2	0.06055	581	0.69372	581	0.43695	601	0.29021	581	0.65125	430.2	0.4018	591	0.37723	624	0.74234	621	0.53323	621	0.82169
430.4	0.05702	582	0.69239	582	0.42879	602	0.29529	582	0.63882	430.4	0.39692	592	0.37901	625	0.73119	622	0.527	622	0.81949
430.6	0.06267	583	0.68203	583	0.42802	603	0.27088	583	0.63051	430.6	0.38359	593	0.34777	626	0.73075	623	0.51216	623	0.81693
430.8	0.06267	584	0.67329	584	0.42186	604	0.27698	584	0.62253	430.8	0.39986	594	0.35893	627	0.72255	624	0.51729	624	0.80248
431	0.05904	585	0.67172	585	0.40668	605	0.27327	585	0.61141	431	0.38748	595	0.34953	628	0.71583	625	0.51351	625	0.79752
431.2	0.06027	586	0.66345	586	0.41295	606	0.26401	586	0.60267	431.2	0.39341	596	0.34517	629	0.70816	626	0.51489	626	0.7903
431.4	0.06267	587	0.65829	587	0.39643	607	0.24092	587	0.59299	431.4	0.40266	597	0.34591	630	0.70249	627	0.48358	627	0.78555
431.6	0.06249	588	0.64148	588	0.38751	608	0.25481	588	0.58685	431.6	0.39972	598	0.33972	631	0.69105	628	0.49034	628	0.78604
431.8	0.06305	589	0.63715	589	0.38561	609	0.24586	589	0.5785	431.8	0.39815	599	0.34204	632	0.68244	629	0.45658	629	0.77524
432	0.0605	590	0.62505	590	0.37989	610	0.23184	590	0.56802	432	0.41707	600	0.32733	633	0.67005	630	0.45823	630	0.76358
432.2	0.06168	591	0.62026	591	0.36687	611	0.22748	591	0.55837	432.2	0.40778	601	0.32072	634	0.66495	631	0.4717	631	0.75326
432.4	0.0663	592	0.60761	592	0.36807	612	0.23092	592	0.55631	432.4	0.39369	602	0.32889	635	0.65525	632	0.46424	632	0.75426
432.6	0.063	593	0.59449	593	0.35375	613	0.21999	593	0.54356	432.6	0.38591	603	0.32925	636	0.64857	633	0.47042	633	0.74249
432.8	0.06093	594	0.59511	594	0.36338	614	0.22677	594	0.53762	432.8	0.40721	604	0.31731	637	0.64695	634	0.45777	634	0.73642
433	0.06348	595	0.5857	595	0.34828	615	0.21322	595	0.52364	433	0.40232	605	0.30959	638	0.63715	635	0.43433	635	0.72054
433.2	0.06517	596	0.58034	596	0.34344	616	0.20457	596	0.52037	433.2	0.39469	606	0.2979	639	0.62871	636	0.42129	636	0.72248
433.4	0.06979	597	0.5722	597	0.336	617	0.1959	597	0.50935	433.4	0.40688	607	0.31156	640	0.61752	637	0.40846	637	0.71289
433.6	0.06583	598	0.5636	598	0.32881	618	0.2028	598	0.50324	433.6	0.39834	608	0.29261	641	0.61124	638	0.42862	638	0.69863
433.8	0.06366	599	0.55207	599	0.32718	619	0.19621	599	0.49606	433.8	0.40047	609	0.29746	642	0.60157	639	0.4102	639	0.70299
434	0.06447	600	0.54015	600	0.31872	620	0.19383	600	0.48842	434	0.39791	610	0.287	643	0.59499	640	0.4007	640	0.68986
434.2	0.0598	601	0.53342	601	0.31283	621	0.18751	601	0.48209	434.2	0.40526	611	0.28423	644	0.58679	641	0.38653	641	0.68607
434.4	0.06602	602	0.52554	602	0.30832	622	0.17529	602	0.47104	434.4	0.41176	612	0.29155	645	0.58109	642	0.40008	642	0.67753
434.6	0.05956	603	0.5224	603	0.29552	623	0.16566	603	0.46291	434.6	0.40218	613	0.279	646	0.57041	643	0.37026	643	0.657
434.8	0.06055	604	0.50328	604	0.30128	624	0.16753	604	0.4539	434.8	0.42329	614	0.27719	647	0.56429	644	0.37767	644	0.66281
435	0.06569	605	0.49917	605	0.29861	625	0.16669	605	0.44943	435	0.43182	615	0.28281	648	0.55232	645	0.3792	645	0.65275
435.2	0.05994	606	0.49803	606	0.28922	626	0.16626	606	0.44297	435.2	0.41195	616	0.27144	649	0.54252	646	0.35667	646	0.64134
435.4	0.06183	607	0.48138	607	0.29118	627	0.15972	607	0.43133	435.4	0.44368	617	0.27696	650	0.53663	647	0.36874	647	0.63489
435.6	0.0648	608	0.47972	608	0.27494	628	0.15071	608	0.42411	435.6	0.42993	618	0.27551	651	0.52851	648	0.3582	648	0.624
435.8	0.06437	609	0.47593	609	0.27065	629	0.14627	609	0.42075	435.8	0.42329	619	0.26164	652	0.5177	649	0.35299	649	0.62332
436	0.06258	610	0.46232	610	0.26395	630	0.14823	610	0.41124	436	0.43704	620	0.26883	653	0.51132	650	0.33677	650	0.61284
436.2	0.0597	611	0.44941	611	0.25899	631	0.14055	611	0.40495	436.2	0.43894	621	0.25656	654	0.50319	651	0.33535	651	0.58814
436.4	0.06753	612	0.44061	612	0.26081	632	0.14418	612	0.39884	436.4	0.43419	622	0.27037	655	0.4882	652	0.33057	652	0.59632
436.6	0.06654	613	0.4417	613	0.25635	633	0.14302	613	0.39256	436.6	0.44463	623	0.2668	656	0.48573	653	0.32267	653	0.58968
436.8	0.0606	614	0.44222	614	0.24809	634	0.12825	614	0.38053	436.8	0.44178	624	0.26193	657	0.47736	654	0.32331	654	0.57358
437	0.06319	615	0.41919	615	0.23766	635	0.13064	615	0.37778	437	0.45838	625	0.25621	658	0.46185	655	0.31482	655	0.56011
437.2	0.06121	616	0.41746	616	0.23529	636	0.12563	616	0.37047	437.2	0.44985	626	0.26764	659	0.44962	656	0.30336	656	0.54953
437.4	0.0623	617	0.41423	617	0.22195	637	0.12866	617	0.36612	437.4	0.4451	627	0.25608	660	0.44569	657	0.30727	657	0.55056
437.6	0.05994	618	0.40422	618	0.22673	638	0.11699	618	0.35658	437.6	0.44985	628	0.25441	661	0.43517	658	0.28796	658	0.55046
437.8	0.06399	619	0.39851	619	0.22472	639	0.11732	619	0.3509	437.8	0.45791	629	0.2526	662	0.42997	659	0.29647	659	0.53945
438	0.06696	620	0.38716	620	0.21719	640	0.12167	620	0.34023	438	0.47166	630	0.25805	663	0.42285	660	0.28306	660	0.53241
438.2	0.0605	621	0.38188	621	0.21541	641	0.11054	621	0.33727	438.2	0.45079	631	0.25321	664	0.41248	661	0.28012	661	0.51682
438.4	0.0614	622	0.37591	622	0.20848	642	0.11161	622	0.3313	438.4	0.45554	632	0.24944	665	0.40689	662	0.27374	662	0.50532
438.6	0.06579	623	0.37705	623	0.20785	643	0.10601	623	0.32424	438.6	0.45317	633	0.23731	666	0.3969	663	0.26039	663	0.52253
438.8	0.06258	624	0.35944	624	0.20005	644	0.10678	624	0.32406	438.8	0.4783	634	0.23568	667	0.38988	664	0.2664	664	0.48636
439	0.06395	625	0.35632	625	0.20015	645	0.10617	625	0.31497	439	0.46645	635	0.25247	668	0.3798	665	0.26863	665	0.49899
439.2	0.05739	626	0.35239	626	0.19311	646	0.10231	626	0.30919	439.2	0.49016	636	0.23141	669	0.37045	666	0.24416	666	0.48247
439.4	0.06357	627	0.34929	627	0.19509	647	0.09979	627	0.30379	439.4	0.47735	637	0.24564	670	0.36639	667	0.24455	667	0.48296
439.6	0.05669	628	0.34085	628	0.18333	648	0.09072	628	0.29798	439.6	0.48874	638	0.22416	671	0.36275	668	0.24759	668	0.46975
439.8	0.05876	629	0.33382	629	0.19121	649	0.09559	629	0.29464	439.8	0.48589	639	0.23101	672	0.35721	669	0.22401	669	0.45713
440	0.0615	630	0.32284	630	0.17683	650	0.08976	630	0.28473	440	0.46882	640	0.23698	673	0.35462	670	0.22953	670	0.44551
440.2	0.06607	631	0.31743	631	0.17506	651	0.08985	631	0.27986	440.2	0.47119	641	0.21019	674	0.36485	671	0.23289	671	0.453
440.4	0.06286	632	0.32051	632	0.17627	652	0.09456	632	0.27417	440.4	0.48921	642	0.21937	675	0.37222	672	0.23185	672	0.43937
440.6	0.06635	633	0.3088	633	0.16383	653	0.08857	633	0.26884	440.6	0.49016	643	0.22184	676	0.37172	673	0.22871	673	0.46926
440.8	0.06201	634	0.30163	634	0.16702	654	0.07496	634	0.26296	440.8	0.48115	644	0.21409	677	0.36113	674	0.21811	674	0.45489
441	0.06003	635	0.29534	635	0.15724	655	0.08614	635	0.25819	441	0.50296	645	0.22003	678	0.34732	675	0.23449	675	0.45222
441.2	0.06159	636	0.28715	636	0.15603	656	0.08671	636	0.25478	441.2	0.50344	646	0.21195	679	0.3403	676	0.21576	676	0.47083
441.4	0.06876	637	0.28882	637	0.15971	657	0.07438	637	0.25051	441.4	0.48874	647	0.20508	680	0.33183	677	0.21233	677	0.45646
441.6	0.06663	638	0.2892	638	0.14915	658	0.07343	638	0.24583	441.6	0.51624	648	0.20409	681	0.32095	678	0.21193	678	0.44106
441.8	0.06772	639	0.27266	639	0.14367	659	0.06283	639	0.2437	441.8	0.52051	649	0.19349	682	0.3105	679	0.20368	679	0.42215
442	0.06117	640	0.26823	640	0.14853	660	0.0773	640	0.23706	442	0.51292	650	0.20775	683	0.29967	680	0.19821	680	0.40906
442.2	0.06088	641	0.26295	641	0.14591	661	0.06496	641	0.23433	442.2	0.52383	651	0.19671	684	0.29773	681	0.18119	681	0.40155
442.4	0.06461	642	0.2567	642	0.13328	662	0.06842	642	0.22972	442.4	0.5262	652	0.18769	685	0.28542	682	0.20353	682	0.39782
442.6	0.05862	643	0.25613	643	0.14608	663	0.06916	643	0.22364	442.6	0.52241	653	0.18902	686	0.2827	683	0.19475	683	0.3905
442.8	0.06432	644	0.25164	644	0.13957	664	0.06046	644	0.2183	442.8	0.51672	654	0.19308	687	0.27656	684	0.16513	684	0.38475
443	0.06183	645	0.25385	645	0.13462	665	0.06492	645	0.21789	443	0.5281	655	0.19545	688	0.2708	685	0.17373	685	0.37177
443.2	0.06626	646	0.24804	646	0.12395	666	0.06232	646	0.21366	443.2	0.53948	656	0.1801	689	0.26462	686	0.15218	686	0.37906
443.4	0.05673	647	0.2258	647	0.13046	667	0.05329	647	0.20502	443.4	0.54138	657	0.18767	690	0.26028	687	0.15973	687	0.37609
443.6	0.05999	648	0.22813	648	0.12063	668	0.05375	648	0.20043	443.6	0.55229	658	0.16949	691	0.2543	688	0.16977	688	0.35361
443.8	0.06277	649	0.22738	649	0.11918	669	0.049	649	0.1964	443.8	0.5428	659	0.18615	692	0.25106	689	0.16335	689	0.36301
444	0.05918	650	0.21709	650	0.12249	670	0.04962	650	0.19687	444	0.54565	660	0.19044	693	0.24505	690	0.16336	690	0.33666
444.2	0.06527	651	0.21984	651	0.11217	671	0.05499	651	0.19052	444.2	0.54517	661	0.17395	694	0.24619	691	0.16492	691	0.34472
444.4	0.06324	652	0.22542	652	0.11533	672	0.05017	652	0.18956	444.4	0.55751	662	0.17969	695	0.23274	692	0.14446	692	0.33209
444.6	0.06017	653	0.21776	653	0.10351	673	0.05698	653	0.18341	444.6	0.56177	663	0.16569	696	0.23102	693	0.1566	693	0.32636
444.8	0.05588	654	0.20291	654	0.11326	674	0.05336	654	0.17643	444.8	0.56462	664	0.16662	697	0.22573	694	0.15318	694	0.32309
445	0.06027	655	0.20296	655	0.10514	675	0.04621	655	0.17541	445	0.56652	665	0.15841	698	0.22113	695	0.14898	695	0.32481
445.2	0.06003	656	0.20041	656	0.11035	676	0.04357	656	0.1723	445.2	0.56699	666	0.1675	699	0.21949	696	0.13303	696	0.31644
445.4	0.06527	657	0.19649	657	0.10719	677	0.05899	657	0.16805	445.4	0.58122	667	0.15616	700	0.21191	697	0.13156	697	0.30242
445.6	0.07116	658	0.188	658	0.09485	678	0.05129	658	0.16136	445.6	0.58264	668	0.1695	701	0.21182	698	0.12936	698	0.30623
445.8	0.06607	659	0.18414	659	0.10393	679	0.04434	659	0.16156	445.8	0.57173	669	0.15739	702	0.20881	699	0.13128	699	0.30604
446	0.06404	660	0.17449	660	0.0985	680	0.04792	660	0.15439	446	0.57695	670	0.13713	703	0.20142	700	0.12751	700	0.30269
446.2	0.05895	661	0.17515	661	0.0918	681	0.03945	661	0.15364	446.2	0.57837	671	0.14719	704	0.19734	701	0.12592	701	0.28862
446.4	0.06258	662	0.17502	662	0.09483	682	0.04334	662	0.15047	446.4	0.57458	672	0.15779	705	0.1924	702	0.12012	702	0.28747
446.6	0.06263	663	0.16222	663	0.09189	683	0.03286	663	0.14802	446.6	0.59497	673	0.14541	706	0.19226	703	0.13703	703	0.28634
446.8	0.07022	664	0.16854	664	0.08626	684	0.03763	664	0.14905	446.8	0.59165	674	0.15804	707	0.19055	704	0.11656	704	0.28227
447	0.06706	665	0.16122	665	0.08478	685	0.03642	665	0.14124	447	0.60351	675	0.16076	708	0.18623	705	0.12692	705	0.26816
447.2	0.06117	666	0.16239	666	0.08507	686	0.03588	666	0.13851	447.2	0.60446	676	0.14665	709	0.18583	706	0.11028	706	0.26597
447.4	0.06531	667	0.16098	667	0.08672	687	0.03474	667	0.13445	447.4	0.59355	677	0.15485	710	0.17761	707	0.12837	707	0.26297
447.6	0.06805	668	0.14538	668	0.07733	688	0.03401	668	0.13226	447.6	0.60968	678	0.15143	711	0.17752	708	0.1091	708	0.26722
447.8	0.0648	669	0.15147	669	0.0731	689	0.02761	669	0.12818	447.8	0.60968	679	0.13117	712	0.17455	709	0.10241	709	0.26998
448	0.06791	670	0.14522	670	0.07459	690	0.03038	670	0.12366	448	0.63291	680	0.14121	713	0.1684	710	0.1083	710	0.25968
448.2	0.06065	671	0.15346	671	0.07629	691	0.03498	671	0.12034	448.2	0.61869	681	0.15811	714	0.16305	711	0.1141	711	0.25195
448.4	0.06951	672	0.13999	672	0.06769	692	0.02947	672	0.11571	448.4	0.60351	682	0.13454	715	0.16402	712	0.08536	712	0.24603
448.6	0.0664	673	0.13424	673	0.0747	693	0.0286	673	0.12075	448.6	0.62533	683	0.12755	716	0.15608	713	0.09252	713	0.24044
448.8	0.06786	674	0.14169	674	0.08394	694	0.03501	674	0.12386	448.8	0.61916	684	0.13996	717	0.15457	714	0.10575	714	0.23922
449	0.07305	675	0.14153	675	0.0715	695	0.0302	675	0.12352	449	0.65141	685	0.13269	718	0.1538	715	0.09398	715	0.23908
449.2	0.06315	676	0.14831	676	0.07151	696	0.02428	676	0.12329	449.2	0.63149	686	0.13576	719	0.15099	716	0.08895	716	0.23636
449.4	0.05984	677	0.12906	677	0.06956	697	0.02549	677	0.11485	449.4	0.63291	687	0.14004	720	0.14794	717	0.07891	717	0.22557
449.6	0.06475	678	0.12003	678	0.06946	698	0.0288	678	0.10901	449.6	0.64003	688	0.11946	721	0.14811	718	0.08834	718	0.23116
449.8	0.07545	679	0.12485	679	0.06601	699	0.03195	679	0.11123	449.8	0.64193	689	0.12323	722	0.1434	719	0.08771	719	0.2182
450	0.06338	680	0.12679	680	0.06513	700	0.02352	680	0.10556	450	0.63813	690	0.11821	723	0.14107	720	0.08065	720	0.21968
450.2	0.06173	681	0.11324	681	0.05635	701	0.01856	681	0.10448	450.2	0.63529	691	0.13399	724	0.13504	721	0.08412	721	0.22338
450.4	0.06225	682	0.12298	682	0.06525	702	0.0234	682	0.09988	450.4	0.62722	692	0.11354	725	0.13319	722	0.07722	722	0.21931
450.6	0.06135	683	0.11257	683	0.05876	703	0.02163	683	0.09483	450.6	0.6424	693	0.1303	726	0.13592	723	0.073	723	0.22156
450.8	0.07427	684	0.11488	684	0.06218	704	0.02504	684	0.09535	450.8	0.63813	694	0.13359	727	0.13265	724	0.0749	724	0.18952
451	0.06437	685	0.10873	685	0.06093	705	0.02165	685	0.08947	451	0.64145	695	0.1162	728	0.12796	725	0.08029	725	0.21393
451.2	0.07116	686	0.10489	686	0.05663	706	0.024	686	0.08831	451.2	0.63718	696	0.12031	729	0.12389	726	0.07946	726	0.20741
451.4	0.06828	687	0.10559	687	0.053	707	0.01877	687	0.08572	451.4	0.67038	697	0.10954	730	0.12746	727	0.08518	727	0.19945
451.6	0.07333	688	0.09759	688	0.04879	708	0.01573	688	0.08764	451.6	0.64762	698	0.11444	731	0.11993	728	0.07103	728	0.19875
451.8	0.06975	689	0.09793	689	0.05948	709	0.0222	689	0.08483	451.8	0.65331	699	0.12023	732	0.11522	729	0.0711	729	0.18422
452	0.06201	690	0.09473	690	0.05161	710	0.01558	690	0.08385	452	0.65189	700	0.1065	733	0.11714	730	0.07184	730	0.18982
452.2	0.07078	691	0.09655	691	0.05188	711	0.01939	691	0.07836	452.2	0.6443	701	0.11232	734	0.11706	731	0.07035	731	0.18109
452.4	0.06777	692	0.0937	692	0.04915	712	0.01732	692	0.07958	452.4	0.67038	702	0.10791	735	0.1134	732	0.06275	732	0.16855
452.6	0.07456	693	0.09221	693	0.05484	713	0.02242	693	0.07604	452.6	0.65426	703	0.10297	736	0.10792	733	0.05259	733	0.18264
452.8	0.06847	694	0.09584	694	0.04907	714	0.0185	694	0.07291	452.8	0.66754	704	0.10024	737	0.10692	734	0.05378	734	0.17912
453	0.07408	695	0.08399	695	0.05265	715	0.02003	695	0.0707	453	0.66137	705	0.09541	738	0.10332	735	0.07096	735	0.17337
453.2	0.06531	696	0.08566	696	0.04819	716	0.01839	696	0.07338	453.2	0.66327	706	0.10443	739	0.09993	736	0.06603	736	0.16952
453.4	0.06975	697	0.08051	697	0.03806	717	0.01882	697	0.0676	453.4	0.66896	707	0.09793	740	0.10044	737	0.05992	737	0.16459
453.6	0.07163	698	0.08339	698	0.05064	718	0.01123	698	0.06938	453.6	0.67844	708	0.09063	741	0.09827	738	0.05266	738	0.16411
453.8	0.06795	699	0.08712	699	0.04531	719	0.01544	699	0.06811	453.8	0.65236	709	0.08924	742	0.09113	739	0.04251	739	0.15634
454	0.06579	700	0.07485	700	0.03731	720	0.01442	700	0.06396	454	0.66327	710	0.105	743	0.09275	740	0.05939	740	0.1633
454.2	0.07371	701	0.08101	701	0.03762	721	0.01404	701	0.06358	454.2	0.66232	711	0.09268	744	0.09213	741	0.05617	741	0.15542
454.4	0.07253	702	0.07897	702	0.04064	722	0.01358	702	0.06089	454.4	0.66611	712	0.08925	745	0.08994	742	0.04813	742	0.16195
454.6	0.07173	703	0.07067	703	0.04016	723	0.01676	703	0.05885	454.6	0.65236	713	0.09148	746	0.08792	743	0.05673	743	0.14517
454.8	0.06956	704	0.0751	704	0.04294	724	0.02223	704	0.05879	454.8	0.65947	714	0.09011	747	0.08488	744	0.05122	744	0.15207
455	0.07182	705	0.07536	705	0.03387	725	0.02035	705	0.05689	455	0.67892	715	0.08327	748	0.08365	745	0.04247	745	0.1486
455.2	0.06442	706	0.06552	706	0.04116	726	0.01467	706	0.05562	455.2	0.68129	716	0.1029	749	0.08354	746	0.04541	746	0.1438
455.4	0.07361	707	0.06167	707	0.03407	727	0.01418	707	0.05388	455.4	0.67133	717	0.08772	750	0.08364	747	0.04434	747	0.13773
455.6	0.08573	708	0.0645	708	0.02575	728	0.01446	708	0.053	455.6	0.6903	718	0.06645	751	0.07506	748	0.04533	748	0.13429
455.8	0.07163	709	0.06594	709	0.03365	729	0.01314	709	0.05269	455.8	0.6571	719	0.09189	752	0.08048	749	0.04527	749	0.14172
456	0.07559	710	0.05868	710	0.03267	730	0.00923	710	0.05121	456	0.68935	720	0.08634	753	0.07597	750	0.06172	750	0.13088
456.2	0.07083	711	0.05662	711	0.03099	731	0.01281	711	0.05095	456.2	0.67228	721	0.08561	754	0.07576	751	0.04392	751	0.14141
456.4	0.07795	712	0.05963	712	0.03226	732	0.00695	712	0.04984	456.4	0.65995	722	0.0839	755	0.06686	752	0.04598	752	0.1335
456.6	0.07507	713	0.05568	713	0.03243	733	0.00712	713	0.04602	456.6	0.68461	723	0.06885	756	0.07294	753	0.03287	753	0.12988
456.8	0.07677	714	0.05532	714	0.02911	734	0.00816	714	0.04659	456.8	0.64999	724	0.06738	757	0.07148	754	0.04431	754	0.13595
457	0.0797	715	0.04946	715	0.02878	735	0.0065	715	0.04603	457	0.66042	725	0.06783	758	0.06857	755	0.02685	755	0.12594
457.2	0.07592	716	0.056	716	0.03004	736	0.01706	716	0.04706	457.2	0.67987	726	0.08417	759	0.06435	756	0.03371	756	0.13259
457.4	0.07012	717	0.05564	717	0.03386	737	0.00971	717	0.04384	457.4	0.66279	727	0.06233	760	0.0635	757	0.04087	757	0.11956
457.6	0.07451	718	0.05329	718	0.03699	738	0.00494	718	0.04073	457.6	0.65189	728	0.08091	761	0.06174	758	0.03386	758	0.11581
457.8	0.08389	719	0.05257	719	0.02457	739	0.01415	719	0.04118	457.8	0.6737	729	0.08064	762	0.06201	759	0.03725	759	0.11657
458	0.08592	720	0.05127	720	0.02074	740	0.00928	720	0.04166	458	0.67844	730	0.06623	763	0.05879	760	0.03948	760	0.11282
458.2	0.0796	721	0.04962	721	0.02646	741	0.00739	721	0.03905	458.2	0.66754	731	0.06142	764	0.05904	761	0.02505	761	0.11811
458.4	0.08677	722	0.05277	722	0.02384	742	0.00754	722	0.03669	458.4	0.65853	732	0.05113	765	0.06014	762	0.03836	762	0.11652
458.6	0.08663	723	0.03964	723	0.03068	743	0.00994	723	0.039	458.6	0.6609	733	0.05536	766	0.05995	763	0.02897	763	0.10023
458.8	0.07121	724	0.04733	724	0.02329	744	0.00902	724	0.03697	458.8	0.66422	734	0.05988	767	0.0574	764	0.03543	764	0.10839
459	0.07781	725	0.04276	725	0.02566	745	0.00806	725	0.03602	459	0.67655	735	0.08018	768	0.04892	765	0.0241	765	0.10345
459.2	0.07757	726	0.04871	726	0.0209	746	0.00588	726	0.03513	459.2	0.67655	736	0.07288	769	0.05731	766	0.02616	766	0.10457
459.4	0.07229	727	0.04703	727	0.0258	747	0.00722	727	0.0335	459.4	0.66754	737	0.06859	770	0.05221	767	0.04395	767	0.09048
459.6	0.07941	728	0.04728	728	0.02682	748	0.00491	728	0.03362	459.6	0.67844	738	0.06288	771	0.0513	768	0.03362	768	0.10319
459.8	0.07267	729	0.03838	729	0.01912	749	0.00377	729	0.03372	459.8	0.67892	739	0.05574	772	0.05162	769	0.02451	769	0.10661
460	0.08257	730	0.04277	730	0.03111	750	0.01028	730	0.03148	460	0.66991	740	0.05819	773	0.05066	770	0.03168	770	0.08912
460.2	0.0829	731	0.03628	731	0.01721	751	0.00787	731	0.03163	460.2	0.66042	741	0.06201	774	0.04706	771	0.01531	771	0.08949
460.4	0.09035	732	0.03923	732	0.02084	752	0.00803	732	0.0315	460.4	0.66991	742	0.05689	775	0.04719	772	0.01042	772	0.0936
460.6	0.07507	733	0.03774	733	0.02126	753	0.01368	733	0.03006	460.6	0.66279	743	0.05018	776	0.05065	773	0.02477	773	0.08868
460.8	0.07904	734	0.03351	734	0.0143	754	0	734	0.02698	460.8	0.65473	744	0.03915	777	0.0444	774	0.02888	774	0.08644
461	0.08559	735	0.03988	735	0.02107	755	0.00568	735	0.0247	461	0.66374	745	0.05795	778	0.04283	775	0.0258	775	0.07889
461.2	0.08474	736	0.03873	736	0.01616	756	0	736	0.02796	461.2	0.65805	746	0.04651	779	0.04821	776	0.03381	776	0.08361
461.4	0.08672	737	0.03412	737	0.01833	757	0.00744	737	0.02759	461.4	0.64857	747	0.05617	780	0.04583	777	0.02295	777	0.09381
461.6	0.07927	738	0.03482	738	0.01808	758	0.00605	738	0.02583	461.6	0.67038	748	0.06921	781	0.03921	778	0.02731	778	0.07519
461.8	0.09139	739	0.03122	739	0.01719	759	0.01084	739	0.02619	461.8	0.64572	749	0.04667	782	0.04768	779	0.03781	779	0.07907
462	0.08531	740	0.03768	740	0.01366	760	0.0111	740	0.02328	462	0.67086	750	0.04465	783	0.04485	780	0.0284	780	0.08112
462.2	0.08818	741	0.03124	741	0.01862	761	0.00812	741	0.02301	462.2	0.65947	751	0.04719	784	0.03816	781	0.02274	781	0.08335
462.4	0.09238	742	0.02588	742	0.01766	762	0.0033	742	0.02393	462.4	0.65283	752	0.06262	785	0.04175	782	0.01683	782	0.06984
462.6	0.08653	743	0.02502	743	0.01665	763	0.00507	743	0.02236	462.6	0.67038	753	0.06231	786	0.03833	783	0.01715	783	0.07633
462.8	0.09125	744	0.0377	744	0.0149	764	0.00343	744	0.02241	462.8	0.65568	754	0.05018	787	0.04089	784	0.02406	784	0.07362
463	0.09398	745	0.02218	745	0.01015	765	0.00525	745	0.02194	463	0.659	755	0.05114	788	0.0356	785	0.03117	785	0.06542
463.2	0.09351	746	0.02924	746	0.01333	766	0.00537	746	0.01922	463.2	0.67086	756	0.03488	789	0.03301	786	0.02266	786	0.06469
463.4	0.09049	747	0.02678	747	0.01665	767	0.00547	747	0.01963	463.4	0.64809	757	0.06779	790	0.03227	787	0.02309	787	0.07151
463.6	0.09205	748	0.02421	748	0.01083	768	0.00372	748	0.0209	463.6	0.66611	758	0.03638	791	0.03317	788	0.02116	788	0.05955
463.8	0.09224	749	0.02746	749	0.00949	769	0.00947	749	0.0189	463.8	0.63766	759	0.03902	792	0.032	789	0.01437	789	0.06731
464	0.10487	750	0.0231	750	0.01133	770	0.00194	750	0.01656	464	0.64525	760	0.03423	793	0.03235	790	0.01707	790	0.0641
464.2	0.10096	751	0.02982	751	0.0124	771	0.00395	751	0.01629	464.2	0.66374	761	0.06414	794	0.03298	791	0.04469	791	0.05907
464.4	0.10341	752	0.0316	752	0.00928	772	0.00201	752	0.0163	464.4	0.6609	762	0.04565	795	0.03273	792	0.01013	792	0.0625
464.6	0.09757	753	0.02403	753	0.01551	773	0.00617	753	0.01647	464.6	0.6443	763	0.06476	796	0.03107	793	0.0232	793	0.06667
464.8	0.10728	754	0.0197	754	0.01406	774	0.00419	754	0.01677	464.8	0.65141	764	0.03505	797	0.03231	794	0.02089	794	0.06718
465	0.09997	755	0.01641	755	0.00806	775	0.00428	755	0.01577	465	0.6424	765	0.03998	798	0.02903	795	0.04244	795	0.0652
465.2	0.10143	756	0.01992	756	0.01283	776	0.00656	756	0.01671	465.2	0.66327	766	0.03439	799	0.02661	796	0.01623	796	0.05064
465.4	0.10214	757	0.01782	757	0.01125	777	0.00445	757	0.01246	465.4	0.66184	767	0.03947	800	0.02978	797	0.00828	797	0.05113
465.6	0.10332	758	0.01817	758	0.00956	778	0.00681	758	0.01648	465.6	0.66374	768	0.04025	801	0.02974	798	0.00844	798	0.05699
465.8	0.10718	759	0.01923	759	0.00976	779	0.00231	759	0.01272	465.8	0.66232	769	0.03652	802	0.02516	799	0.01147	799	0.0613
466	0.10266	760	0.02583	760	0.01399	780	0.00471	760	0.01346	466	0.66327	770	0.0326	803	0.02875	800	0.01748	800	0.0536
466.2	0.10638	761	0.02152	761	0.00715	781	0.0048	761	0.01326	466.2	0.63576	771	0.04991	804	0.02395	801	0.00296	801	0.06063
466.4	0.12308	762	0.02269	762	0.01251	782	0.00245	762	0.01285	466.4	0.64857	772	0.01455	805	0.02343	802	0.01206	802	0.05633
466.6	0.11421	763	0.02241	763	0.00744	783	0.00498	763	0.01319	466.6	0.6571	773	0.0346	806	0.02785	803	0.01842	803	0.04287
466.8	0.12067	764	0.01543	764	0.00975	784	0.00508	764	0.01194	466.8	0.63671	774	0.04538	807	0.02542	804	0.00937	804	0.04901
467	0.10832	765	0.01197	765	0.01548	785	0	765	0.01249	467	0.65853	775	0.03089	808	0.02366	805	0.02224	805	0.04904
467.2	0.11987	766	0.01763	766	0.01016	786	0.00527	766	0.01437	467.2	0.6443	776	0.03674	809	0.0238	806	0.01619	806	0.04721
467.4	0.11973	767	0.02035	767	0.01267	787	0.00537	767	0.01191	467.4	0.64477	777	0.04275	810	0.02242	807	0.00991	807	0.05894
467.6	0.11732	768	0.01675	768	0.01175	788	0.00273	768	0.01233	467.6	0.66469	778	0.04632	811	0.02571	808	0.01343	808	0.04606
467.8	0.12171	769	0.01464	769	0.0096	789	0.00558	769	0.00757	467.8	0.64382	779	0.04447	812	0.02104	809	0.01364	809	0.03978
468	0.12487	770	0.01159	770	0.00734	790	0.00853	770	0.00723	468	0.65568	780	0.01417	813	0.02408	810	0	810	0.05175
468.2	0.11803	771	0.01951	771	0.00749	791	0.00577	771	0.0087	468.2	0.64287	781	0.02888	814	0.02053	811	0.01065	811	0.03497
468.4	0.11638	772	0.01904	772	0.01147	792	0.00295	772	0.00971	468.4	0.62912	782	0.02644	815	0.01876	812	0.01817	812	0.02497
468.6	0.12751	773	0.01586	773	0.00779	793	0.006	773	0.00987	468.6	0.65189	783	0.03293	816	0.02129	813	0.0037	813	0.03887
468.8	0.1392	774	0.01346	774	0.0053	794	0.00304	774	0.00753	468.8	0.66611	784	0.02139	817	0.02265	814	0.00756	814	0.03799
469	0.13057	775	0.02761	775	0.00406	795	0	775	0.00598	469	0.66137	785	0.01555	818	0.01678	815	0.00388	815	0.05097
469.2	0.13199	776	0.01307	776	0.00827	796	0.00314	776	0.00649	469.2	0.65283	786	0.01582	819	0.01732	816	0.01194	816	0.03662
469.4	0.13175	777	0.01427	777	0.01544	797	0	777	0.0095	469.4	0.65236	787	0.03548	820	0.01896	817	0.00817	817	0.01292
469.6	0.1359	778	0.01749	778	0.00573	798	0.00657	778	0.00883	469.6	0.64003	788	0.01971	821	0.01563	818	0.02514	818	0.03994
469.8	0.1466	779	0.01286	779	0.01168	799	0	779	0.00654	469.8	0.65189	789	0.04014	822	0.01958	819	0.02153	819	0.03913
470	0.15061	780	0.01311	780	0.01191	800	0.00676	780	0.0061	470	0.64951	790	0.02725	823	0.02066	820	0.0222	820	0.03254
470.2	0.14939	781	0.0144	781	0.0091			781	0.00765	470.2	0.65853	791	0.01734	824	0.0134	821	0.02748	821	0.04851
470.4	0.15773	782	0.01149	782	0.00926			782	0.00494	470.4	0.64667	792	0.02831	825	0.01767	822	0.00948	822	0.02353
470.6	0.15632	783	0.0074	783	0.00629			783	0.00518	470.6	0.66422	793	0.0288	826	0.01534	823	0.01976	823	0.01983
470.8	0.15283	784	0.01195	784	0.00161			784	0.00705	470.8	0.659	794	0.02918	827	0.01289	824	0.00516	824	0.03271
471	0.15254	785	0.01552	785	0.0049			785	0.00308	471	0.66327	795	0.03335	828	0.01879	825	0.00541	825	0.02589
471.2	0.17032	786	0.00897	786	0.00333			786	0.00283	471.2	0.66422	796	0.02267	829	0.01222	826	0.00568	826	0.02081
471.4	0.17381	787	0.01146	787	0.01017			787	0.00353	471.4	0.66516	797	0.02698	830	0.01335	827	0	827	0.01962
471.6	0.16909	788	0.01757	788	0.01036			788	0.00584	471.6	0.67418	798	0.00786	831	0.01334	828	0.01886	828	0.01349
471.8	0.17188	789	0.01189	789	0.00352			789	0.00277	471.8	0.65615	799	0	832	0.01044	829	0.01334	829	0.02093
472	0.17645	790	0.01333	790	0.00716			790	0.00222	472	0.66516	800	0.02848	833	0.01169	830	0.02127	830	0.02369
472.2	0.17626	791	0.01233	791	0.00729			791	0.00348	472.2	0.67228			834	0.01501	831	0.02266	831	0.00201
472.4	0.18697	792	0.00623	792	0.01487			792	0.00218	472.4	0.67086			835	0.01075	832	0.01621	832	0.03856
472.6	0.19196	793	0.01152	793	0.01324			793	0.0034	472.6	0.67228			836	0.01552	833	0.00874	833	0.01631
472.8	0.19687	794	0.01429	794	0.0115			794	0.00308	472.8	0.67228			837	0.01429	834	0	834	0.03047
473	0.1921	795	0.00653	795	0.00195			795	0.00216	473	0.66754			838	0.00866	835	0.02032	835	0.01703
473.2	0.20781	796	0.01481	796	0.00794			796	0.00623	473.2	0.68508			839	0.00779	836	0	836	0.00126
473.4	0.20974	797	0.00403	797	0.00405			797	0.00343	473.4	0.68508			840	0.0108	837	0.01203	837	0.01068
473.6	0.20917	798	0.01117	798	0.00413			798	0	473.6	0.67702			841	0.00972	838	0	838	0.01942
473.8	0.22153	799	0.00563	799	0.00421			799	0.000732872	473.8	0.67038			842	0.00933	839	0.01466	839	0.01261
474	0.21761	800	0.01157	800	0.00214			800	0.00179	474	0.67607			843	0.00278	840	0.0161	840	0.02249
474.2	0.22926			801	0.00435					474.2	0.67086			844	0.01114	841	0	841	0.03095
474.4	0.23284			802	0.00885					474.4	0.6884			845	0.000343254	842	0	842	0.01421
474.6	0.24411			803	0.00451					474.6	0.69694			846	0.0074	843	0	843	0.0012
474.8	0.24487			804	0.00459					474.8	0.67939			847	0	844	0.02409	844	0.00837
475	0.24671			805	0.00233					475	0.69504			848	0.00453	845	0	845	0.00167
475.2	0.25166			806	0.00951					475.2	0.66991			849	0.00571	846	0	846	0.07514
475.4	0.26783			807	0.00727					475.4	0.68888			850	0.00942	847	0.03353	847	0.00165
475.6	0.26099			808	0.0074					475.6	0.68983					848	0.03733	848	0.00462
475.8	0.28122			809	0.0025					475.8	0.68366					849	0.08382	849	0
476	0.28528			810	0.00255					476	0.70927					850	0	850	0.0119
476.2	0.2749			811	0.00782					476.2	0.6922
476.4	0.30253			812	0.00267					476.4	0.71733
476.6	0.3055			813	0					476.6	0.70453
476.8	0.30687			814	0.00832					476.8	0.72967
477	0.32102			815	0.00569					477	0.74911
477.2	0.32573			816	0.00292					477.2	0.73915
477.4	0.33394			817	0.003					477.4	0.72777
477.6	0.33502			818	0.00923					477.6	0.73251
477.8	0.34337			819	0					477.8	0.73725
478	0.34332			820	0					478	0.73204
478.2	0.35553			821	0.00672					478.2	0.73393
478.4	0.3702			822	0.00348					478.4	0.73725
478.6	0.37435			823	0.00363					478.6	0.74152
478.8	0.37505			824	0.00379					478.8	0.74484
479	0.39269			825	0					479	0.76571
479.2	0.40778			826	0.00417					479.2	0.76239
479.4	0.41457			827	0.00876					479.4	0.7861
479.6	0.42074			828	0.00461					479.6	0.76808
479.8	0.42631			829	0					479.8	0.79843
480	0.43861			830	0					480	0.76998
480.2	0.44691			831	0.01663					480.2	0.79654
480.4	0.47002			832	0					480.4	0.79037
480.6	0.47615			833	0					480.6	0.80318
480.8	0.48652			834	0.01384					480.8	0.8065
481	0.48652			835	0					481	0.77804
481.2	0.48746			836	0.00807					481.2	0.79464
481.4	0.49029			837	0.01766					481.4	0.78895
481.6	0.50915			838	0					481.6	0.81646
481.8	0.50821			839	0.01076					481.8	0.83875
482	0.53697			840	0					482	0.82262
482.2	0.53697			841	0					482.2	0.82073
482.4	0.56243			842	0					482.4	0.85487
482.6	0.55866			843	0					482.6	0.83827
482.8	0.55678			844	0					482.8	0.8359
483	0.56102			845	0.03943					483	0.84823
483.2	0.59921			846	0					483.2	0.8525
483.4	0.58695			847	0					483.4	0.85962
483.6	0.61807			848	0					483.6	0.83875
483.8	0.62279			849	0.03076					483.8	0.87954
484	0.61619			850	0					484	0.871
484.2	0.63127									484.2	0.84966
484.4	0.62797									484.4	0.85582
484.6	0.64589									484.6	0.87764
484.8	0.66428									484.8	0.88807
485	0.66428									485	0.88286
485.2	0.6756									485.2	0.89993
485.4	0.68173									485.4	0.88618
485.6	0.69729									485.6	0.91416
485.8	0.70813									485.8	0.87574
486	0.71002									486	0.92649
486.2	0.70813									486.2	0.89566
486.4	0.71049									486.4	0.93218
486.6	0.73029									486.6	0.91985
486.8	0.73878									486.8	0.89851
487	0.73454									487	0.91084
487.2	0.75623									487.2	0.9208
487.4	0.75858									487.4	0.91463
487.6	0.77179									487.6	0.91985
487.8	0.78405									487.8	0.92222
488	0.80432									488	0.9483
488.2	0.81328									488.2	0.93502
488.4	0.82082									488.4	0.95068
488.6	0.79583									488.6	0.91368
488.8	0.81894									488.8	0.94973
489	0.83214									489	0.94688
489.2	0.82931									489.2	0.93645
489.4	0.83638									489.4	0.94451
489.6	0.86515									489.6	0.97297
489.8	0.86515									489.8	0.94261
490	0.84581									490	0.9502
490.2	0.89627									490.2	0.95969
490.4	0.88919									490.4	0.96728
490.6	0.88024									490.6	0.96443
490.8	0.90523									490.8	0.97392
491	0.91183									491	0.97202
491.2	0.8958									491.2	0.95684
491.4	0.91324									491.4	0.96016
491.6	0.91796									491.6	0.97392
491.8	0.90287									491.8	0.97107
492	0.94578									492	0.98482
492.2	0.92361									492.2	0.97392
492.4	0.93022									492.4	0.97439
492.6	0.91843									492.6	0.98293
492.8	0.95992									492.8	1
493	0.94483									493	0.96111
493.2	0.96322									493.2	0.97629
493.4	0.95709									493.4	0.98767
493.6	0.96086									493.6	0.98625
493.8	0.94625									493.8	0.96443
494	0.96134									494	0.97724
494.2	0.96181									494.2	0.96158
494.4	0.95521									494.4	0.95542
494.6	0.95851									494.6	0.97202
494.8	0.97925									494.8	0.97581
495	0.98585									495	0.97107
495.2	0.96605									495.2	0.97534
495.4	0.98303									495.4	0.94783
495.6	0.96652									495.6	0.95494
495.8	0.97124									495.8	0.95684
496	0.96652									496	0.95305
496.2	0.96888									496.2	0.94783
496.4	0.98444									496.4	0.95542
496.6	0.96134									496.6	0.9649
496.8	1									496.8	0.95684
497	0.95709									497	0.95874
497.2	0.97029									497.2	0.95115
497.4	0.9736									497.4	0.93692
497.6	0.95426									497.6	0.94925
497.8	0.96416									497.8	0.93076
498	0.94625									498	0.94688
498.2	0.95992									498.2	0.93787
498.4	0.95945									498.4	0.93265
498.6	0.97218									498.6	0.95305
498.8	0.9354									498.8	0.92507
499	0.94955									499	0.91748
499.2	0.95285									499.2	0.91036
499.4	0.91277									499.4	0.92744
499.6	0.94955									499.6	0.90657
499.8	0.94908									499.8	0.91368
500	0.92503									500	0.91179
500.2	0.93493									500.2	0.91131
500.4	0.92503									500.4	0.91226
500.6	0.91041									500.6	0.88712
500.8	0.92267									500.8	0.90467
501	0.92267									501	0.88997
501.2	0.91277									501.2	0.88191
501.4	0.89815									501.4	0.90467
501.6	0.90523									501.6	0.88143
501.8	0.9189									501.8	0.88048
502	0.87788									502	0.88096
502.2	0.88967									502.2	0.87764
502.4	0.86467									502.4	0.8691
502.6	0.88495									502.6	0.89519
502.8	0.85619									502.8	0.87479
503	0.86515									503	0.86199
503.2	0.85666									503.2	0.87337
503.4	0.84864									503.4	0.86958
503.6	0.85242									503.6	0.86531
503.8	0.80904									503.8	0.8691
504	0.8378									504	0.83875
504.2	0.84016									504.2	0.85819
504.4	0.8312									504.4	0.82547
504.6	0.82931									504.6	0.82974
504.8	0.81564									504.8	0.82215
505	0.81469									505	0.82879
505.2	0.80574									505.2	0.83116
505.4	0.78122									505.4	0.81551
505.6	0.81092									505.6	0.8212
505.8	0.7699									505.8	0.79654
506	0.78782									506	0.81503
506.2	0.79442									506.2	0.81266
506.4	0.77933									506.4	0.8027
506.6	0.78357									506.6	0.82357
506.8	0.7633									506.8	0.81124
507	0.77792									507	0.80223
507.2	0.74067									507.2	0.78848
507.4	0.74821									507.4	0.76808
507.6	0.74019									507.6	0.78278
507.8	0.74632									507.8	0.788
508	0.73595									508	0.76429
508.2	0.72841									508.2	0.79037
508.4	0.72133									508.4	0.78231
508.6	0.71568									508.6	0.77804
508.8	0.70436									508.8	0.77093
509	0.72133									509	0.7567
509.2	0.70672									509.2	0.77804
509.4	0.68126									509.4	0.73441
509.6	0.68739									509.6	0.76998
509.8	0.68691									509.8	0.75338
510	0.69776									510	0.74532
510.2	0.6789									510.2	0.75196
510.4	0.66947									510.4	0.77093
510.6	0.6756									510.6	0.72445
510.8	0.63175									510.8	0.75053
511	0.65768									511	0.72397
511.2	0.66004									511.2	0.73725
511.4	0.64448									511.4	0.742
511.6	0.65014									511.6	0.73299
511.8	0.6374									511.8	0.70311
512	0.6308									512	0.70453
512.2	0.62326									512.2	0.72587
512.4	0.63835									512.4	0.72777
512.6	0.61619									512.6	0.73393
512.8	0.63222									512.8	0.71449
513	0.60534									513	0.71069
513.2	0.59308									513.2	0.72445
513.4	0.6176									513.4	0.71212
513.6	0.61666									513.6	0.69552
513.8	0.59733									513.8	0.69552
514	0.60251									514	0.68176
514.2	0.59968									514.2	0.70548
514.4	0.58129									514.4	0.70832
514.6	0.58271									514.6	0.70453
514.8	0.58884									514.8	0.69647
515	0.57234									515	0.71069
515.2	0.57799									515.2	0.69315
515.4	0.58412									515.4	0.69172
515.6	0.56903									515.6	0.6718
515.8	0.55913									515.8	0.6718
516	0.56432									516	0.67797
516.2	0.57941									516.2	0.68651
516.4	0.55913									516.4	0.65568
516.6	0.56479									516.6	0.66706
516.8	0.56479									516.8	0.68935
517	0.54923									517	0.67465
517.2	0.55017									517.2	0.66991
517.4	0.55017									517.4	0.64098
517.6	0.56856									517.6	0.66042
517.8	0.55725									517.8	0.66184
518	0.54829									518	0.67228
518.2	0.53178									518.2	0.659
518.4	0.53839									518.4	0.64572
518.6	0.54216									518.6	0.66564
518.8	0.52566									518.8	0.65663
519	0.52896									519	0.6443
519.2	0.5464									519.2	0.66991
519.4	0.5332									519.4	0.64999
519.6	0.51764									519.6	0.63766
519.8	0.53037									519.8	0.64809
520	0.54169									520	0.66611
520.2	0.52188									520.2	0.65853
520.4	0.5266									520.4	0.65378
520.6	0.53037									520.6	0.64762
520.8	0.52377									520.8	0.66564
521	0.51198									521	0.63766
521.2	0.52943									521.2	0.63386
521.4	0.51481									521.4	0.62817
521.6	0.52188									521.6	0.63955
521.8	0.51057									521.8	0.63955
522	0.52094									522	0.63529
522.2	0.50538									522.2	0.6239
522.4	0.51764									522.4	0.62438
522.6	0.52424									522.6	0.6424
522.8	0.50915									522.8	0.63291
523	0.50679									523	0.63813
523.2	0.50397									523.2	0.63434
523.4	0.50538									523.4	0.61584
523.6	0.49406									523.6	0.63861
523.8	0.50208									523.8	0.6239
524	0.50774									524	0.62248
524.2	0.50208									524.2	0.60778
524.4	0.49784									524.4	0.61821
524.6	0.49312									524.6	0.61205
524.8	0.49878									524.8	0.62201
525	0.49123									525	0.61347
525.2	0.50679									525.2	0.613
525.4	0.49359									525.4	0.61394
525.6	0.48605									525.6	0.62011
525.8	0.48416									525.8	0.60019
526	0.49972									526	0.6073
526.2	0.48275									526.2	0.61157
526.4	0.48558									526.4	0.59972
526.6	0.49595									526.6	0.62675
526.8	0.50397									526.8	0.61442
527	0.50491									527	0.6092
527.2	0.46389									527.2	0.60683
527.4	0.48558									527.4	0.60825
527.6	0.4818									527.6	0.58786
527.8	0.4818									527.8	0.58833
528	0.47237									528	0.60541
528.2	0.47567									528.2	0.59497
528.4	0.47567									528.4	0.58122
528.6	0.48841									528.6	0.59308
528.8	0.47662									528.8	0.57742
529	0.46766									529	0.57695
529.2	0.45917									529.2	0.60873
529.4	0.47143									529.4	0.56889
529.6	0.47662									529.6	0.58596
529.8	0.47945									529.8	0.58549
530	0.46719									530	0.5779
530.2	0.46294									530.2	0.57837
530.4	0.46342									530.4	0.57553
530.6	0.46342									530.6	0.58928
530.8	0.45446									530.8	0.58406
531	0.45823									531	0.59829
531.2	0.45587									531.2	0.57363
531.4	0.46059									531.4	0.59545
531.6	0.4653									531.6	0.57221
531.8	0.4422									531.8	0.57078
532	0.43484									532	0.57268
532.2	0.4521									532.2	0.57126
532.4	0.46011									532.4	0.57363
532.6	0.47049									532.6	0.57363
532.8	0.45351									532.8	0.56083
533	0.44786									533	0.55561
533.2	0.4363									533.2	0.59023
533.4	0.42965									533.4	0.55561
533.6	0.43536									533.6	0.57173
533.8	0.44361									533.8	0.5613
534	0.43314									534	0.55845
534.2	0.45304									534.2	0.5594
534.4	0.4422									534.4	0.58549
534.6	0.43937									534.6	0.54565
534.8	0.45116									534.8	0.57126
535	0.43593									535	0.54944
535.2	0.42994									535.2	0.55513
535.4	0.43593									535.4	0.55988
535.6	0.44031									535.6	0.5447
535.8	0.43937									535.8	0.55276
536	0.42536									536	0.54849
536.2	0.40509									536.2	0.54707
536.4	0.4123									536.4	0.54707
536.6	0.39976									536.6	0.56841
536.8	0.41353									536.8	0.56083
537	0.42183									537	0.55513
537.2	0.40999									537.2	0.54612
537.4	0.409									537.4	0.55893
537.6	0.40014									537.6	0.56557
537.8	0.3975									537.8	0.53711
538	0.40712									538	0.54992
538.2	0.40042									538.2	0.53474
538.4	0.40415									538.4	0.52857
538.6	0.40349									538.6	0.53332
538.8	0.38943									538.8	0.54897
539	0.38561									539	0.54091
539.2	0.39259									539.2	0.53569
539.4	0.38939									539.4	0.53284
539.6	0.38769									539.6	0.51862
539.8	0.37769									539.8	0.52952
540	0.39641									540	0.53806
540.2	0.37482									540.2	0.53711
540.4	0.37972									540.4	0.51103
540.6	0.37864									540.6	0.52573
540.8	0.37406									540.8	0.50913
541	0.36444									541	0.52857
541.2	0.36261									541.2	0.52051
541.4	0.36256									541.4	0.51577
541.6	0.37604									541.6	0.51435
541.8	0.3652									541.8	0.51387
542	0.3585									542	0.52525
542.2	0.352									542.2	0.52857
542.4	0.36279									542.4	0.51577
542.6	0.35558									542.6	0.52004
542.8	0.34945									542.8	0.51245
543	0.35869									543	0.52383
543.2	0.32974									543.2	0.51008
543.4	0.33398									543.4	0.51672
543.6	0.34591									543.6	0.51387
543.8	0.35058									543.8	0.52715
544	0.337									544	0.52288
544.2	0.3337									544.2	0.52383
544.4	0.34662									544.4	0.53047
544.6	0.33601									544.6	0.51862
544.8	0.33549									544.8	0.51767
545	0.32974									545	0.50628
545.2	0.32121									545.2	0.52051
545.4	0.32592									545.4	0.52668
545.6	0.32644									545.6	0.4968
545.8	0.3089									545.8	0.49538
546	0.32352									546	0.51387
546.2	0.32017									546.2	0.5115
546.4	0.31607									546.4	0.51387
546.6	0.31682									546.6	0.49585
546.8	0.3147									546.8	0.50296
547	0.32559									547	0.49206
547.2	0.30612									547.2	0.50723
547.4	0.29796									547.4	0.51814
547.6	0.31145									547.6	0.49964
547.8	0.29725									547.8	0.49964
548	0.29815									548	0.46597
548.2	0.30202									548.2	0.49585
548.4	0.28641									548.4	0.50012
548.6	0.27886									548.6	0.48636
548.8	0.29966									548.8	0.48589
549	0.27806									549	0.48115
549.2	0.28862									549.2	0.48494
549.4	0.28542									549.4	0.49585
549.6	0.28952									549.6	0.49585
549.8	0.28377									549.8	0.48494
550	0.26915									550	0.50012
550.2	0.27038									550.2	0.48542
550.4	0.26458									550.4	0.48968
550.6	0.27174									550.6	0.47925
550.8	0.28589									550.8	0.46977
551	0.2609									551	0.47214
551.2	0.26797									551.2	0.48067
551.4	0.27									551.4	0.48304
551.6	0.25873									551.6	0.49917
551.8	0.25029									551.8	0.48684
552	0.2575									552	0.47119
552.2	0.2651									552.2	0.47166
552.4	0.25798									552.4	0.48067
552.6	0.25392									552.6	0.47878
552.8	0.23416									552.8	0.47309
553	0.25788									553	0.47356
553.2	0.23897									553.2	0.48731
553.4	0.24044									553.4	0.48447
553.6	0.24529									553.6	0.45649
553.8	0.25435									553.8	0.47878
554	0.24147									554	0.47641
554.2	0.23742									554.2	0.48731
554.4	0.23515									554.4	0.46597
554.6	0.23812									554.6	0.46882
554.8	0.25798									554.8	0.45601
555	0.24058									555	0.46882
555.2	0.23728									555.2	0.47498
555.4	0.22756									555.4	0.45696
555.6	0.23996									555.6	0.46123
555.8	0.23195									555.8	0.45269
556	0.23275									556	0.47261
556.2	0.22865									556.2	0.45981
556.4	0.24011									556.4	0.47641
556.6	0.2128									556.6	0.47735
556.8	0.22869									556.8	0.46692
557	0.21101									557	0.45174
557.2	0.22912									557.2	0.45364
557.4	0.22535									557.4	0.45791
557.6	0.21893									557.6	0.44321
557.8	0.21049									557.8	0.45032
558	0.21724									558	0.44605
558.2	0.20106									558.2	0.46739
558.4	0.22473									558.4	0.46502
558.6	0.21587									558.6	0.45174
558.8	0.20691									558.8	0.43467
559	0.21974									559	0.45079
559.2	0.21049									559.2	0.46075
559.4	0.21064									559.4	0.45601
559.6	0.20842									559.6	0.43894
559.8	0.20224									559.8	0.44653
560	0.20163									560	0.43182
560.2	0.21285									560.2	0.46123
560.4	0.2022									560.4	0.44842
560.6	0.20172									560.6	0.43562
560.8	0.20866									560.8	0.43799
561	0.19173									561	0.43704
561.2	0.1872									561.2	0.43846
561.4	0.19894									561.4	0.43467
561.6	0.20073									561.6	0.43751
561.8	0.19979									561.8	0.42803
562	0.18102									562	0.44036
562.2	0.18442									562.2	0.44795
562.4	0.18668									562.4	0.43657
562.6	0.19536									562.6	0.43277
562.8	0.17895									562.8	0.44368
563	0.19399									563	0.4285
563.2	0.17853									563.2	0.43182
563.4	0.18362									563.4	0.41764
563.6	0.19399									563.6	0.42566
563.8	0.1939									563.8	0.42613
564	0.19003									564	0.43467
564.2	0.18305									564.2	0.42376
564.4	0.18706									564.4	0.41257
564.6	0.18437									564.6	0.42518
564.8	0.17541									564.8	0.42424
565	0.16759									565	0.42329
565.2	0.17343									565.2	0.42044
565.4	0.18234									565.4	0.4147
565.6	0.17617									565.6	0.44226
565.8	0.17824									565.8	0.41067
566	0.16773									566	0.42281
566.2	0.17136									566.2	0.42424
566.4	0.17277									566.4	0.41366
566.6	0.17221									566.6	0.40925
566.8	0.18126									566.8	0.41821
567	0.15608									567	0.39042
567.2	0.16372									567.2	0.41821
567.4	0.16165									567.4	0.39787
567.6	0.15641									567.6	0.41375
567.8	0.17155									567.8	0.41541
568	0.16103									568	0.4056
568.2	0.16414									568.2	0.39526
568.4	0.15962									568.4	0.39715
568.6	0.15778									568.6	0.4037
568.8	0.15778									568.8	0.38553
569	0.16801									569	0.41911
569.2	0.17452									569.2	0.39455
569.4	0.15382									569.4	0.39526
569.6	0.16886									569.6	0.39322
569.8	0.1649									569.8	0.39606
570	0.15811									570	0.40014
570.2	0.15273									570.2	0.40598
570.4	0.15717									570.4	0.39526
570.6	0.1533									570.6	0.39369
570.8	0.1582									570.8	0.37785
571	0.15655									571	0.37515
571.2	0.15655									571.2	0.39749
571.4	0.14439									571.4	0.38743
571.6	0.15995									571.6	0.39668
571.8	0.15151									571.8	0.38966
572	0.14844									572	0.37169
572.2	0.15094									572.2	0.37268
572.4	0.14981									572.4	0.36946
572.6	0.13906									572.6	0.39516
572.8	0.14373									572.8	0.37705
573	0.13854									573	0.37776
573.2	0.15056									573.2	0.36519
573.4	0.14062									573.4	0.37989
573.6	0.13816									573.6	0.38084
573.8	0.1384									573.8	0.39374
574	0.1334									574	0.35708
574.2	0.14302									574.2	0.37927
574.4	0.13585									574.4	0.36984
574.6	0.14528									574.6	0.36163
574.8	0.14387									574.8	0.37558
575	0.13104									575	0.37064
575.2	0.14401									575.2	0.36633
575.4	0.1383									575.4	0.37776
575.6	0.13873									575.6	0.37799
575.8	0.13529									575.8	0.35713
576	0.13779									576	0.36941
576.2	0.15137									576.2	0.34849
576.4	0.14005									576.4	0.3724
576.6	0.13665									576.6	0.35675
576.8	0.14005									576.8	0.37078
577	0.12539									577	0.35717
577.2	0.13604									577.2	0.36538
577.4	0.1292									577.4	0.36699
577.6	0.12638									577.6	0.36946
577.8	0.13236									577.8	0.35551
578	0.13406									578	0.37861
578.2	0.13052									578.2	0.36467
578.4	0.13387									578.4	0.3539
578.6	0.12916									578.6	0.36026
578.8	0.12944									578.8	0.36026
579	0.13449									579	0.36049
579.2	0.11647									579.2	0.35893
579.4	0.1227									579.4	0.3566
579.6	0.12109									579.6	0.35471
579.8	0.11949									579.8	0.36225
580	0.11944									580	0.36377
580.2	0.12887									580.2	0.36035
580.4	0.12496									580.4	0.3603
580.6	0.12114									580.6	0.34973
580.8	0.12661									580.8	0.35409
581	0.12864									581	0.35983
581.2	0.121									581.2	0.36092
581.4	0.11977									581.4	0.35703
581.6	0.11874									581.6	0.36372
581.8	0.11049									581.8	0.36481
582	0.1127									582	0.35613
582.2	0.12529									582.2	0.35935
582.4	0.10737									582.4	0.3549
582.6	0.11855									582.6	0.34612
582.8	0.11794									582.8	0.36595
583	0.1161									583	0.33825
583.2	0.11327									583.2	0.36386
583.4	0.10808									583.4	0.36045
583.6	0.10685									583.6	0.34954
583.8	0.11298									583.8	0.34887
584	0.11096									584	0.354
584.2	0.11157									584.2	0.34996
584.4	0.10615									584.4	0.34788
584.6	0.11072									584.6	0.35011
584.8	0.10313									584.8	0.35409
585	0.10893									585	0.35855
585.2	0.11162									585.2	0.35162
585.4	0.10002									585.4	0.35921
585.6	0.09865									585.6	0.34091
585.8	0.11242									585.8	0.33996
586	0.11737									586	0.36116
586.2	0.1037									586.2	0.36756
586.4	0.10827									586.4	0.34503
586.6	0.0986									586.6	0.35798
586.8	0.09955									586.8	0.35528
587	0.09408									587	0.35997
587.2	0.10223									587.2	0.35888
587.4	0.09931									587.4	0.3511
587.6	0.09224									587.6	0.36495
587.8	0.09813									587.8	0.36362
588	0.09653									588	0.35433
588.2	0.09879									588.2	0.35551
588.4	0.10346									588.4	0.37477
588.6	0.09478									588.6	0.36215
588.8	0.1004									588.8	0.3613
589	0.1019									589	0.38629
589.2	0.09747									589.2	0.37548
589.4	0.10228									589.4	0.36481
589.6	0.097									589.6	0.36386
589.8	0.09158									589.8	0.3548
590	0.09497									590	0.35485
590.2	0.09728									590.2	0.37833
590.4	0.09271									590.4	0.35959
590.6	0.09295									590.6	0.35551
590.8	0.09186									590.8	0.36533
591	0.09964									591	0.35366
591.2	0.08814									591.2	0.36481
591.4	0.08271									591.4	0.37202
591.6	0.08521									591.6	0.37107
591.8	0.09328									591.8	0.37529
592	0.0961									592	0.36666
592.2	0.08983									592.2	0.37833
592.4	0.0945									592.4	0.35343
592.6	0.08804									592.6	0.37823
592.8	0.08394									592.8	0.37576
593	0.09728									593	0.38269
593.2	0.08969									593.2	0.36576
593.4	0.08045									593.4	0.37102
593.6	0.09125									593.6	0.37387
593.8	0.09172									593.8	0.37467
594	0.08658									594	0.36713
594.2	0.08384									594.2	0.38387
594.4	0.08285									594.4	0.37984
594.6	0.08012									594.6	0.37842
594.8	0.07889									594.8	0.38425
595	0.08799									595	0.37629
595.2	0.08083									595.2	0.39151
595.4	0.07979									595.4	0.37558
595.6	0.08342									595.6	0.38037
595.8	0.08172									595.8	0.38724
596	0.08828									596	0.3834
596.2	0.07536									596.2	0.36661
596.4	0.07196									596.4	0.37904
596.6	0.07842									596.6	0.37643
596.8	0.07286									596.8	0.38985
597	0.08045									597	0.37951
597.2	0.07055									597.2	0.3733
597.4	0.08045									597.4	0.40109
597.6	0.07328									597.6	0.39274
597.8	0.08285									597.8	0.39635
598	0.07866									598	0.39075
598.2	0.06744									598.2	0.38786
598.4	0.0746									598.4	0.40228
598.6	0.0763									598.6	0.37989
598.8	0.0804									598.8	0.38843
599	0.07668									599	0.39957
599.2	0.07781									599.2	0.38923
599.4	0.06692									599.4	0.39905
599.6	0.08017									599.6	0.38127
599.8	0.06239									599.8	0.39673
600	0.07795									600	0.39009
600.2	0.06663									600.2	0.40996
600.4	0.06904									600.4	0.42613
600.6	0.06574									600.6	0.3935
600.8	0.06579									600.8	0.41072
601	0.06772									601	0.40588
601.2	0.0697									601.2	0.41527
601.4	0.068									601.4	0.40811
601.6	0.06385									601.6	0.41413
601.8	0.05857									601.8	0.41195
602	0.05881									602	0.40673
602.2	0.06616									602.2	0.41024
602.4	0.06117									602.4	0.41712
602.6	0.07017									602.6	0.39967
602.8	0.05725									602.8	0.40707
603	0.07088									603	0.39825
603.2	0.0664									603.2	0.40389
603.4	0.06616									603.4	0.41674
603.6	0.05989									603.6	0.41124
603.8	0.06093									603.8	0.4065
604	0.059									604	0.4065
604.2	0.06338									604.2	0.40972
604.4	0.05819									604.4	0.41712
604.6	0.05871									604.6	0.41631
604.8	0.05975									604.8	0.4194
605	0.05989									605	0.40526
605.2	0.05735									605.2	0.42329
605.4	0.05951									605.4	0.41684
605.6	0.05692									605.6	0.4073
605.8	0.06376									605.8	0.40085
606	0.05753									606	0.41854
606.2	0.05621									606.2	0.42424
606.4	0.05791									606.4	0.42092
606.6	0.05305									606.6	0.4046
606.8	0.0572									606.8	0.41186
607	0.04711									607	0.3843
607.2	0.05645									607.2	0.39151
607.4	0.05956									607.4	0.40417
607.6	0.05843									607.6	0.39113
607.8	0.05829									607.8	0.40375
608	0.05735									608	0.41304
608.2	0.05159									608.2	0.41693
608.4	0.05485									608.4	0.42092
608.6	0.05504									608.6	0.41077
608.8	0.05027									608.8	0.40702
609	0.05188									609	0.41835
609.2	0.05843									609.2	0.40645
609.4	0.05329									609.4	0.41693
609.6	0.04763									609.6	0.41736
609.8	0.0481									609.8	0.41266
610	0.05947									610	0.41963
610.2	0.0499									610.2	0.42993
610.4	0.05037									610.4	0.40906
610.6	0.05018									610.6	0.40768
610.8	0.0465									610.8	0.42329
611	0.05122									611	0.40797
611.2	0.05475									611.2	0.41499
611.4	0.05414									611.4	0.40911
611.6	0.0441									611.6	0.40138
611.8	0.04419									611.8	0.40256
612	0.05023									612	0.39701
612.2	0.0498									612.2	0.40488
612.4	0.04924									612.4	0.39308
612.6	0.04433									612.6	0.38364
612.8	0.04777									612.8	0.40299
613	0.0498									613	0.39649
613.2	0.04329									613.2	0.39886
613.4	0.04759									613.4	0.40602
613.6	0.04957									613.6	0.39194
613.8	0.04476									613.8	0.39066
614	0.04867									614	0.3964
614.2	0.04216									614.2	0.41266
614.4	0.04315									614.4	0.37738
614.6	0.04032									614.6	0.39146
614.8	0.04348									614.8	0.38255
615	0.04829									615	0.40683
615.2	0.04212									615.2	0.38648
615.4	0.03745									615.4	0.37899
615.6	0.03212									615.6	0.39464
615.8	0.04127									615.8	0.38866
616	0.04711									616	0.3798
616.2	0.04367									616.2	0.37742
616.4	0.03537									616.4	0.38217
616.6	0.03929									616.6	0.36595
616.8	0.03849									616.8	0.38738
617	0.04325									617	0.37069
617.2	0.04311									617.2	0.37406
617.4	0.04056									617.4	0.38425
617.6	0.04136									617.6	0.37012
617.8	0.03528									617.8	0.37349
618	0.03702									618	0.37301
618.2	0.03344									618.2	0.35732
618.4	0.03816									618.4	0.37932
618.6	0.0416									618.6	0.36604
618.8	0.03981									618.8	0.3686
619	0.03434									619	0.35807
619.2	0.03551									619.2	0.365
619.4	0.03698									619.4	0.36291
619.6	0.03278									619.6	0.3779
619.8	0.03212									619.8	0.36841
620	0.03891									620	0.37576
620.2	0.03745									620.2	0.34385
620.4	0.04028									620.4	0.36026
620.6	0.03754									620.6	0.35001
620.8	0.03674									620.8	0.35338
621	0.03938									621	0.34261
621.2	0.03669									621.2	0.35551
621.4	0.03316									621.4	0.33289
621.6	0.02905									621.6	0.36405
621.8	0.035									621.8	0.35025
622	0.03665									622	0.34783
622.2	0.03127									622.2	0.34442
622.4	0.0332									622.4	0.35921
622.6	0.03877									622.6	0.33299
622.8	0.02627									622.8	0.34612
623	0.03023									623	0.34219
623.2	0.03575									623.2	0.32497
623.4	0.03287									623.4	0.33891
623.6	0.03226									623.6	0.33
623.8	0.02429									623.8	0.32307
624	0.03335									624	0.32725
624.2	0.03066									624.2	0.3225
624.4	0.0274									624.4	0.33114
624.6	0.03122									624.6	0.32393
624.8	0.03448									624.8	0.32421
625	0.03127									625	0.32777
625.2	0.02821									625.2	0.32061
625.4	0.03236									625.4	0.31662
625.6	0.02627									625.6	0.32212
625.8	0.03061									625.8	0.31904
626	0.02057									626	0.3254
626.2	0.0333									626.2	0.31691
626.4	0.03075									626.4	0.3299
626.6	0.02208									626.6	0.31534
626.8	0.03155									626.8	0.3106
627	0.03212									627	0.31103
627.2	0.02542									627.2	0.30614
627.4	0.02118									627.4	0.29912
627.6	0.02943									627.6	0.31506
627.8	0.02533									627.8	0.30097
628	0.02505									628	0.29068
628.2	0.02524									628.2	0.29542
628.4	0.02792									628.4	0.28878
628.6	0.02019									628.6	0.27764
628.8	0.02613									628.8	0.29732
629	0.03523									629	0.29068
629.2	0.02858									629.2	0.28371
629.4	0.0258									629.4	0.29405
629.6	0.02547									629.6	0.28452
629.8	0.02929									629.8	0.28608
630	0.0226									630	0.27726
630.2	0.03207									630.2	0.28551
630.4	0.0266									630.4	0.29244
630.6	0.01665									630.6	0.28712
630.8	0.02726									630.8	0.28437
631	0.02396									631	0.29006
631.2	0.02028									631.2	0.27052
631.4	0.02354									631.4	0.27109
631.6	0.02278									631.6	0.27143
631.8	0.02495									631.8	0.28096
632	0.02486									632	0.27441
632.2	0.02189									632.2	0.26626
632.4	0.02212									632.4	0.27143
632.6	0.02033									632.6	0.27171
632.8	0.01722									632.8	0.27261
633	0.02293									633	0.26991
633.2	0.02189									633.2	0.25743
633.4	0.02137									633.4	0.26417
633.6	0.02321									633.6	0.26393
633.8	0.02226									633.8	0.26858
634	0.02005									634	0.25876
634.2	0.02524									634.2	0.24268
634.4	0.02									634.4	0.24126
634.6	0.01571									634.6	0.24937
634.8	0.02236									634.8	0.23434
635	0.01684									635	0.24121
635.2	0.01562									635.2	0.247
635.4	0.01779									635.4	0.23657
635.6	0.01722									635.6	0.25345
635.8	0.01562									635.8	0.25411
636	0.0137									636	0.24036
636.2	0.01415									636.2	0.24491
636.4	0.01906									636.4	0.25032
636.6	0.01463									636.6	0.23282
636.8	0.01426									636.8	0.25141
[truncated: 4,882 more rows]
[truncated: 17 more columns]

## Sheet: Figure 3
Figure 3b
	1,2-NpAc		2,3-NpAc		1,2-NpAc		2,3-NpAc
x	y1	x	y1	x	y2	x	y2
500	-0.001	500	0	310	943.904	350	1016.9
499	-0.001	499	0	311	910.261	351	2556.74
498	-0.001	498	0	312	1204.89	352	3065.45
497	-0.001	497	0	313	1381.51	353	2153.63
496	-0.001	496	0	314	1274.35	354	812.361
495	-0.001	495	0	315	1023.2	355	231.504
494	-0.001	494	0	316	983.938	356	195.864
493	-0.001	493	0	317	1265.27	357	141.604
492	-0.001	492	0	318	942.907	358	177.724
491	-0.001	491	0	319	863.938	359	125.812
490	-0.001	490	0	320	1086.75	360	99.9308
489	-0.001	489	0	321	984.978	361	92.7603
488	-0.001	488	0	322	1171.9	362	171.431
487	-0.001	487	0	323	1262.54	363	163.855
486	-0.001	486	0	324	1127.55	364	222.328
485	-0.001	485	0	325	1243.04	365	125.064
484	-0.001	484	0	326	1557.54	366	165.621
483	-0.001	483	0	327	2613.56	367	210.959
482	-0.001	482	0	328	3176.95	368	238.623
481	-0.001	481	0	329	2697.18	369	185.56
480	-0.001	480	0	330	1440.88	370	201.241
479	-0.001	479	0	331	930.349	371	193.705
478	-0.001	478	0	332	839.643	372	316.761
477	-0.001	477	0	333	938.746	373	264.415
476	-0.001	476	0	334	915.993	374	369.729
475	-0.001	475	0	335	654.431	375	506.919
474	-0.001	474	0	336	811.051	376	715.75
473	-0.001	473	0	337	661.209	377	1051.15
472	-0.001	472	0	338	553.206	378	1382.37
471	-0.001	471	0	339	610.532	379	1769.46
470	-0.001	470	0	340	473.46	380	2385.76
469	-0.001	469	0	341	728.352	381	2692.89
468	-0.001	468	0	342	724.431	382	3433.13
467	-0.002	467	0	343	700	383	3724.51
466	-0.002	466	0	344	520.983	384	4385.85
465	-0.002	465	0	345	645.009	385	4461.89
464	-0.002	464	0	346	643.044	386	4518.61
463	-0.002	463	0	347	867.144	387	4601.98
462	-0.002	462	0	348	793.545	388	4708.11
461	-0.002	461	0	349	905.781	389	4725.59
460	-0.002	460	-0.001	350	1099.58	390	4639.81
459	-0.002	459	-0.001	351	1087.72	391	5099.96
458	-0.002	458	-0.001	352	1513.14	392	5559.3
457	-0.002	457	-0.001	353	1690.43	393	5902.46
456	-0.002	456	-0.001	354	2422.97	394	6743.04
455	-0.002	455	-0.001	355	3194.41	395	7948.84
454	-0.002	454	-0.001	356	4626.77	396	10044.5
453	-0.002	453	-0.001	357	6174.77	397	12567.3
452	-0.002	452	-0.001	358	8571.46	398	15751.5
451	-0.002	451	-0.001	359	13043.7	399	19679.1
450	-0.002	450	-0.001	360	18999.6	400	25472.3
449	-0.002	449	-0.001	361	27682.5	401	32531.7
448	-0.002	448	-0.002	362	41356	402	40844
447	-0.002	447	-0.002	363	56968.7	403	51117.5
446	-0.002	446	-0.002	364	82540.6	404	62173.8
445	-0.002	445	-0.002	365	111795	405	77207
444	-0.002	444	-0.002	366	152334	406	91071.9
443	-0.002	443	-0.002	367	197304	407	104732
442	-0.002	442	-0.002	368	245547	408	123048
441	-0.002	441	-0.002	369	306091	409	137354
440	-0.002	440	-0.002	370	364043	410	148198
439	-0.003	439	-0.002	371	422392	411	163639
438	-0.003	438	-0.002	372	473888	412	175889
437	-0.003	437	-0.002	373	524180	413	185747
436	-0.003	436	-0.002	374	567108	414	191689
435	-0.003	435	-0.002	375	595297	415	204005
434	-0.003	434	-0.002	376	612254	416	202913
433	-0.003	433	-0.002	377	620171	417	204367
432	-0.003	432	-0.002	378	622758	418	208448
431	-0.003	431	-0.002	379	630062	419	203230
430	-0.003	430	-0.002	380	618520	420	200653
429	-0.003	429	-0.002	381	604226	421	199457
428	-0.003	428	-0.002	382	593470	422	191090
427	-0.003	427	-0.002	383	574302	423	185445
426	-0.003	426	-0.002	384	560693	424	182585
425	-0.003	425	-0.002	385	536461	425	172021
424	-0.003	424	-0.002	386	526285	426	167476
423	-0.003	423	-0.002	387	520785	427	161593
422	-0.003	422	-0.002	388	512959	428	157085
421	-0.003	421	-0.001	389	509229	429	158664
420	-0.003	420	-0.001	390	510883	430	155362
419	-0.003	419	-0.001	391	502000	431	151133
418	-0.003	418	0	392	511482	432	154859
417	-0.003	417	0.001	393	505100	433	152345
416	-0.003	416	0.001	394	501901	434	148535
415	-0.003	415	0.003	395	491930	435	152249
414	-0.003	414	0.004	396	488151	436	152774
413	-0.003	413	0.005	397	483294	437	149032
412	-0.003	412	0.007	398	474430	438	148533
411	-0.003	411	0.009	399	455665	439	149156
410	-0.003	410	0.011	400	444747	440	149529
409	-0.003	409	0.013	401	424107	441	146760
408	-0.003	408	0.015	402	408633	442	144934
407	-0.003	407	0.016	403	396842	443	142384
406	-0.003	406	0.018	404	376677	444	139900
405	-0.003	405	0.02	405	359476	445	136100
404	-0.003	404	0.021	406	341102	446	135908
403	-0.003	403	0.022	407	325886	447	128068
402	-0.003	402	0.023	408	305715	448	124816
401	-0.003	401	0.023	409	293238	449	118947
400	-0.002	400	0.024	410	271930	450	114452
399	-0.002	399	0.023	411	259201	451	108121
398	-0.002	398	0.023	412	248119	452	103407
397	-0.002	397	0.023	413	234437	453	99863.8
396	-0.002	396	0.022	414	227557	454	95624.9
395	-0.002	395	0.022	415	218167	455	90555.2
394	-0.002	394	0.021	416	212929	456	86119.4
393	-0.002	393	0.021	417	206485	457	84595.4
392	-0.002	392	0.021	418	194365	458	78568.6
391	-0.002	391	0.02	419	191128	459	75424.6
390	-0.002	390	0.02	420	181089	460	71719.2
389	-0.002	389	0.02	421	172865	461	70702.8
388	-0.002	388	0.021	422	166795	462	65507.2
387	-0.002	387	0.021	423	159748	463	64296.5
386	-0.002	386	0.021	424	152393	464	60144
385	-0.002	385	0.021	425	143569	465	58968.4
384	-0.002	384	0.022	426	137202	466	58218.6
383	-0.002	383	0.022	427	129855	467	56124.2
382	-0.001	382	0.022	428	120397	468	52968.3
381	-0.001	381	0.022	429	118312	469	51438.2
380	0	380	0.021	430	110925	470	49164.2
379	0.001	379	0.021	431	104745	471	49431
378	0.003	378	0.02	432	100387	472	47352
377	0.005	377	0.02	433	93616.2	473	44995.1
376	0.008	376	0.019	434	89699.2	474	43696
375	0.011	375	0.018	435	85582.3	475	41908.4
374	0.015	374	0.017	436	79424.8	476	39740.8
373	0.019	373	0.016	437	75029.2	477	38864.2
372	0.024	372	0.015	438	73171.6	478	38417.8
371	0.028	371	0.015	439	65637.9	479	35104.4
370	0.032	370	0.014	440	61519.3	480	33957.7
369	0.036	369	0.013	441	58560.9	481	32494.8
368	0.04	368	0.013	442	56332.1	482	31095.6
367	0.042	367	0.012	443	52282.8	483	29285.5
366	0.044	366	0.012	444	51073.5	484	29775.6
365	0.045	365	0.011	445	47699	485	28166.9
364	0.046	364	0.011	446	46130.9	486	26019.7
363	0.045	363	0.011	447	42371.5	487	24956.6
362	0.045	362	0.01	448	40451.5	488	23324.4
361	0.044	361	0.01	449	38076.2	489	21681.7
360	0.042	360	0.009	450	36607.8	490	21186.5
359	0.041	359	0.009	451	34160.6	491	19643.7
358	0.041	358	0.008	452	32919.2	492	18775.5
357	0.041	357	0.008	453	30784.4	493	18604.5
356	0.041	356	0.007	454	28908.1	494	17318.4
355	0.042	355	0.006	455	28496	495	17369.7
354	0.043	354	0.006	456	26777	496	16301
353	0.045	353	0.005	457	24656.4	497	14846.1
352	0.047	352	0.005	458	23046.2	498	14460.1
351	0.049	351	0.005	459	21974.6	499	14102.1
350	0.051	350	0.004	460	21395.4	500	12384.3
349	0.053	349	0.004	461	19027.4	501	14081.2
348	0.055	348	0.003	462	18587	502	12369.2
347	0.056	347	0.003	463	17585.4	503	11788.5
346	0.058	346	0.003	464	16442.9	504	11175.3
345	0.059	345	0.003	465	15464.4	505	10808.2
344	0.06	344	0.003	466	14182.4	506	10441.8
343	0.061	343	0.004	467	14169.6	507	9585.92
342	0.062	342	0.005	468	13401	508	9490.86
341	0.063	341	0.006	469	11975.1	509	9316.83
340	0.064	340	0.008	470	11334	510	8523.32
339	0.065	339	0.009	471	10914.2	511	8309.38
338	0.067	338	0.011	472	9658.34	512	7910.35
337	0.068	337	0.013	473	9582.63	513	7388.55
336	0.07	336	0.014	474	8800.31	514	7274.46
335	0.071	335	0.016	475	8837.81	515	6655.98
334	0.072	334	0.017	476	7810.99	516	6601.74
333	0.073	333	0.018	477	7628.56	517	6221.49
332	0.074	332	0.019	478	7405.33	518	5750.79
331	0.074	331	0.021	479	6928.49	519	5573.11
330	0.074	330	0.025	480	6195.82	520	5582.4
329	0.074	329	0.029	481	6323.86	521	5352.57
328	0.073	328	0.035	482	5665.37	522	5034.28
327	0.072	327	0.041	483	5761.73	523	4856.04
326	0.071	326	0.049	484	5358.8	524	3973.51
325	0.07	325	0.057	485	5023.35	525	4043.37
324	0.069	324	0.065	486	5058.35	526	4255.66
323	0.07	323	0.073	487	4994.47	527	4058.66
322	0.072	322	0.08	488	4750.74	528	3833.26
321	0.076	321	0.085	489	4086.28	529	3238.33
320	0.083	320	0.089	490	3257.34	530	3863.35
319	0.091	319	0.092	491	3785.81	531	2974.32
318	0.1	318	0.094	492	3389.95	532	2662.18
317	0.11	317	0.096	493	2942.34	533	2390.58
316	0.12	316	0.096	494	2896.28	534	2653.48
315	0.13	315	0.097	495	3194.79	535	2537.62
314	0.138	314	0.097	496	3035.37	536	2514.88
313	0.145	313	0.099	497	2609.51	537	2244.53
312	0.149	312	0.104	498	2427.6	538	2334.36
311	0.152	311	0.112	499	2361.96	539	2426.46
310	0.152	310	0.126	500	2218.32	540	2164.24
309	0.151	309	0.144	501	2009.31	541	2188.16
308	0.148	308	0.168	502	2059.84	542	1538.37
307	0.144	307	0.196	503	2096.93	543	1675.36
306	0.141	306	0.228	504	1739.23	544	1904.34
305	0.137	305	0.262	505	1595.33	545	1872.52
304	0.135	304	0.298	506	1434.07	546	1838.6
303	0.134	303	0.335	507	1399.58	547	1439.96
302	0.134	302	0.372	508	1315.37	548	1530.1
301	0.136	301	0.407	509	1343.99	549	1304.43
300	0.138	300	0.438	510	1207.92	550	1468.97
299	0.141	299	0.465	511	1152.28	551	895.373
298	0.144	298	0.485	512	943.745	552	944.219
297	0.146	297	0.496	513	1088.72	553	1285.54
296	0.146	296	0.498	514	1167.58	554	886.569
295	0.146	295	0.491	515	953.227	555	1155.31
294	0.145	294	0.476	516	1207.69	556	1067.31
293	0.143	293	0.457	517	724.583	557	835.003
292	0.141	292	0.437	518	892.091	558	782.265
291	0.139	291	0.418	519	936.757	559	1019.96
290	0.137	290	0.403	520	763.515	560	779.49
289	0.136	289	0.391	521	531.88	561	789.043
288	0.135	288	0.381	522	721.748	562	668.776
287	0.134	287	0.371	523	654.106	563	589.299
286	0.134	286	0.362	524	642.386	564	816.866
285	0.134	285	0.352	525	515.365	565	759.013
284	0.134	284	0.342	526	654.787	566	722.785
283	0.136	283	0.332	527	583.184	567	640.103
282	0.138	282	0.322	528	510.921	568	485.665
281	0.14	281	0.311	529	556.054	569	678.24
280	0.142	280	0.301	530	260.519	570	544.472
279	0.144	279	0.29	531	384.269	571	527.554
278	0.145	278	0.278	532	367.761	572	509.776
277	0.145	277	0.267	533	454.082	573	466.586
276	0.145	276	0.257	534	354.487	574	298.001
275	0.146	275	0.249	535	400.475	575	376.995
274	0.147	274	0.244	536	361.982	576	483.879
273	0.149	273	0.241	537	430.019	577	283.827
272	0.154	272	0.242	538	325.906	578	235.169
271	0.162	271	0.245	539	307.457	579	396.699
270	0.172	270	0.25	540	377.222	580	348.009
269	0.185	269	0.258	541	201.913	581	298.387
268	0.2	268	0.267	542	249.526	582	356.947
267	0.218	267	0.276	543	183.223	583	222.121
266	0.237	266	0.285	544	323.967	584	168.674
265	0.256	265	0.293	545	257.443	585	313.114
264	0.275	264	0.299	546	236.559	586	345.826
263	0.292	263	0.305	547	167.446	587	233.517
262	0.306	262	0.309	548	169.353	588	177.319
261	0.318	261	0.312	549	269.009	589	119.657
260	0.327	260	0.312	550	98.8624	590	121.155
259	0.331	259	0.311	551	175.007	591	61.3258
258	0.332	258	0.308	552	177.022	592	310.37
257	0.331	257	0.303	553	178.933	593	125.725
256	0.328	256	0.297	554	77.5664	594	286.399
255	0.323	255	0.29	555	156.846	595	161.078
254	0.319	254	0.282	556	132.14	596	130.538
253	0.316	253	0.273	557	53.4547	597	198.416
252	0.313	252	0.263	558	27.0161	598	67.0081
251	0.31	251	0.252	559	109.27	599	203.639
250	0.307	250	0.24	560	138.239	600	68.8143
249	0.303	249	0.227	561	83.96
248	0.299	248	0.216	562	113.248
247	0.294	247	0.206	563	85.9301
246	0.288	246	0.198	564	86.9206
245	0.281	245	0.192	565	146.485
244	0.27	244	0.185	566	207.496
243	0.258	243	0.179	567	30.0016
242	0.241	242	0.173	568	60.7015
241	0.224	241	0.166	569	30.6929
240	0.205	240	0.158	570	124.268
239	0.184	239	0.149	571	31.47
238	0.164	238	0.139	572	63.7151
237	0.145	237	0.131	573	96.6833
236	0.125	236	0.12	574	65.1807
235	0.107	235	0.113	575	0
234	0.091	234	0.104	576	0
233	0.077	233	0.097	577	169.31
232	0.064	232	0.092	578	0
231	0.053	231	0.086	579	34.7074
230	0.045	230	0.082	580	70.2634
229	0.04	229	0.081	581	71.1982
228	0.037	228	0.08	582	0
227	0.035	227	0.079	583	72.8756
226	0.036	226	0.08	584	36.8935
225	0.037	225	0.081	585	0
224	0.039	224	0.082	586	0
223	0.041	223	0.083	587	0
222	0.042	222	0.083	588	0
221	0.043	221	0.084	589	0
220	0.043	220	0.082	590	39.7497
219	0.043	219	0.081	591	40.2407
218	0.042	218	0.079	592	0
217	0.042	217	0.078	593	41.249
216	0.04	216	0.076	594	41.7621
215	0.039	215	0.076	595	42.2785
214	0.039	214	0.075	596	128.485
213	0.039	213	0.075	597	43.3987
212	0.04	212	0.077	598	0
211	0.042	211	0.08	599	0
210	0.045	210	0.084	600	0
209	0.05	209	0.09
208	0.054	208	0.095
207	0.062	207	0.103
206	0.07	206	0.11
205	0.079	205	0.118
204	0.087	204	0.126
203	0.095	203	0.131
202	0.102	202	0.137
201	0.108	201	0.142
200	0.113	200	0.145
Figure 3d
	1,2-NpAc		2,3-NpAc	2,3-NpAc*50
x	y	x	y	y
390	78755.7	340	2413.73	120686
391	80606.4	341	2346.12	117306
392	82403.2	342	2364.57	118229
393	79374	343	2359.85	117993
394	80700.4	344	2207.22	110361
395	80862.8	345	2160.99	108050
396	80257.5	346	2097.78	104889
397	79318.3	347	2012.29	100615
398	80010.9	348	2049.98	102499
399	76913.2	349	1925.28	96263.9
400	76570	350	1947.86	97393.2
401	75622	351	1987.79	99389.6
402	74455.9	352	1829.6	91480.2
403	70791.3	353	1874.2	93710
404	72466.8	354	1899.98	94999.2
405	70845.6	355	1799.12	89956
406	67400.1	356	1821.53	91076.5
407	66351.6	357	1712.12	85605.8
408	64234.6	358	1758.19	87909.7
409	61462.8	359	1862.01	93100.5
410	64165.5	360	1667.6	83379.8
411	60254.4	361	1725.34	86267
412	60363.3	362	1763.29	88164.7
413	59561.5	363	1705.31	85265.3
414	57840.3	364	1688.49	84424.7
415	55935.9	365	1631.79	81589.6
416	55969.9	366	1614.81	80740.3
417	54217.1	367	1552.89	77644.6
418	52402.3	368	1542.32	77115.9
419	52940.6	369	1548.27	77413.4
420	50278.5	370	1540.93	77046.5
421	51365.1	371	1526.85	76342.5
422	49943.2	372	1425.43	71271.3
423	47818.9	373	1468.35	73417.4
424	46319.2	374	1462.11	73105.5
425	44428.7	375	1465.05	73252.5
426	45641.8	376	1514.73	75736.3
427	43253.3	377	1493.74	74686.8
428	42105.9	378	1481.51	74075.3
429	41306.1	379	1517.46	75873.2
430	39776.1	380	1484.96	74247.8
431	38551.9	381	1559.04	77952
432	36811.3	382	1521.01	76050.3
433	35797.7	383	1486.56	74328
434	34363.8	384	1528.32	76416.1
435	31756.5	385	1492.65	74632.4
436	31398.8	386	1543.46	77173
437	28939.7	387	1433.14	71657.2
438	28334.6	388	1359.53	67976.6
439	28295.5	389	1455.65	72782.6
440	27039.3	390	1341.44	67072.1
441	26839.7	391	1210.78	60539.1
442	26465.8	392	1319.16	65957.8
443	25621.4	393	1220.3	61014.8
444	25679.4	394	1198.88	59944
445	24854.2	395	1384.91	69245.3
446	23054.6	396	1741.88	87094.2
447	23912.7	397	1848.14	92407
448	23927.6	398	2302.18	115109
449	23565.1	399	2930.05	146503
450	23603.7	400	3312.07	165603
451	23812.8	401	3744.06	187203
452	23159.5	402	4250.35	212518
453	24363.5	403	4847.48	242374
454	25822.5	404	5564.29	278215
455	26213.9	405	5968.81	298440
456	26634.5	406	6581.87	329094
457	30395.5	407	6613.57	330679
458	30116.5	408	7416.65	370832
459	32422	409	7869.51	393476
460	33666.8	410	8582.33	429116
461	38511.2	411	9077.2	453860
462	38672.3	412	9470.83	473542
463	41313.5	413	9515.17	475758
464	45181.2	414	9287.1	464355
465	49752.9	415	9999.18	499959
466	53567.5	416	9830.7	491535
467	60121.2	417	9764.34	488217
468	65252.4	418	10064.6	503228
469	70751.7	419	9884.38	494219
470	80049.7	420	9986.46	499323
471	90725.3	421	9651.62	482581
472	102212	422	9569.78	478489
473	118289	423	9609.48	480474
474	133656	424	10151.3	507564
475	154066	425	9928.04	496402
476	179872	426	9764.49	488225
477	218697	427	9438.2	471910
478	256355	428	10038.6	501931
479	304756	429	9754.22	487711
480	374583	430	9529.88	476494
481	446376	431	10154.3	507716
482	548326	432	10140.2	507010
483	673872	433	9559.48	477974
484	805552	434	9580.58	479029
485	985202	435	10004.9	500246
486	1.18818e+06	436	10648.6	532430
487	1.40689e+06	437	9576.07	478804
488	1627079	438	9719.03	485952
489	1.84923e+06	439	10000.4	500021
490	2043609	440	9765.75	488287
491	2216207	441	9687.08	484354
492	2361156	442	9538.01	476900
493	2472425	443	9357.66	467883
494	2.56302e+06	444	9033.43	451672
495	2.65692e+06	445	8922.79	446139
496	2685928	446	9144.68	457234
497	2.68751e+06	447	8721.96	436098
498	2.6681e+06	448	8612.35	430618
499	2703316	449	8605.55	430277
500	2.66861e+06	450	8476.6	423830
501	2665582	451	8442.74	422137
502	2609134	452	8129.84	406492
503	2.59651e+06	453	8053.3	402665
504	2563578	454	7753.77	387689
505	2521541	455	7839.56	391978
506	2488775	456	7461.8	373090
507	2.41416e+06	457	7350.43	367522
508	2.38096e+06	458	7110.03	355502
509	2.33271e+06	459	7195.29	359764
510	2.25451e+06	460	6951.84	347592
511	2.22591e+06	461	6928.19	346409
512	2.18174e+06	462	6566.14	328307
513	2.14218e+06	463	6675.37	333768
514	2.13759e+06	464	6582.64	329132
515	2.10963e+06	465	6651.27	332563
516	2105835	466	6512.79	325640
517	2.08988e+06	467	6502.09	325105
518	2.12985e+06	468	6414.4	320720
519	2.15623e+06	469	6648.12	332406
520	2.20376e+06	470	6306.47	315323
521	2.2983e+06	471	6347.72	317386
522	2340498	472	6033.57	301679
523	2.43088e+06	473	6171.58	308579
524	2.53095e+06	474	6642.29	332115
525	2.6279e+06	475	5937.18	296859
526	2.7133e+06	476	5887.18	294359
527	2.81593e+06	477	5710.4	285520
528	2.93268e+06	478	5567.53	278376
529	3.0197e+06	479	5811.16	290558
530	3.05159e+06	480	5678.77	283939
531	3.1213e+06	481	5465.7	273285
532	3.11708e+06	482	5457.08	272854
533	3.15487e+06	483	5246.79	262339
534	3.12349e+06	484	5623.28	281164
535	3094027	485	5060.22	253011
536	3.10353e+06	486	5220.14	261007
537	3.05331e+06	487	4968.86	248443
538	2.99463e+06	488	4679.27	233964
539	2930652	489	5044.18	252209
540	2.91297e+06	490	4869.85	243493
541	2.8319e+06	491	5008.67	250433
542	2.78107e+06	492	4952.72	247636
543	2.68665e+06	493	4947.54	247377
544	2.64879e+06	494	5011.79	250590
545	2.53978e+06	495	4693.32	234666
546	2.5187e+06	496	4869.29	243464
547	2453412	497	4803.46	240173
548	2.37747e+06	498	5211.03	260552
549	2.28267e+06	499	4522.25	226113
550	2226460	500	5174.49	258725
551	2.19569e+06	501	4987.58	249379
552	2.06782e+06	502	5341.24	267062
553	2017223	503	4900.02	245001
554	1.96836e+06	504	5277.22	263861
555	1.91684e+06	505	5115.23	255761
556	1.9062e+06	506	5354.43	267722
557	1.84155e+06	507	5209.74	260487
558	1.76651e+06	508	5456.94	272847
559	1.77168e+06	509	5719.99	285999
560	1774628	510	5661.2	283060
561	1.75181e+06	511	6095.24	304762
562	1.752e+06	512	6228.11	311406
563	1.72395e+06	513	6144.16	307208
564	1.68452e+06	514	6110.02	305501
565	1.72042e+06	515	6365.44	318272
566	1.69583e+06	516	6388.35	319417
567	1.72691e+06	517	7191.07	359554
568	1.70552e+06	518	7708.51	385425
569	1.70477e+06	519	7494.87	374744
570	1.71493e+06	520	7937.26	396863
571	1.71317e+06	521	8063.8	403190
572	1.73696e+06	522	8460.97	423048
573	1702420	523	9170.93	458547
574	1.73019e+06	524	10192.9	509646
575	1.70882e+06	525	10617.5	530874
576	1.69132e+06	526	11651.7	582586
577	1.69295e+06	527	11909.4	595468
578	1.67139e+06	528	14524.5	726224
579	1.61841e+06	529	15147.5	757375
580	1.59503e+06	530	17133.1	856656
581	1576059	531	18493.2	924658
582	1.56573e+06	532	20114.2	1.00571e+06
583	1.51339e+06	533	23292.4	1.16462e+06
584	1.46462e+06	534	25104.8	1.25524e+06
585	1.43784e+06	535	28267.1	1.41336e+06
586	1.43375e+06	536	30422	1.5211e+06
587	1413640	537	31489	1.57445e+06
588	1.33073e+06	538	33773.7	1.68869e+06
589	1.31259e+06	539	35760.9	1.78805e+06
590	1255153	540	39007.1	1.95035e+06
591	1.26233e+06	541	39198.8	1.95994e+06
592	1.20901e+06	542	38718.6	1.93593e+06
593	1.15469e+06	543	39388.5	1.96943e+06
594	1.1486e+06	544	40044.1	2.0022e+06
595	1.11727e+06	545	37985.4	1.89927e+06
596	1.0429e+06	546	36411.5	1.82057e+06
597	1.04467e+06	547	36363.6	1.81818e+06
598	1.02016e+06	548	35911.3	1.79556e+06
599	980468	549	33989.7	1.69948e+06
600	949900	550	33635.7	1.68179e+06
601	910241	551	30176	1.5088e+06
602	887820	552	31910.7	1.59554e+06
603	865401	553	31456.7	1.57283e+06
604	857409	554	28862.8	1.44314e+06
605	813537	555	28544.1	1.42721e+06
606	803379	556	26622.2	1.33111e+06
607	781923	557	27982.8	1.39914e+06
608	769016	558	27235.2	1.36176e+06
609	736330	559	25707.3	1.28536e+06
610	704516	560	25407.1	1.27036e+06
611	705207	561	26401	1.32005e+06
612	732541	562	25111.5	1.25557e+06
613	686742	563	24226.7	1.21134e+06
614	718956	564	23645	1.18225e+06
615	659623	565	24087.5	1.20438e+06
616	687965	566	23445.3	1.17227e+06
617	666669	567	23455.2	1.17276e+06
618	639120	568	23011.3	1.15056e+06
619	651390	569	23948.9	1.19744e+06
620	629380	570	22962.5	1.14813e+06
621	620332	571	22061.4	1.10307e+06
622	590240	572	24590.6	1.22953e+06
623	607338	573	23034.6	1.15173e+06
624	611277	574	22747.4	1.13737e+06
625	582364	575	24806.2	1.24031e+06
626	575354	576	23913.8	1.19569e+06
627	579827	577	26086.3	1.30431e+06
628	560073	578	25659.5	1.28298e+06
629	525405	579	27874.7	1.39373e+06
630	546484	580	26662.8	1.33314e+06
631	522698	581	28943.5	1.44718e+06
632	531938	582	30615	1.53075e+06
633	510488	583	30208.5	1.51042e+06
634	492695	584	31935.7	1.59678e+06
635	478851	585	31425.3	1.57126e+06
636	465070	586	32738.2	1.63691e+06
637	473731	587	32137.8	1.60689e+06
638	451449	588	32597.1	1.62985e+06
639	415616	589	34192.1	1.7096e+06
640	419937	590	33893.1	1.69466e+06
641	416074	591	34618.4	1.73092e+06
642	416263	592	30726.6	1.53633e+06
643	405321	593	32657.1	1.63285e+06
644	380876	594	31917.6	1.59588e+06
645	388775	595	30250.5	1.51253e+06
646	367373	596	31361.9	1.56809e+06
647	354089	597	30192.3	1.50961e+06
648	359482	598	27875.4	1.39377e+06
649	332952	599	26405.2	1.32026e+06
650	319632	600	25392.5	1.26962e+06
651	305014	601	26643	1.33215e+06
652	316382	602	21408.6	1.07043e+06
653	298559	603	25249.6	1.26248e+06
654	290572	604	23213.9	1.1607e+06
655	266974	605	22419.4	1.12097e+06
656	281608	606	21859	1.09295e+06
657	272179	607	21412.6	1.07063e+06
658	242542	608	20718.1	1.03591e+06
659	236963	609	19702.2	985112
660	239018	610	19131.4	956572
661	221444	611	20393.4	1.01967e+06
662	214654	612	17440.3	872016
663	224465	613	18263.2	913159
664	221031	614	18399	919948
665	205389	615	18054.2	902712
666	196555	616	15635.8	781791
667	196960	617	19395	969752
668	181713	618	16866.3	843317
669	188531	619	17140.7	857033
670	151432	620	16910.5	845526
671	163824	621	15496.3	774813
672	174843	622	17166.4	858320
673	149202	623	15352.7	767633
674	182222	624	15266.4	763320
675	184279	625	13800.4	690022
676	185724	626	14929.3	746467
677	177279	627	15583.5	779175
678	153712	628	13943	697148
679	166127	629	13755.9	687795
680	157041	630	13831	691551
681	137376	631	14826.2	741312
682	146516	632	14693.4	734672
683	153617	633	13598.9	679944
684	146768	634	13137.6	656878
685	126434	635	13211.3	660564
686	123108	636	13841.7	692084
687	121225	637	14303.7	715183
688	123428	638	15940.9	797045
689	118671	639	14019.7	700987
690	103040	640	14158.5	707924
691	115763	641	13543.4	677169
692	111524	642	14435.7	721785
693	111998	643	13082.1	654105
694	104679	644	15389.9	769494
695	105244	645	12457.4	622870
696	108822	646	14515.6	725781
697	93397.8	647	12020.5	601023
698	110472	648	11793	589649
699	106267	649	12443.1	622154
700	96460.5	650	12789.4	639469
701	97581.8	651	11391.9	569593
702	99822.8	652	11988.8	599438
703	91927.1	653	11906.8	595338
704	82196	654	10999.9	549994
705	87354.9	655	8399.16	419958
706	78850.7	656	11013.2	550660
707	85007.2	657	10690.9	534546
708	78320.1	658	9173.89	458695
709	87453.2	659	9287.07	464353
710	85508	660	10011.8	500589
711	75692.3	661	8781.75	439087
712	102414	662	7922.2	396110
713	76236.6	663	8334.28	416714
714	48656.6	664	7758.34	387917
715	63017.2	665	7963.25	398163
716	65098.1	666	6640.11	332006
717	77594.7	667	5848.71	292436
718	58275.9	668	6758.1	337905
719	50698.4	669	7076.04	353802
720	72890.9	670	6100.67	305034
721	74998	671	6303.83	315192
722	64760.1	672	5967.88	298394
723	52499.9	673	8314.45	415722
724	71876.1	674	5327.88	266394
725	54600.1	675	7607.16	380358
726	46489.9	676	7509.76	375488
727	38342.6	677	5316.54	265827
728	62929.6	678	5625.22	281261
729	48054.7	679	8626.31	431315
730	57921.8	680	6605.35	330267
731	62638.8	681	5891.19	294559
732	49315.9	682	5350.54	267527
733	67075.5	683	3818.86	190943
734	70192.9	684	4619.6	230980
735	53160.1	685	3775.93	188797
736	41589.8	686	4088.62	204431
737	61374.8	687	4074.46	203723
738	49911.9	688	4385.56	219278
739	47191.1	689	4696.24	234812
740	46569.5	690	3553.75	177687
741	45891.8	691	3228.12	161406
742	55805.9	692	4362.78	218139
743	36938	693	3724.62	186231
744	35831.5	694	5032.81	251641
745	50115	695	5699.44	284972
746	49171.7	696	5234.6	261730
747	36156.4	697	2630.57	131529
748	57469.6	698	4135.89	206795
749	48239.9	699	3669.13	183456
750	84107.7	700	2689.82	134491
751	59365.6	701	4237.61	211881
752	49482.5	702	4111.81	205591
753	50453.9	703	4858.02	242901
754	44375.9	704	4208.87	210443
755	55078.5	705	4780.7	239035
756	53563.2	706	2689.07	134453
757	50118.8	707	3998.17	199908
758	60955.7	708	3503.57	175178
759	59569.9	709	3180.75	159037
760	47919.8	710	2466.55	123327
761	59606.5	711	3664.08	183204
762	66466.5	712	3333.71	166685
763	42171.6	713	2791.77	139589
764	65847.3	714	4057.35	202868
765	47262.9	715	2472.52	123626
766	63049.6	716	3140.36	157018
767	76445.5	717	1705.69	85284.5
768	65532.9	718	3041.65	152083
769	70507.9	719	2435.27	121763
770	61576.5	720	2032.61	101630
771	59793.7	721	2766.33	138316
772	57839.9	722	2586.52	129326
773	51786.5	723	2154.48	107724
774	63326.1	724	730.55	36527.5
775	68243.5	725	1490.46	74523.2
776	62008	726	3048.53	152426
777	74860.3	727	1815.65	90782.5
778	45424.3	728	3439.29	171965
779	73612.2	729	2430.87	121544
780	39493.1	730	2204.88	110244
781	60775.8	731	1124.55	56227.7
782	65063.8	732	2866	143300
783	83228.4	733	1169.67	58483.3
784	63714.7	734	2093.16	104658
785	104283	735	305.88	15294
786	66132.2	736	1563.82	78191
787	77021.1	737	1596.56	79827.8
788	68642.6	738	1955.07	97753.4
789	112161	739	1664.19	83209.3
790	113383	740	1360.22	68011.1
791	82504.7	741	1042.83	52141.7
792	128739	742	355.115	17755.8
793	64916.8	743	362.722	18136.1
794	96441.7	744	1483.14	74157.2
795	72509.5	745	1515.89	75794.3
796	84468.2	746	1548.56	77427.9
797	96536.7	747	1977.95	98897.4
798	98465.4	748	808.876	40443.8
799	83903.8	749	1654.05	82702.7
800	96636.3	750	1691.38	84568.8
		751	864.117	43205.9
		752	882	44100
		753	0	0
		754	459.458	22972.9
		755	936.456	46822.8
		756	957.913	47895.6
		757	489.975	24498.8
		758	499.638	24981.9
		759	2041.41	102071
		760	1044.54	52226.8
		761	0	0
		762	1090.22	54511
		763	555.823	27791.1
		764	566.313	28315.6
		765	1733.67	86683.5
		766	1770.91	88545.5
		767	0	0
		768	0	0
		769	0	0
		770	1279.33	63966.4
		771	652.762	32638.1
		772	665.986	33299.3
		773	0	0
		774	4154.84	207742
		775	706.968	35348.4
		776	0	0
		777	0	0
		778	748.367	37418.4
		779	763.428	38171.4
		780	0	0
		781	793.096	39654.8
		782	0	0
		783	822.262	41113.1
		784	0	0
		785	854.308	42715.4
		786	3476.91	173845
		787	0	0
		788	902.223	45111.2
		789	918.844	45942.2
		790	1871.08	93553.9
		791	0	0
		792	0	0
		793	0	0
		794	0	0
		795	1017.74	50887.2
		796	1037.97	51898.6
		797	0	0
		798	0	0
		799	0	0
		800	0	0
		801	2271.92	113596
		802	0	0
		803	0	0
		804	3595.79	179790
		805	0	0
		806	0	0
		807	0	0
		808	0	0
		809	0	0
		810	0	0
		811	0	0
		812	0	0
		813	0	0
		814	0	0
		815	1487.76	74388.2
		816	0	0
		817	0	0
		818	0	0
		819	0	0
		820	0	0
		821	0	0
		822	0	0
		823	0	0
		824	1979.81	98990.4
		825	0	0
		826	0	0
		827	2289.02	114451
		828	0	0
		829	0	0
		830	0	0
		831	0	0
		832	0	0
		833	0	0
		834	0	0
		835	3898.67	194933
		836	4219.78	210989
		837	0	0
		838	0	0
		839	0	0
		840	0	0
		841	0	0
		842	0	0
		843	0	0
		844	0	0
		845	0	0
		846	0	0
		847	0	0
		848	0	0
		849	0	0
		850	0	0
Figure 3f
	Prompt PL		Delayed PL
x	y	x	y
350	14.2437	425	52690.5
351	9.31378	426	51968.8
352	13.7323	427	52689.5
353	9.03701	428	53144.3
354	17.8047	429	53442.2
355	17.5413	430	53883.7
356	21.6428	431	54821.9
357	25.6044	432	54411.7
358	37.874	433	56109.7
359	16.6825	434	59327
360	66.2538	435	62175.2
361	61.4998	436	66064.6
362	77.1254	437	72429.2
363	100.588	438	80685.9
364	175.29	439	91249.4
365	197.422	440	104599
366	360.792	441	121558
367	571.116	442	142644
368	798.748	443	166326
369	1145.68	444	193560
370	1524.82	445	220945
371	2232.34	446	249886
372	2846.41	447	277400
373	3931.34	448	303808
374	5028.86	449	329528
375	6725.4	450	349100
376	7809.68	451	367422
377	9940.1	452	377363
378	11458.2	453	386030
379	12577.7	454	386843
380	13996.9	455	388742
381	15273.3	456	380138
382	16516.5	457	371130
383	16762.1	458	365460
384	18242.5	459	357482
385	19157.5	460	346472
386	19954.5	461	336055
387	21389.4	462	321632
388	22372.8	463	312917
389	24263.7	464	300070
390	27947.2	465	288730
391	30938.7	466	282282
392	35907	467	276727
393	42959.6	468	272527
394	49471.8	469	266389
395	58698.2	470	265788
396	70688.7	471	264356
397	82337.4	472	264642
398	96080.1	473	268997
399	111711	474	272032
400	127255	475	279773
401	147480	476	284528
402	159807	477	290463
403	171596	478	294423
404	186950	479	303992
405	191374	480	304390
406	197870	481	312889
407	198581	482	309567
408	191719	483	310907
409	187583	484	312575
410	173991	485	304927
411	165951	486	302874
412	158614	487	296863
413	150662	488	292554
414	143229	489	280196
415	135088	490	269464
416	133785	491	264164
417	128747	492	253898
418	124715	493	245951
419	121072	494	234072
420	117953	495	225211
421	115524	496	216986
422	113730	497	208998
423	109154	498	199999
424	107426	499	193414
425	105433	500	186401
426	100235	501	180583
427	97537.4	502	171790
428	94331.9	503	168018
429	89906	504	161619
430	85042.3	505	157849
431	81681.9	506	152027
432	78287.2	507	150553
433	72813.1	508	144568
434	70748.9	509	143618
435	67085.5	510	141978
436	64708.7	511	138726
437	62617	512	139080
438	59857.7	513	137324
439	57937.7	514	134107
440	57518.2	515	133178
441	58718.2	516	134918
442	59282.7	517	132695
443	62903.8	518	129102
444	65665.5	519	127964
445	68940.5	520	123134
446	74606.5	521	122079
447	80767.8	522	118779
448	82143.5	523	116296
449	87081	524	114096
450	91705.5	525	111436
451	93363.8	526	106583
452	95499	527	105117
453	94926	528	102440
454	94679.6	529	97647.5
455	93526.8	530	93776.1
456	89862.3	531	91794.4
457	87898.2	532	87010.9
458	85826.6	533	83996.7
459	82981.9	534	80488.8
460	79291.5	535	77042.6
461	76064.6	536	73509.2
462	72828.1	537	71104.7
463	69774.8	538	68090.8
464	67917.2	539	65333.2
465	65975	540	61716.1
466	62520.9	541	61471
467	60679.8	542	59519.4
468	58830.3	543	56938
469	57887.5	544	55564.3
470	57072.9	545	54401.8
471	56501.8	546	53630.9
472	56298.4	547	51435
473	55958.1	548	50543.4
474	57189.6	549	49552.2
475	56833.8	550	48073.4
476	58321	551	48330.7
477	58185.4	552	47446.4
478	58929.1	553	45941
479	59510.4	554	45342.3
480	62316.3	555	45444.1
481	61750.9	556	45332.9
482	60414.6	557	44791.5
483	60937.6	558	41955.9
484	60112.6	559	42647.8
485	59039.8	560	42442.8
486	57199.3	561	42660.8
487	57086.1	562	40911.5
488	55453.5	563	40153.1
489	54520	564	40238.4
490	49548.3	565	39215
491	50315.4	566	38584.5
492	48334.6	567	38259.1
493	45865.7	568	36184.4
494	44090.2	569	35415.2
495	41949.2	570	35418.9
496	42364.4	571	33839.5
497	39541.9	572	33959.7
498	37659.9	573	31618.5
499	36779.4	574	30918.5
500	34733.7	575	29842.3
501	34797.8	576	29530
502	32445.7	577	27384.4
503	31411.9	578	27348.8
504	31433.6	579	25121.7
505	29501	580	24879.4
506	29156.5	581	24971.8
507	28355.6	582	23090
508	27327.3	583	21788.5
509	27200.5	584	21676.4
510	25654.9	585	21753.5
511	26507.7	586	21488.8
512	26205.6	587	18827.2
513	26057	588	19162.7
514	25702.1	589	19163
515	24997.7	590	17034.9
516	25200.5	591	17829.6
517	24757.9	592	16651.9
518	23471.4	593	16709.9
519	23553.1	594	16062.5
520	23520	595	16843.5
521	22913.9	596	15499.8
522	22653.4	597	15706.3
523	20544.6	598	16371.2
524	20397.7	599	15555.9
525	20047.7	600	16459.4
526	19127.8	601	16256.3
527	19356.7	602	16934.3
528	18862.3	603	17920.4
529	17196.1	604	18656.6
530	16947.7	605	19495.3
531	16460.3	606	19953.8
532	16390.9	607	22706.7
533	15474.1	608	25835.8
534	14411.1	609	28690.5
535	14907.6	610	33242.5
536	14167.2	611	35763.3
537	13577.7	612	41389.3
538	12721.7	613	42587.2
539	12481.5	614	49229.8
540	11512.7	615	52973.4
541	11526.6	616	53630.6
542	10864	617	56168.4
543	10922.5	618	55971.3
544	9855.08	619	59591.4
545	10357.4	620	57454.3
546	9321.65	621	53420.7
547	9788.59	622	52119.1
548	9912.29	623	51410.2
549	8870.7	624	48853.5
550	8490.62	625	45790.3
551	8159.25	626	44930.9
552	8585.34	627	44581.4
553	8006.51	628	42607.4
554	7719.68	629	41689.8
555	8003.04	630	41201.1
556	7944.04	631	40232.4
557	7412.9	632	40375.2
558	6783.26	633	39783.2
559	7162.55	634	39012.7
560	6927.9	635	37989.1
561	6503.82	636	38397.2
562	6221.85	637	35533.8
563	6149.96	638	36864.9
564	5928.1	639	35153
565	5994.28	640	36067
566	5825.33	641	35996.5
567	5804.99	642	32644.9
568	5565.9	643	32170.2
569	5675.16	644	32137.3
570	5399.05	645	32355.8
571	5532.67	646	29738.1
572	5713.47	647	29255
573	5323.99	648	29811
574	4363.09	649	29498.2
575	4382.39	650	28081.8
576	4221.18	651	24353.2
577	5080.76	652	25440.9
578	4434.94	653	25411.1
579	3892.55	654	26087.9
580	3940.14	655	23107.9
581	4118.45	656	23167.4
582	3477	657	24207.3
583	3295.07	658	23557.8
584	3466.75	659	25373.6
585	3755.56	660	25508.7
586	3267.26	661	27278.8
587	3270.6	662	27725.1
588	3291.72	663	25934.8
589	3173.3	664	25767.7
590	2791.31	665	26279.1
591	2520.85	666	28911.5
592	2942.57	667	29174.1
593	2959.11	668	30515.1
594	2848.23	669	33884.3
595	2434.91	670	31689.2
596	2596.4	671	34619.4
597	2477.51	672	31799.4
598	2243.52	673	36564.4
599	2362.71	674	40811.8
600	2418.05	675	37009.5
601	2127.11	676	38613.3
602	2529.6	677	41146.3
603	2042.09	678	38981.1
604	2384.49	679	41324.5
605	2371.39	680	39558.7
606	2183.8	681	35530.5
607	2064.03	682	38889.9
608	1889.35	683	40727.9
609	1788.32	684	36197.2
610	1973.66	685	36820.7
611	2110.95	686	37719.1
612	2117.15	687	38623.7
613	2041.06	688	30001
614	1878.84	689	33313.2
615	1880.98	690	32361.6
616	2055.93	691	32178.2
617	2118.62	692	32529.6
618	2182.65	693	28961.3
619	2157.38	694	30224.3
620	1606.07	695	31430
621	2293.58	696	31093.2
622	1342.73	697	27153.7
623	1333.32	698	27080.5
624	1885.39	699	25996.4
625	1917.39	700	24561.6
626	1472.73	701	25096.1
627	1466	702	25951.7
628	1599.95	703	22890.1
629	1447.64	704	23993.6
630	1620.39	705	21283.6
631	1388.17	706	19183.9
632	1260.69	707	20957.2
633	1476.76	708	20723.7
634	1504.48	709	20387.7
635	1412.75	710	20674.4
636	699.591	711	19788.5
637	1552.57	712	17152
638	1711.54	713	18610.9
639	1134.61	714	17843
640	978.742	715	17518.2
641	861.643	716	15242.6
642	1017.19	717	16044
643	1084.17	718	15393.3
644	1010.72	719	15577.5
645	1179.89	720	16663.7
646	852.109	721	15770
647	766.301	722	17119.5
648	677.621	723	14270.6
649	958.031	724	14040.8
650	815.319	725	15051.3
651	721.956	726	13282.4
652	851.626	727	12547.3
653	1044.81	728	12798
654	652.209	729	13197.8
655	1150.04	730	10504.4
656	556.91	731	12913.1
657	886.006	732	13164
658	194.115	733	14002.7
659	529.66	734	11835.1
660	541.86	735	13003.3
661	762.44	736	12837.5
662	1064.67	737	11389.9
663	872.463	738	13852
664	372.736	739	13986.6
665	612.129	740	11299
666	393.069	741	13588.3
667	403.925	742	12320
668	746.767	743	13647.3
669	170.596	744	15219
670	703.431	745	10740.3
671	363.428	746	13809.3
672	659.448	747	13337.6
673	689.057	748	10869.2
674	415.573	749	14548
675	986.776	750	13223.4
676	339.474	751	9922.55
677	454.819	752	12067.3
678	565.077	753	11224.2
679	448.566	754	10327.3
680	336.871	755	14185.1
681	223.191	756	13105.9
682	665.136	757	10055.6
683	440.329	758	14404.2
684	656.31	759	11471.3
685	326.535	760	9187.09
686	542.149	761	10174
687	324.162	762	10920.7
688	861.514	763	11135.3
689	429.461	764	10238.6
690	321.289	765	11295
691	428.046	766	11249.2
692	107.13	767	8533.45
693	107.366	768	9604.28
694	215.273	769	10416.5
695	431.853	770	9376.82
696	542.269	771	10525.7
697	545.019	772	8460.98
698	329.05	773	5638.56
699	995.163	774	10489.3
700	334.377	775	10708.9
		776	7395.53
		777	7172.06
		778	7313.53
		779	7833.76
		780	7985.38
		781	8138.19
		782	6309.55
		783	4821.41
		784	6151.63
		785	12940.7
		786	8494.66
		787	6060.03
		788	7053.69
		789	3142.84
		790	7771.29
		791	6516.75
		792	6173.83
		793	7247.88
		794	7343.03
		795	5967.63
		796	3550.31
		797	6724.13
		798	6330.9
		799	9678.26
		800	6007.29
		801	6105.74
		802	4522.65
		803	1151.31
		804	4099.72
		805	2977.56
		806	5463.41
		807	3715.36
		808	3148.09
		809	3836.69
		810	2603.79
		811	2663.28
		812	4087.06
		813	4858.33
		814	5670.07
		815	1453.94
		816	5223.36
		817	3064.73
		818	3927.92
		819	5649.87
		820	4994.83
		821	2575.46
		822	2666.82
		823	3704.97
		824	1934.8
		825	3040.17
		826	3194.19
		827	4473.95
		828	3535.84
		829	2501.03
		830	2658.75
		831	7079.17
		832	4558.25
		833	1638.49
		834	0
		835	5715.05
		836	2061.92
		837	4511.69
		838	7468.66
		839	0
		840	3018.41
		841	0
		842	3728.72
		843	0
		844	0
		845	5035.04
		846	0
		847	6286.41
		848	0
		849	0
		850	0
Figure 3g
	Prompt PL		Delayed PL
x	y	x	y
380	313.069	390	7.08816
381	104.625	391	7.06246
382	104.902	392	3.02288
383	0	393	8.06497
384	0	394	4.03092
385	102.265	395	8.04763
386	305.205	396	14.0541
387	510.418	397	12.0252
388	612.939	398	19.0061
389	900.011	399	14
390	508.984	400	21.0176
391	702.764	401	29.0277
392	1205.65	402	31.0434
393	2507.88	403	43.1425
394	2421.42	404	83.4723
395	3827.16	405	193.503
396	4743.22	406	503.343
397	6442.16	407	1125.64
398	9013.58	408	2091.81
399	11965.2	409	3343.93
400	16032.4	410	4116.56
401	20959.1	411	5389.31
402	27347	412	6277.99
403	33676.2	413	6673.1
404	45733.4	414	6588.82
405	65185.8	415	6188.38
406	85344	416	6041.6
407	109362	417	6168.95
408	145881	418	6564.26
409	180963	419	7281.89
410	215242	420	8258.26
411	278655	421	9252
412	339592	422	10328.3
413	439258	423	11825.6
414	544117	424	13441.1
415	667895	425	14932.3
416	808563	426	16531
417	986603	427	18183.4
418	1175159	428	19974.6
419	1.42396e+06	429	21745.8
420	1.65894e+06	430	23395
421	1.91661e+06	431	25523.9
422	2222048	432	27069
423	2.53379e+06	433	28707.8
424	2.8925e+06	434	30644.2
425	3.28198e+06	435	32088
426	3701892	436	33270.5
427	4.15284e+06	437	34886.4
428	4.57808e+06	438	36323.3
429	5.20981e+06	439	37168.5
430	5.78331e+06	440	37951.3
431	6.41214e+06	441	37846.2
432	7042275	442	37786.3
433	7811697	443	37893.1
434	8529432	444	36707.9
435	9275315	445	36043.2
436	10049700	446	35036.2
437	10764800	447	34048.7
438	11351200	448	32955.7
439	11862800	449	31662.5
440	12184500	450	30376.4
441	12515000	451	28876.3
442	12506600	452	27824.8
443	12531300	453	26973.4
444	12310200	454	25902.3
445	11934800	455	24887.2
446	11602600	456	24010.8
447	10831800	457	23478
448	10367300	458	22774.5
449	9767998	459	22243.5
450	9075133	460	21870.7
451	8634857	461	21294.2
452	8052983	462	21052
453	7595601	463	20790.6
454	7.08453e+06	464	20653.2
455	6.68396e+06	465	20452.5
456	6.39193e+06	466	20241.7
457	6111439	467	19606.9
458	5853077	468	19276.2
459	5.61634e+06	469	18946
460	5.34376e+06	470	18711.2
461	5.28148e+06	471	18365.3
462	5.14293e+06	472	17674.4
463	5.01634e+06	473	16864.5
464	4.98316e+06	474	16443.4
465	4.86669e+06	475	15761.6
466	4.76182e+06	476	15315.3
467	4717168	477	14692.8
468	4.63312e+06	478	14035.1
469	4551866	479	13262.1
470	4442370	480	13248
471	4.26012e+06	481	12608.3
472	4.08633e+06	482	11995.4
473	4009423	483	11715.7
474	3.85937e+06	484	11579.5
475	3.77798e+06	485	11420.3
476	3.54531e+06	486	11218.5
477	3.38639e+06	487	10974.6
478	3276861	488	10606.5
479	3072021	489	10614.5
480	2.94024e+06	490	10722.5
481	2.80127e+06	491	10706.9
482	2.65216e+06	492	10536
483	2.53121e+06	493	10521.4
484	2.42299e+06	494	10672.5
485	2.32494e+06	495	10830.4
486	2198743	496	10768.1
487	2047950	497	11101.8
488	1.9522e+06	498	11029.3
489	1891239	499	11263.6
490	1.85808e+06	500	11489.7
491	1.75551e+06	501	11426.8
492	1.67028e+06	502	11897.8
493	1617008	503	11810.4
494	1580279	504	12279.2
495	1.52621e+06	505	12542.9
496	1.4691e+06	506	12928.9
497	1433868	507	13027.1
498	1.4191e+06	508	13205
499	1.3605e+06	509	13332.5
500	1.31485e+06	510	13756.1
501	1.28923e+06	511	14035
502	1.23207e+06	512	14124
503	1.23892e+06	513	14277
504	1196257	514	14387.8
505	1.17457e+06	515	14451.6
506	1.11972e+06	516	14597
507	1102960	517	14495.2
508	1.06089e+06	518	14633.8
509	1.04316e+06	519	14685.7
510	993113	520	14582.4
511	984433	521	14314
512	919359	522	14318.4
513	910078	523	14212.8
514	865367	524	13975.2
515	800258	525	13970.2
516	802376	526	13581.2
517	782527	527	13594.8
518	755053	528	13391
519	742628	529	13136.7
520	711697	530	12633.2
521	702048	531	12589.5
522	691516	532	12064.8
523	626526	533	11815.8
524	633595	534	11261.3
525	628710	535	11336.6
526	589548	536	10865.4
527	566951	537	10406.9
528	580171	538	10003.3
529	564036	539	9521.66
530	540957	540	9103.15
531	507708	541	8739.78
532	494888	542	8427.72
533	487802	543	7897.59
534	484892	544	7327.86
535	462291	545	7170.99
536	451268	546	6384.23
537	432050	547	6076.81
538	421936	548	5624.38
539	417546	549	5416.3
540	404321	550	4857.67
541	387222	551	4536.07
542	364846	552	4213.65
543	370035	553	3681.76
544	354530	554	3761.97
545	355928	555	3163.21
546	343137	556	2872.33
547	328237	557	2693.18
548	317324	558	2464.7
549	305803	559	2219.74
550	288620	560	1893.78
551	314714	561	1818.47
552	309452	562	1827.16
553	292715	563	1537.65
554	256084	564	1321.64
555	260966	565	1211.78
556	262525	566	1156.5
557	250316	567	1100.11
558	252114	568	1010.52
559	234993	569	1116.45
560	237430	570	884.002
561	215609	571	720.067
562	215724	572	817.715
563	203584	573	761.04
564	215647	574	669.22
565	209095	575	672.454
566	202017	576	607.867
567	219812	577	660.566
568	186803	578	598.532
569	195412	579	539.609
570	174115	580	664.723
571	175658	581	616.131
572	167137	582	634.227
573	160965	583	635.99
574	149868	584	546.541
575	158860	585	586.27
576	158056	586	621.295
577	154376	587	606.815
578	148036	588	654.191
579	142988	589	604.606
580	128168	590	588.852
581	132657	591	625.638
582	140994	592	513.785
583	136928	593	574.763
584	114300	594	741.172
585	112314	595	539.498
586	125302	596	653.304
587	116461	597	687.468
588	138967	598	760.997
589	122368	599	692.499
590	106892	600	708.657
591	103157	601	765.242
592	109979	602	754.82
593	102530	603	668.715
594	96716.4	604	776.202
595	109169	605	738.171
596	102097	606	655.637
597	86776.6	607	789.255
598	94463.9	608	896.927
599	84814.9	609	752.47
600	89446.1	610	977.944
601	90587.4	611	845.608
602	71726.5	612	803.802
603	91237.8	613	952.934
604	80226.5	614	968.846
605	87926.9	615	926.727
606	69119.7	616	975.212
607	82396.1	617	768.875
608	65583.3	618	1015.64
609	69211.8	619	908.651
610	56258.7	620	1022.25
611	67297.7	621	930.429
612	77316.4	622	1104.54
613	77931.3	623	1038.57
614	62680.4	624	739.451
615	49919.6	625	878.963
616	60331.3	626	865.099
617	47605.2	627	1175.53
618	62928.3	628	980.639
619	49833.6	629	1155.81
620	60799.8	630	972.971
621	66261.2	631	947.661
622	54857.7	632	987.136
623	56141.3	633	902.628
624	49589.7	634	1183.95
625	69686.5	635	1042.99
626	50669	636	872.188
627	55124.8	637	1120.81
628	61629.7	638	1068.36
629	44776.3	639	1026.24
630	43181.3	640	1020.39
631	60574.7	641	947.978
632	51767.2	642	1020.2
633	47058.5	643	1040.1
634	54790.7	644	964.166
635	50143	645	1041.94
636	53499.9	646	858.599
637	44853.6	647	1112.4
638	47069.7	648	1119.87
639	43857.1	649	973.509
640	47554.7	650	1073.09
641	53825.6	651	1209.26
642	39991	652	791.209
643	42302.3	653	1145.95
644	49752.3	654	1204.99
645	39446.6	655	1019.25
646	33373.7	656	1077.92
647	41240.9	657	1084.06
648	39152.8	658	939.29
649	46223.2	659	980.324
650	34476.3	660	747.262
651	36751.5	661	804.943
652	36084.9	662	906.715
653	39920.8	663	1118.75
654	39477.8	664	1190.38
655	40219.2	665	1377.33
656	34035.1	666	844.487
657	45801.5	667	1125.81
658	29548	668	1059.96
659	38254.5	669	891.526
660	29292.1	670	485.04
661	26084.8	671	949.627
662	22419.1	672	1011.99
663	23199.4	673	857.374
664	34388.5	674	633.43
665	28504.8	675	1114.13
666	29585.1	676	919.889
667	32740.8	677	660.239
668	23971.1	678	754.671
669	22314.6	679	911.626
670	22769.5	680	586.823
671	31243.6	681	842.387
672	29999	682	901.176
673	28438.2	683	830.965
674	27068.3	684	857.461
675	19005.2	685	821.625
676	19574.8	686	1007.37
677	32782.4	687	1066.63
678	42445	688	1125.56
679	41945.9	689	529.913
680	32308.9	690	994.987
681	25791.8	691	1180.61
682	25517	692	839.783
683	22171.5	693	685.773
684	22031.1	694	937.506
685	12451.3	695	846.315
686	15599.1	696	629.749
687	18730	697	569.647
688	27943.2	698	573.199
689	21536.9	699	609.955
690	18451.3	700	1035.52
691	21729.4	701	619.924
692	6202.58	702	791.475
693	24763.8	703	601.143
694	24876.9	704	742.644
695	24851.1	705	613.485
696	12482	706	793.674
697	18894.6	707	384.8
698	31623	708	425.933
699	15939.8	709	540.225
700	22540.2	710	584.346
		711	519.688
		712	603.952
		713	729.306
		714	820.041
		715	713.895
		716	685.08
		717	697.69
		718	585.482
		719	553.988
		720	608.615
		721	576.858
		722	814.703
		723	645.106
		724	374.992
		725	1147.59
		726	391.203
		727	399.418
		728	407.399
		729	675.876
		730	318.309
		731	487.042
		732	220.669
		733	450.293
		734	633.14
		735	412.148
		736	301.017
		737	122.927
		738	564.491
		739	384.403
		740	654.566
		741	334.555
		742	410.133
		743	349.099
		744	570.975
		745	437.685
		746	149.04
		747	152.293
		748	77.8495
		749	557.175
		750	488.355
		751	582.163
		752	424.436
		753	780.278
		754	176.88
		755	180.257
		756	276.58
		757	377.258
		758	96.1743
		759	491.184
		760	301.591
		761	0
		762	629.563
		763	320.968
		764	218.017
		765	667.422
		766	227.253
		767	0
		768	236.465
		769	482.752
		770	492.511
		771	251.298
		772	0
		773	391.978
		774	266.585
		775	272.166
		776	277.46
		777	282.53
		778	288.103
		779	146.951
		780	748.975
		781	1068.63
		782	310.692
		783	0
		784	161.555
		785	822.22
		786	167.316
		787	511.551
		788	0
		789	353.733
		790	180.08
		791	366.737
		792	0
		793	190.345
		794	385.687
		795	0
		796	199.797
		797	203.758
		798	415.657
		799	211.81
		800	0
Figure 3h
	450 nm		620 nm		680 nm
x	y	x	y	x	y
10	6035.83	10	152.507	10	28.3021
20	3438.94	20	114.475	20	23.0083
30	2038.57	30	90.7939	30	15.7572
40	1233.05	40	71.7197	40	12.7134
50	770.863	50	55.9165	50	10.3386
60	476.234	60	43.5894	60	7.95949
70	305.98	70	35.994	70	6.46637
80	196.534	80	26.3426	80	4.86897
90	125.965	90	21.3121	90	4.29808
100	86.6454	100	19.5431	100	3.34134
110	59.2526	110	13.9372	110	2.80595
120	40.2443	120	11.17	120	2.38184
130	27.3441	130	9.55014	130	1.15004
140	20.4889	140	7.3871	140	1.34209
150	14.5789	150	6.05477	150	1.13303
160	12.1673	160	4.92548	160	0.82946
170	9.80145	170	4.00625	170	0.72043
180	7.9785	180	3.014	180	0.49988
190	6.91423	190	2.51538	190	0.45511
200	6.45161	200	2.03376	200	0.50013
210	5.83296	210	1.8167	210	0.35009
220	5.79845	220	1.13103	220	0.12503
230	4.83771	230	1.01275	230	0.20005
240	5.15629	240	1.1998	240	0.25006
250	4.73843	250	0.90648	250	0.12503
260	4.09327	260	0.49988	260	0.22506
270	4.32108	270	0.60715	270	0.15004
280	4.34409	280	0.27507	280	0.17504
290	3.91598	290	0.14229	290	0.10003
300	3.44486	300	0.38285	300	0.05001
310	3.56539	310	0.20005	310	0.05001
320	3.51688	320	0.12503	320	0.02501
330	2.88372	330	0.10003	330	0.05001
340	3.2003	340	0.12503	340	0
350	2.89097	350	0.07502	350	0.02501
360	2.66542	360	0.05001	360	0.07502
370	3.06927	370	0.05001	370	0.05001
380	3.30533	380	0.07502	380	0.02501
390	2.69968	390	0.15004	390	0.02501
400	3.01025	400	0.02501	400	0.02501
410	2.16054	410	0.15004	410	0.05001
420	2.75319	420	0.05001	420	0
430	2.62466	430	0	430	0.02501
440	2.4091	440	0.02501	440	0
450	2.45186	450	0.02501	450	0.07502
460	2.69893	460	0.10003	460	0.02501
470	2.23806	470	0	470	0
480	2.15004	480	0	480	0
490	2.1878	490	0.05001	490	0.02501
500	2.2003	500	0	500	0.02501
510	2.50762	510	0.02501	510	0
520	2.31808	520	0	520	0.02501
530	1.97524	530	0.07502	530	0.02501
540	2.23631	540	0	540	0.10003
550	2.30358	550	0.05001	550	0
560	1.70693	560	0	560	0
570	1.87922	570	0.07502	570	0.05001
580	1.86522	580	0.05001	580	0
590	1.9895	590	0.05001	590	0.02501
600	1.94949	600	0.05001	600	0
610	1.94674	610	0	610	0
620	1.99325	620	0.02501	620	0
630	1.75719	630	0.02501	630	0
640	1.84221	640	0.02501	640	0
650	1.5999	650	0.02501	650	0
660	1.6164	660	0.05001	660	0.02501
670	1.8172	670	0.05001	670	0
680	1.42511	680	0	680	0.02501
690	1.81795	690	0.05001	690	0
700	1.62141	700	0.02501	700	0
710	1.44286	710	0.02501	710	0.02501
720	1.07477	720	0.02501	720	0.02501
730	1.66242	730	0.02501	730	0.05001
740	1.33733	740	0.02501	740	0.02501
750	1.26907	750	0	750	0
760	1.29457	760	0	760	0.02501
770	1.07527	770	0.07502	770	0
780	1.33533	780	0.02501	780	0
790	1.06527	790	0.02501	790	0.02501
800	1.35934	800	0.02501	800	0
810	1.57489	810	0.05001	810	0
820	1.29983	820	0.02501	820	0
830	1.09602	830	0	830	0.02501
840	1.4036	840	0.05001	840	0
850	1.26832	850	0	850	0.02501
860	1.30333	860	0	860	0.02501
870	0.94724	870	0.02501	870	0.05001
880	1.17779	880	0.05001	880	0
890	1.09777	890	0.02501	890	0
900	1.10028	900	0	900	0
910	1.02526	910	0	910	0.02501
920	0.72668	920	0.02501	920	0.02501
930	1.07377	930	0.05001	930	0
940	0.97624	940	0	940	0
950	1.12503	950	0.02501	950	0
960	1.27457	960	0	960	0.05001
970	0.97574	970	0	970	0
980	1.07477	980	0.02501	980	0.02501
990	1.09953	990	0	990	0.02501

## Sheet: Figure 4
Figure 4b
	380 K		340 K		298 K		260 K		220 K
x	y	x	y	x	y	x	y	x	y
400	185052	400	461319	400	308238	400	147291	400	176857
401	188396	401	509644	401	342998	401	158576	401	176140
402	201457	402	564498	402	365323	402	159417	402	174610
403	220272	403	615160	403	390018	403	160508	403	166209
404	239623	404	670826	404	415111	404	163222	404	161046
405	256404	405	718718	405	430087	405	159204	405	157437
406	272567	406	763822	406	439542	406	157999	406	148386
407	293638	407	809297	407	442225	407	151295	407	142555
408	311027	408	830714	408	444337	408	149817	408	136171
409	332086	409	860750	409	437726	409	141913	409	128262
410	348684	410	848852	410	420312	410	134129	410	121626
411	370225	411	862581	411	407449	411	127897	411	117477
412	377750	412	867266	412	399254	412	123477	412	111849
413	399834	413	861710	413	385550	413	118852	413	110986
414	413536	414	846888	414	375751	414	114882	414	104680
415	424335	415	834518	415	368895	415	114323	415	104232
416	423397	416	825842	416	357194	416	112469	416	102273
417	433470	417	811775	417	345298	417	110686	417	100270
418	447638	418	795345	418	340106	418	107829	418	97697.6
419	438190	419	785765	419	332759	419	105240	419	99327.7
420	446388	420	775582	420	321971	420	104655	420	98307.3
421	450689	421	763921	421	318973	421	105605	421	96099.2
422	449855	422	753235	422	314575	422	104457	422	96596.1
423	448497	423	745580	423	307313	423	101697	423	98364.2
424	444424	424	738758	424	307064	424	102300	424	95528.6
425	449296	425	727791	425	303163	425	102877	425	95301.4
426	450330	426	728182	426	298246	426	102101	426	93994.5
427	451966	427	733070	427	298083	427	101550	427	94587.8
428	457087	428	730758	428	300411	428	99857.5	428	95854.6
429	467331	429	737844	429	302985	429	102578	429	94495.6
430	477473	430	764032	430	305261	430	103500	430	94680.2
431	508416	431	780943	431	317743	431	103252	431	97283.9
432	525941	432	828133	432	328189	432	106303	432	98746.1
433	553905	433	885460	433	353736	433	114815	433	102501
434	595048	434	963191	434	380307	434	117599	434	107678
435	643996	435	1.06629e+06	435	417610	435	124215	435	112486
436	697342	436	1.19659e+06	436	469189	436	130596	436	118565
437	775213	437	1.3636e+06	437	539857	437	143885	437	129225
438	872126	438	1.56999e+06	438	622285	438	162226	438	138363
439	974309	439	1.81508e+06	439	726612	439	175696	439	154330
440	1.10003e+06	440	2.11304e+06	440	858180	440	198696	440	169341
441	1.24687e+06	441	2441124	441	999114	441	223186	441	189991
442	1.41109e+06	442	2.8353e+06	442	1.17434e+06	442	252500	442	211540
443	1590972	443	3.27798e+06	443	1.36883e+06	443	287465	443	235763
444	1.75027e+06	444	3.70898e+06	444	1.57818e+06	444	321367	444	269531
445	1.95647e+06	445	4.20113e+06	445	1.80074e+06	445	359739	445	302670
446	2.14218e+06	446	4.64364e+06	446	2.03157e+06	446	400853	446	331802
447	2.31815e+06	447	5115550	447	2.24682e+06	447	439560	447	365052
448	2489696	448	5566818	448	2446632	448	471087	448	392487
449	2644817	449	5.98831e+06	449	2.65449e+06	449	502640	449	416480
450	2.80036e+06	450	6.36815e+06	450	2.81786e+06	450	532637	450	426801
451	2.93627e+06	451	6.68702e+06	451	2978272	451	556844	451	445889
452	3057490	452	6949997	452	3.05922e+06	452	565867	452	446318
453	3.15591e+06	453	7153220	453	3.16416e+06	453	574499	453	448296
454	3171570	454	7285649	454	3.18182e+06	454	578180	454	452464
455	3291845	455	7.36817e+06	455	3196950	455	574440	455	439576
456	3263666	456	7.34448e+06	456	3.17191e+06	456	568973	456	432488
457	3.28293e+06	457	7295664	457	3.15731e+06	457	550549	457	413453
458	3.25707e+06	458	7.22967e+06	458	3.10031e+06	458	538243	458	413420
459	3.24416e+06	459	7.1093e+06	459	2.99973e+06	459	526792	459	393315
460	3198711	460	6948868	460	2.93507e+06	460	509853	460	386922
461	3.15456e+06	461	6832425	461	2.83776e+06	461	489062	461	372938
462	3.1139e+06	462	6670181	462	2.76622e+06	462	474473	462	363220
463	3082739	463	6.50126e+06	463	2670421	463	467846	463	350173
464	2.97854e+06	464	6.3002e+06	464	2.60236e+06	464	461709	464	343614
465	2.95484e+06	465	6164152	465	2.51469e+06	465	441217	465	341445
466	2.88466e+06	466	6.04398e+06	466	2.45958e+06	466	439449	466	334043
467	2855984	467	5.92909e+06	467	2409024	467	438396	467	334483
468	2798288	468	5811850	468	2.37735e+06	468	434448	468	332976
469	2.79342e+06	469	5.73439e+06	469	2332424	469	430317	469	333187
470	2.78889e+06	470	5705833	470	2.31957e+06	470	429032	470	338179
471	2.75076e+06	471	5667220	471	2325718	471	430473	471	344242
472	2730949	472	5.68589e+06	472	2331573	472	437550	472	345356
473	2741037	473	5724234	473	2.34074e+06	473	441843	473	353622
474	2.74036e+06	474	5733097	474	2.40073e+06	474	450531	474	361575
475	2.79292e+06	475	5828948	475	2.42228e+06	475	457211	475	368751
476	2.79978e+06	476	5.90109e+06	476	2.47957e+06	476	471734	476	373358
477	2.80251e+06	477	5.97554e+06	477	2.51065e+06	477	481314	477	380172
478	2.85187e+06	478	6.03163e+06	478	2.5625e+06	478	486795	478	389670
479	2875870	479	6123417	479	2629199	479	490028	479	400289
480	2880431	480	6168812	480	2.63979e+06	480	503368	480	402003
481	2.87279e+06	481	6195634	481	2.65217e+06	481	505507	481	402420
482	2896320	482	6.16117e+06	482	2.66362e+06	482	504918	482	405247
483	2.91255e+06	483	6208230	483	2.66221e+06	483	508386	483	400514
484	2.89832e+06	484	6.2062e+06	484	2675535	484	507265	484	403539
485	2.86598e+06	485	6127245	485	2.62094e+06	485	510466	485	398917
486	2840015	486	6068245	486	2.59142e+06	486	502560	486	394310
487	2.82144e+06	487	5.9724e+06	487	2.55117e+06	487	494016	487	394753
488	2.78389e+06	488	5.8698e+06	488	2.50841e+06	488	491483	488	389513
489	2.7169e+06	489	5753161	489	2459921	489	480400	489	386304
490	2.69744e+06	490	5598160	490	2.37509e+06	490	471605	490	383726
491	2.62959e+06	491	5452042	491	2313688	491	463448	491	374414
492	2576887	492	5291587	492	2.22751e+06	492	458360	492	371865
493	2.51293e+06	493	5141059	493	2.17011e+06	493	450050	493	368364
494	2.45549e+06	494	4.98099e+06	494	2099307	494	447500	494	357338
495	2.38557e+06	495	4.78282e+06	495	2035101	495	430257	495	351642
496	2301682	496	4630691	496	1.95852e+06	496	430463	496	344794
497	2.26097e+06	497	4487212	497	1.87833e+06	497	418609	497	347114
498	2.18736e+06	498	4.33432e+06	498	1809150	498	414842	498	336477
499	2.12224e+06	499	4.17482e+06	499	1.76635e+06	499	401737	499	331742
500	2.06098e+06	500	4.02991e+06	500	1.69838e+06	500	390806	500	321529
501	2.00307e+06	501	3920826	501	1.65883e+06	501	385199	501	317611
502	1959328	502	3.78835e+06	502	1.59609e+06	502	377875	502	307948
503	1.91326e+06	503	3.66705e+06	503	1.55262e+06	503	370372	503	312474
504	1.85955e+06	504	3578008	504	1.50816e+06	504	366441	504	305099
505	1.79974e+06	505	3.4542e+06	505	1470181	505	360036	505	295790
506	1.75888e+06	506	3.36647e+06	506	1.43148e+06	506	352056	506	292063
507	1.69595e+06	507	3.27529e+06	507	1.39142e+06	507	350103	507	289779
508	1.67453e+06	508	3197445	508	1.38859e+06	508	337529	508	289151
509	1.64769e+06	509	3.12908e+06	509	1.34118e+06	509	337777	509	285379
510	1.62253e+06	510	3.09039e+06	510	1.32524e+06	510	336443	510	288453
511	1575232	511	3019017	511	1.30388e+06	511	335364	511	285939
512	1.55752e+06	512	2.96415e+06	512	1.29749e+06	512	333475	512	283497
513	1.53417e+06	513	2928834	513	1289256	513	328014	513	282150
514	1.4988e+06	514	2898298	514	1.26102e+06	514	329761	514	283880
515	1.47367e+06	515	2.84508e+06	515	1.24615e+06	515	328223	515	277761
516	1.44763e+06	516	2.83292e+06	516	1.24277e+06	516	324622	516	282046
517	1.42862e+06	517	2.75772e+06	517	1.21858e+06	517	325349	517	276288
518	1.41454e+06	518	2.73873e+06	518	1.20891e+06	518	321143	518	273035
519	1374004	519	2.68319e+06	519	1.18568e+06	519	313293	519	273073
520	1.3552e+06	520	2.63283e+06	520	1.16829e+06	520	312831	520	267332
521	1.34774e+06	521	2.59631e+06	521	1.16318e+06	521	308957	521	266288
522	1.30292e+06	522	2.52427e+06	522	1.13114e+06	522	301693	522	258268
523	1.29059e+06	523	2.48496e+06	523	1.10334e+06	523	295349	523	255580
524	1.26228e+06	524	2.43189e+06	524	1.07272e+06	524	287063	524	253176
525	1.23333e+06	525	2.37195e+06	525	1.05541e+06	525	288201	525	250047
526	1.20495e+06	526	2.30341e+06	526	1.02455e+06	526	282595	526	244251
527	1.16116e+06	527	2.25797e+06	527	995811	527	268231	527	240619
528	1.14053e+06	528	2.17412e+06	528	965343	528	263365	528	231433
529	1.11723e+06	529	2.13204e+06	529	936835	529	255800	529	223844
530	1.07135e+06	530	2.0421e+06	530	908458	530	248100	530	218536
531	1.04435e+06	531	1.96722e+06	531	868057	531	249220	531	209479
532	1.01159e+06	532	1.90663e+06	532	837357	532	236816	532	204954
533	991364	533	1.84115e+06	533	815230	533	229668	533	200244
534	938402	534	1.75143e+06	534	795513	534	224910	534	193025
535	911921	535	1.70649e+06	535	756682	535	215359	535	185919
536	875762	536	1.64102e+06	536	723256	536	208064	536	181886
537	856039	537	1.5792e+06	537	697447	537	199629	537	179100
538	839855	538	1.53993e+06	538	673147	538	194175	538	170039
539	805669	539	1.47035e+06	539	651984	539	191471	539	165833
540	778716	540	1.41132e+06	540	624716	540	187287	540	161577
541	758532	541	1.36075e+06	541	606328	541	178715	541	159959
542	727756	542	1.29772e+06	542	579234	542	176010	542	154144
543	700049	543	1.25782e+06	543	563051	543	167680	543	153033
544	671681	544	1.22405e+06	544	541420	544	162214	544	150726
545	652596	545	1.18173e+06	545	532975	545	158858	545	143450
546	630636	546	1.15128e+06	546	515912	546	157001	546	139047
547	625594	547	1.10389e+06	547	492227	547	151279	547	136156
548	607824	548	1.073e+06	548	479074	548	148854	548	133053
549	588106	549	1.03599e+06	549	467485	549	146875	549	131823
550	569854	550	1.00416e+06	550	460521	550	141294	550	130447
551	546607	551	973600	551	442838	551	136659	551	127675
552	543686	552	960985	552	430284	552	134563	552	127133
553	534406	553	924681	553	423791	553	132314	553	125606
554	507642	554	903721	554	418418	554	129828	554	121796
555	493029	555	892168	555	401953	555	133296	555	121477
556	487485	556	862364	556	389730	556	129941	556	119503
557	472377	557	840005	557	388793	557	123768	557	120366
558	475810	558	820351	558	376491	558	121641	558	118758
559	447063	559	792918	559	369111	559	120081	559	117443
560	440777	560	777320	560	356532	560	118284	560	119091
561	431891	561	763960	561	348208	561	112656	561	121467
562	418106	562	742720	562	347119	562	112162	562	117372
563	405865	563	723683	563	335242	563	107250	563	117833
564	400409	564	713755	564	326369	564	108777	564	113495
565	397309	565	689802	565	318618	565	103652	565	110924
566	384628	566	669124	566	310488	566	103002	566	115852
567	367558	567	659782	567	303438	567	103332	567	114057
568	364498	568	645233	568	293810	568	98621.2	568	112756
569	356761	569	623096	569	293621	569	96764	569	113388
570	349592	570	610862	570	278758	570	95184.4	570	115337
571	330767	571	593282	571	274491	571	98195	571	109821
572	327841	572	575926	572	271655	572	97294.5	572	111520
573	332649	573	552861	573	260501	573	95421.3	573	110443
574	307963	574	531423	574	256961	574	95226.3	574	113778
575	307763	575	522287	575	247662	575	91334.4	575	111115
576	302504	576	513914	576	241804	576	93373.9	576	109334
577	291805	577	493981	577	232403	577	91422.5	577	111075
578	287491	578	480566	578	230641	578	91281.5	578	108769
579	290849	579	468309	579	220622	579	94561.8	579	113273
580	277923	580	454430	580	230292	580	97095.1	580	112076
581	271969	581	450924	581	213667	581	93619.5	581	114702
582	271873	582	436376	582	218426	582	99070.1	582	114001
583	261201	583	427531	583	216135	583	99966.3	583	115515
584	253855	584	417995	584	210148	584	100902	584	119678
585	253517	585	408178	585	208182	585	101989	585	119865
586	251400	586	401101	586	204856	586	106104	586	123745
587	253932	587	385808	587	207467	587	107827	587	127067
588	241680	588	368512	588	210988	588	111060	588	126834
589	235901	589	373164	589	206704	589	111544	589	130168
590	240715	590	360348	590	208311	590	118342	590	129937
591	235680	591	369263	591	200617	591	116464	591	135342
592	221601	592	357733	592	209642	592	122872	592	138984
593	233520	593	346840	593	202299	593	129328	593	141498
594	233263	594	350342	594	207563	594	128612	594	147104
595	223858	595	334303	595	210757	595	134921	595	150218
596	228599	596	341927	596	212455	596	138092	596	145922
597	225567	597	326194	597	214507	597	143756	597	157202
598	218760	598	326694	598	216872	598	152538	598	158851
599	212062	599	320388	599	222640	599	159901	599	170326
600	222485	600	323824	600	228430	600	165554	600	177039
601	208820	601	324629	601	236884	601	179703	601	182630
602	207761	602	316037	602	246718	602	191332	602	200872
603	212530	603	321688	603	251527	603	207765	603	216443
604	210990	604	323262	604	263859	604	236811	604	246630
605	207084	605	323751	605	282156	605	258950	605	264254
606	198391	606	323315	606	302883	606	297802	606	324410
607	206451	607	337829	607	325261	607	332958	607	359098
608	200099	608	346554	608	358641	608	380659	608	419287
609	192303	609	342957	609	389785	609	436080	609	476246
610	192885	610	352163	610	421670	610	499727	610	550725
611	192962	611	371936	611	474816	611	560405	611	617669
612	204356	612	376471	612	496390	612	620028	612	680808
613	202662	613	380646	613	542974	613	670895	613	737480
614	196573	614	402591	614	558234	614	710194	614	767392
615	196739	615	409469	615	599947	615	738264	615	799802
616	196363	616	406062	616	606746	616	751737	616	807669
617	199045	617	408299	617	631389	617	780453	617	814398
618	195093	618	409760	618	634565	618	778041	618	801699
619	186233	619	415459	619	626078	619	781432	619	783899
620	196687	620	398804	620	625871	620	749276	620	760915
621	179940	621	403816	621	615302	621	731521	621	722946
622	187400	622	391492	622	608069	622	698155	622	679286
623	183935	623	376723	623	590314	623	672250	623	643811
624	170343	624	380407	624	565342	624	633880	624	616248
625	168552	625	354922	625	553432	625	611637	625	591488
626	165877	626	355760	626	517819	626	588021	626	563664
627	160974	627	341339	627	508455	627	580004	627	531656
628	171732	628	345032	628	489117	628	544542	628	517216
629	154756	629	324511	629	475762	629	526683	629	511235
630	169979	630	328988	630	462892	630	524921	630	501448
631	152136	631	314459	631	454363	631	505337	631	481101
632	165364	632	302311	632	446725	632	502859	632	485963
633	144877	633	308105	633	432585	633	499458	633	458074
634	144461	634	290087	634	431984	634	472652	634	472783
635	140079	635	300421	635	416409	635	470180	635	463228
636	138227	636	294944	636	417622	636	442887	636	445927
637	147274	637	284308	637	424554	637	462353	637	446263
638	143030	638	274206	638	385429	638	450137	638	428627
639	133689	639	274128	639	399797	639	447003	639	432619
640	152199	640	269671	640	381621	640	423164	640	410686
641	132379	641	253410	641	367736	641	417988	641	406103
642	138239	642	257565	642	357866	642	413510	642	397982
643	130323	643	248905	643	349193	643	396873	643	376666
644	133622	644	237058	644	349644	644	382251	644	371323
645	128564	645	225446	645	325073	645	379873	645	344631
646	129499	646	225132	646	315401	646	362256	646	331282
647	123742	647	213724	647	317655	647	344150	647	337218
648	124330	648	210320	648	309090	648	335717	648	321636
649	132011	649	209865	649	313503	649	326849	649	301399
650	104525	650	212038	650	292937	650	323594	650	307206
651	124640	651	209462	651	288287	651	309834	651	302702
652	126787	652	201659	652	285740	652	317994	652	284915
653	124961	653	201943	653	290576	653	296031	653	276134
654	121568	654	193843	654	259769	654	289169	654	284531
655	119783	655	194774	655	285610	655	283553	655	278053
656	121640	656	185786	656	257174	656	292418	656	273041
657	102152	657	178813	657	269846	657	287229	657	269638
658	106046	658	172451	658	270468	658	289483	658	286746
659	105503	659	177359	659	269658	659	284162	659	297320
660	119921	660	175816	660	277220	660	301060	660	304218
661	103133	661	175845	661	259053	661	319125	661	315407
662	89682.2	662	185574	662	276671	662	316647	662	319044
663	102763	663	184078	663	285508	663	329711	663	314493
664	86775.4	664	184998	664	294339	664	340320	664	338377
665	108293	665	187245	665	302052	665	370320	665	363390
666	112184	666	182371	666	321610	666	370816	666	397174
667	111721	667	205021	667	335537	667	391033	667	396283
668	95863.9	668	198546	668	333923	668	419684	668	411762
669	114044	669	202701	669	348907	669	434304	669	439863
670	100870	670	194494	670	353409	670	431076	670	433035
671	102573	671	190266	671	372309	671	484240	671	464264
672	97575.8	672	214120	672	375541	672	464188	672	493869
673	116978	673	228122	673	393164	673	480997	673	510373
674	99566.1	674	216885	674	408729	674	555571	674	518221
675	116398	675	223701	675	432456	675	568298	675	537615
676	120680	676	250910	676	436404	676	588926	676	583122
677	114243	677	233629	677	466015	677	577076	677	572062
678	104588	678	233049	678	441343	678	555650	678	581221
679	100473	679	236740	679	435446	679	566213	679	555660
680	114959	680	219824	680	454530	680	567993	680	558518
681	104992	681	211242	681	449055	681	536716	681	551077
682	107821	682	217185	682	427742	682	547810	682	528131
683	96338.2	683	228946	683	436510	683	516598	683	507046
684	82263.5	684	211051	684	396894	684	499946	684	495599
685	98266.4	685	222620	685	404090	685	482733	685	486981
686	94072.5	686	190136	686	394408	686	482305	686	476965
687	98204	687	231365	687	399261	687	450391	687	470553
688	104338	688	210889	688	370074	688	430675	688	450435
689	79059	689	212825	689	363691	689	447821	689	397721
690	104999	690	203288	690	352489	690	435778	690	412686
691	89153.1	691	207039	691	352435	691	416060	691	405882
692	79601.1	692	186937	692	318161	692	416011	692	385379
693	96393.5	693	190250	693	340068	693	381581	693	374750
694	84902.2	694	185492	694	313282	694	383316	694	358547
695	95489.2	695	183188	695	309978	695	381756	695	352010
696	96042.5	696	173135	696	305064	696	357279	696	334657
697	91228.5	697	188202	697	298130	697	324554	697	346329
698	91050.6	698	182317	698	313228	698	342277	698	307110
699	92948.6	699	174583	699	296151	699	329322	699	313081
700	92256	700	181063	700	302443	700	336531	700	324450
701	86199.4	701	168924	701	292361	701	307312	701	296577
702	74803.4	702	171161	702	282902	702	318487	702	276420
703	88307.5	703	147716	703	259288	703	303552	703	298882
704	78225.6	704	138535	704	243520	704	303648	704	284585
705	74348.1	705	149586	705	246190	705	288380	705	296193
706	82871.7	706	149305	706	251749	706	289030	706	260402
707	77583.3	707	145831	707	243772	707	270984	707	259702
708	69627.6	708	142801	708	226417	708	273871	708	245078
709	70138.8	709	140993	709	208962	709	253419	709	255527
710	69731.8	710	138696	710	222819	710	256995	710	245276
711	68803.8	711	132993	711	209800	711	243590	711	237454
712	76575.9	712	124107	712	219091	712	230911	712	236198
713	63417	713	145687	713	206458	713	241432	713	246506
714	73005.2	714	125223	714	205823	714	230961	714	217387
715	53182.3	715	105678	715	185656	715	219512	715	207694
716	67901.1	716	125513	716	191761	716	216445	716	210612
717	74558.1	717	116913	717	176063	717	202852	717	193194
718	73933.8	718	112451	718	176832	718	194754	718	193169
719	63093.7	719	118559	719	170394	719	190094	719	199921
720	68997.1	720	100004	720	155384	720	189116	720	188527
721	73403.8	721	109945	721	172619	721	193473	721	174469
722	67040.1	722	95950.6	722	161477	722	208422	722	178888
723	64152.1	723	104148	723	158638	723	179635	723	169508
724	61097.4	724	84978.1	724	160948	724	168540	724	174462
725	55784.2	725	95318.2	725	139663	725	181371	725	164278
726	55413.6	726	97967.9	726	152503	726	165107	726	180668
727	51082.8	727	103250	727	141939	727	174017	727	162458
728	50306.7	728	94798.8	728	151832	728	165932	728	162627
729	62970.9	729	94854.3	729	163904	729	176013	729	147280
730	62123.6	730	94199.2	730	142519	730	160758	730	163971
731	51214.7	731	98851.9	731	151635	731	154361	731	169000
732	50346	732	95786.7	732	148448	732	162059	732	157424
733	61545.6	733	91644.5	733	139412	733	188212	733	166741
734	37573.9	734	82946.4	734	154292	734	164801	734	168618
735	58502.3	735	84757.9	735	137620	735	163222	735	184588
736	41855.9	736	95013.3	736	151499	736	179089	736	175394
737	42590.4	737	88296.1	737	154414	737	154157	737	171896
738	44409.1	738	82160.8	738	141174	738	176149	738	169618
739	40656.6	739	91534.4	739	155853	739	193045	739	163017
740	53198.9	740	79304.8	740	155769	740	180320	740	182046
741	46250	741	83769.5	741	141404	741	190799	741	179789
742	48719.3	742	89504.2	742	142834	742	159080	742	178464
743	48320.6	743	83666.4	743	130831	743	174279	743	170487
744	46495.2	744	89746.2	744	140248	744	192772	744	181829
745	27463.1	745	78890.2	745	138095	745	189837	745	192162
746	49011.7	746	76686.7	746	155839	746	173696	746	180059
747	43864.6	747	87510.9	747	145991	747	175983	747	188223
748	32474.5	748	81721.6	748	148641	748	200701	748	190881
749	29941.4	749	76051.2	749	140136	749	183588	749	167656
750	32335.7	750	71271.8	750	153604	750	169338	750	171839
751	36374.6	751	69485.8	751	139132	751	162536	751	150084
752	35454.5	752	61253.5	752	140012	752	188385	752	174124
753	42787.2	753	77017	753	144442	753	170504	753	160640
754	47178	754	82175.6	754	122694	754	165225	754	170780
755	35467.1	755	71419.5	755	153488	755	168275	755	161453
756	40255.8	756	69048.2	756	139878	756	168036	756	145689
757	37160.3	757	65435.2	757	120896	757	168507	757	145465
758	32289	758	65663.4	758	131028	758	162328	758	142430
759	25252.4	759	76072.2	759	121759	759	153552	759	169172
760	34018.7	760	86328.3	760	131919	760	153445	760	164919
761	20679.9	761	69579	761	131620	761	153071	761	150464
762	27050.6	762	63464.9	762	125369	762	152339	762	138202
763	33612.5	763	76334	763	137455	763	145103	763	137970
764	49803	764	52962.9	764	111970	764	154213	764	142808
765	26383.7	765	68384.3	765	119047	765	153905	765	120180
766	47202.4	766	58586.6	766	128791	766	154706	766	138928
767	34310.5	767	59446.9	767	119610	767	137061	767	136947
768	27892.9	768	63623.1	768	136822	768	135653	768	149161
769	50156.6	769	62357	769	142655	769	137021	769	130256
770	34085.5	770	60854.3	770	120317	770	113259	770	127189
771	29901	771	59926.4	771	116292	771	132090	771	122000
772	70917.4	772	50865.7	772	94939.4	772	144577	772	108371
773	33559.1	773	55651.2	773	109803	773	122316	773	114638
774	36976	774	77607.9	774	89910.7	774	104690	774	118312
775	34981	775	55231	775	118667	775	94590.8	775	130264
776	30338.4	776	55472.4	776	101351	776	100230	776	99529.3
777	33409.2	777	39155.1	777	104749	777	107788	777	104836
778	25731.6	778	42859.4	778	72260.9	778	99839.4	778	88465.8
779	31976.4	779	56885.7	779	97141.4	779	97101.3	779	108583
780	26591.8	780	38394.6	780	69722.1	780	113660	780	73623
781	24169.3	781	42419.4	781	92317.7	781	81571.5	781	113505
782	24533.4	782	49506.6	782	82408.5	782	81334	782	73752.5
783	24985.7	783	54735.4	783	67288	783	62541.8	783	82953.6
784	25619.8	784	32091.4	784	83092	784	113218	784	100295
785	32543.4	785	45759.9	785	85973	785	90858.2	785	82848.5
786	16535.3	786	64487.8	786	80989.6	786	79402.5	786	71057.9
787	16949.9	787	23514.5	787	64010	787	60118.9	787	78795.5
788	20587.1	788	30734.5	788	77042.4	788	77474	788	90421.6
789	45483.6	789	35009.1	789	73534.4	789	80106.1	789	87359.9
790	35520.1	790	51749.8	790	86880.7	790	76668.9	790	76320.9
791	29127.4	791	47165.3	791	75969.9	791	63505	791	76348.3
792	18496.4	792	25895	792	66203.5	792	97747.9	792	92138.9
793	3765.36	793	50779.8	793	64090.7	793	58254.5	793	60245.8
794	30709.1	794	38346.4	794	62879	794	93115.4	794	64358.5
795	15462.9	795	30836.6	795	50254.3	795	77250.5	795	55995.1
796	11857	796	29741.1	796	67329.2	796	65132.7	796	74769.4
797	28075.3	797	28144.9	797	78161.6	797	92552.6	797	78290.5
798	20522.1	798	28707.2	798	51369	798	71901.7	798	71768.1
799	25087.9	799	29531.6	799	60742.1	799	77131.3	799	71053.1
800	8539.72	800	31832.2	800	50984.2	800	57727.1	800	63822.6
801	13019.5	801	45417.3	801	51510.9	801	55814.9	801	62383.3
802	35127.2	802	39946.8	802	59301.6	802	37307.3	802	63931.9
803	8934.75	803	37972.7	803	51481	803	53708.2	803	64790.3
804	13686.2	804	31974.3	804	52193.9	804	52529.2	804	54575.6
805	41610.6	805	27988.7	805	57780.6	805	90529.8	805	48575.8
806	19080	806	28266	806	54198.8	806	68620.8	806	65791.2
807	0	807	38796.2	807	67388.6	807	57725.9	807	50551.9
808	19609.4	808	17251	808	34210.3	808	44066.4	808	53659.4
809	4980.95	809	27366.9	809	52170.4	809	72343.5	809	55052.5
810	15199	810	27859	810	45502.9	810	63198.4	810	42930.6
811	10415.9	811	23430.8	811	54232.5	811	54232.5	811	64152.6
812	10563.9	812	24041.1	812	53103.8	812	39565.6	812	60842.6
813	10852.9	813	24282.9	813	34873.6	813	56718.6	813	40404.7
814	22092.5	814	27552.9	814	35870.6	814	27678.7	814	46532.3
815	5648.67	815	28272.5	815	45189.4	815	33822.2	815	47777
816	11596.1	816	40603.1	816	20352	816	43566.3	816	37702.9
817	5953.35	817	20953.5	817	47715.5	817	53713.3	817	38720.8
818	18342.6	818	30583.7	818	27479.9	818	45818.7	818	58471.9
819	18822.2	819	12600.2	819	43963.9	819	40798.3	819	50192.6
820	38923.1	820	25905.8	820	32415.7	820	48856.1	820	35495.7
821	6706.57	821	33456.5	821	36597.5	821	56923.1	821	40289.6
822	34267.1	822	41658.1	822	27623.1	822	65713.3	822	55291.8
823	7191.11	823	14498.9	823	46955.3	823	36007.5	823	46684.4
824	22587.8	824	22550.5	824	33832.8	824	26478.4	824	37483.6
825	7877.46	825	15774.5	825	27611	825	27559.7	825	43218.9
826	33160.9	826	20738.4	826	37144.7	826	66308.1	826	45222.1
827	17403.2	827	17414	827	43177.8	827	39092.6	827	26040.2
828	9211.25	828	22814.9	828	45875.2	828	77891.2	828	68741.8
829	29331.7	829	34029.5	829	29144	829	53696.7	829	77334.3
830	30950	830	15526.2	830	15484.6	830	25770.5	830	15507
831	0	831	49690.3	831	32962.9	831	27520.2	831	27294.6
832	11781.8	832	23656.2	832	47166	832	23719.9	832	17585.7
833	0	833	19101	833	38312.7	833	31953.7	833	31947.1
834	27545.2	834	13775.4	834	20599.2	834	6842.38	834	27511
835	0	835	14872.9	835	22244.8	835	14768.7	835	37082.3
836	64404.9	836	8015.69	836	56121.4	836	31839.1	836	31891.5
837	0	837	35194.6	837	17474.2	837	26417.8	837	35056.5
838	19376.2	838	9720.26	838	67676.8	838	38961.9	838	19328.2
839	21418.4	839	10651.8	839	21369.7	839	53468.5	839	32034.7
840	23472.9	840	23463.2	840	23371.5	840	23366.7	840	58621.7
841	0	841	39175.9	841	38933.5	841	38933.5	841	26003.9
842	0	842	14447.6	842	57719	842	43333.8	842	43540
843	0	843	16037.2	843	79428.4	843	31856.4	843	96143.3
844	0	844	0	844	69882.8	844	17434.8	844	17499.5
845	0	845	39002.3	845	19513.2	845	0	845	78310.7
846	87903.4	846	0	846	87613.9	846	109405	846	21894.5
847	49212.1	847	0	847	24488.9	847	24272.9	847	97451.4
848	0	848	0	848	0	848	0	848	0
849	60923.2	849	0	849	30474.1	849	30361.5	849	60710.5
850	0	850	33986.3	850	0	850	33853.8	850	68211.7
Figure 4c
	450	485	620	680
220 K	41.0407	50.3366	98.2175	96.2193
260 K	48.0071	45.1054	88.2942	86.9715
298 K	24.0826	23.4066	39.978	37.91
340 K	6.15993	5.76292	7.807	2.748
380 K	2.64476	1.86327	1.43623	1.21225
Figure 4d
x	0	0.09998	0.20398	0.31207	0.4245	0.54132	0.66284	0.78919	0.92053	1.05713	9.91882	99.4605	501.385	1013.64	2046.63	3023.03	3971.82	5018.63
272.79	0.000126	0.000126	0.000126	0.000126	0.000126	0.000126	0.000126	0.000126	0.000126	0.000126	-0.000657	-0.000676	-0.000683	-0.000547	0.000671	-0.000117	-0.000189	-0.0015
273.515	-0.000166	-0.000166	-0.000166	-0.000166	-0.000166	-0.000166	-0.000166	-0.000166	-0.000166	-0.000166	-0.00141	-0.000358	-0.000121	0.000429	0.000802	0.000291	0.000154	-0.000385
274.24	-0.000472	-0.000472	-0.000472	-0.000472	-0.000472	-0.000472	-0.000472	-0.000472	-0.000472	-0.000472	-0.00118	-0.000146	-0.000113	-6e-05	0.000603	-0.000182	0.000814	-0.000597
274.964	0.000103	0.000103	0.000103	0.000103	0.000103	0.000103	0.000103	0.000103	0.000103	0.000103	-0.00189	-0.000222	-0.000823	-0.000796	-6.7e-05	-0.00071	9.1e-05	-0.00117
275.689	0.000248	0.000248	0.000248	0.000248	0.000248	0.000248	0.000248	0.000248	0.000248	0.000248	-0.000436	-9e-06	-0.00073	-0.00027	3.3e-05	-0.00136	-0.000166	-0.0009
276.414	-0.000174	-0.000174	-0.000174	-0.000174	-0.000174	-0.000174	-0.000174	-0.000174	-0.000174	-0.000174	3e-05	0.000604	0.000142	0.000173	0.000687	2.3e-05	3.3e-05	-6.8e-05
277.139	-6.9e-05	-6.9e-05	-6.9e-05	-6.9e-05	-6.9e-05	-6.9e-05	-6.9e-05	-6.9e-05	-6.9e-05	-6.9e-05	-0.000564	-0.000223	-7.8e-05	2e-05	-8.7e-05	0.000245	0.000336	-0.00066
277.864	2.6e-05	2.6e-05	2.6e-05	2.6e-05	2.6e-05	2.6e-05	2.6e-05	2.6e-05	2.6e-05	2.6e-05	-0.000398	-0.000182	-0.000299	-0.000347	-0.00028	7.9e-05	-0.000353	-0.00155
278.588	6.9e-05	6.9e-05	6.9e-05	6.9e-05	6.9e-05	6.9e-05	6.9e-05	6.9e-05	6.9e-05	6.9e-05	0.000285	-0.000417	0.000356	0.000367	0.000312	0.000484	-0.0002	-0.000744
279.313	-7e-06	-7e-06	-7e-06	-7e-06	-7e-06	-7e-06	-7e-06	-7e-06	-7e-06	-7e-06	-0.000111	-0.000241	-0.000181	-0.000473	7e-06	-0.000241	0.000662	-9e-05
280.038	-0.000123	-0.000123	-0.000123	-0.000123	-0.000123	-0.000123	-0.000123	-0.000123	-0.000123	-0.000123	-0.000839	-0.000532	-0.000275	-0.000276	8.6e-05	-0.000776	-0.000628	-0.000269
280.763	-0.000166	-0.000166	-0.000166	-0.000166	-0.000166	-0.000166	-0.000166	-0.000166	-0.000166	-0.000166	-0.000473	-7.8e-05	-0.000235	0.000694	0.00064	-0.0004	-0.000242	-0.000468
281.488	-0.00017	-0.00017	-0.00017	-0.00017	-0.00017	-0.00017	-0.00017	-0.00017	-0.00017	-0.00017	0.000138	0.000516	0.000315	0.00108	0.00156	0.000298	0.00043	-0.000374
282.212	0.000338	0.000338	0.000338	0.000338	0.000338	0.000338	0.000338	0.000338	0.000338	0.000338	-0.000441	-0.000334	-0.000253	-0.000101	-9.6e-05	-0.000375	-0.000277	-0.0011
282.937	0.000112	0.000112	0.000112	0.000112	0.000112	0.000112	0.000112	0.000112	0.000112	0.000112	-0.000384	-2.7e-05	0.000211	-5.4e-05	0.000268	-0.000668	-0.000231	-0.00124
283.662	-7.5e-05	-7.5e-05	-7.5e-05	-7.5e-05	-7.5e-05	-7.5e-05	-7.5e-05	-7.5e-05	-7.5e-05	-7.5e-05	-0.000552	0.000172	0.000245	0.000303	-0.00016	-0.000736	-6.6e-05	-0.000764
284.387	-6.3e-05	-6.3e-05	-6.3e-05	-6.3e-05	-6.3e-05	-6.3e-05	-6.3e-05	-6.3e-05	-6.3e-05	-6.3e-05	-0.000743	-0.000126	-0.000233	-0.000188	-0.000489	-0.000616	-0.00083	-0.000479
285.112	-8.7e-05	-8.7e-05	-8.7e-05	-8.7e-05	-8.7e-05	-8.7e-05	-8.7e-05	-8.7e-05	-8.7e-05	-8.7e-05	-0.000515	0.000793	0.000104	0.000387	0.000333	0.000204	-0.000394	-6e-06
285.836	3.7e-05	3.7e-05	3.7e-05	3.7e-05	3.7e-05	3.7e-05	3.7e-05	3.7e-05	3.7e-05	3.7e-05	-0.000867	-0.000443	-0.000139	3.2e-05	0.000174	-0.00018	-0.000237	-0.000142
286.561	-0.000313	-0.000313	-0.000313	-0.000313	-0.000313	-0.000313	-0.000313	-0.000313	-0.000313	-0.000313	-0.000272	-0.000492	-2.2e-05	0.000179	8.6e-05	-0.000857	-0.000816	-0.000259
287.286	4.5e-05	4.5e-05	4.5e-05	4.5e-05	4.5e-05	4.5e-05	4.5e-05	4.5e-05	4.5e-05	4.5e-05	-0.000209	0.000404	-0.000385	-0.000436	0.000224	-0.00102	-0.000702	-0.000555
288.011	-0.000244	-0.000244	-0.000244	-0.000244	-0.000244	-0.000244	-0.000244	-0.000244	-0.000244	-0.000244	-0.00024	6.2e-05	-0.000197	0.000383	0.000556	-0.000259	-0.000125	-2.6e-05
288.736	6e-06	6e-06	6e-06	6e-06	6e-06	6e-06	6e-06	6e-06	6e-06	6e-06	0.000327	-0.000169	-0.000182	0.00089	0.000876	0.000248	0.000838	3e-05
289.46	-0.00033	-0.00033	-0.00033	-0.00033	-0.00033	-0.00033	-0.00033	-0.00033	-0.00033	-0.00033	-0.000252	0.000643	-0.000612	0.000463	0.000231	-0.000156	-0.000371	-0.000222
290.185	0.000234	0.000234	0.000234	0.000234	0.000234	0.000234	0.000234	0.000234	0.000234	0.000234	-0.00013	-0.000216	-0.000457	3.5e-05	0.00039	-5.4e-05	-0.000491	-0.00035
290.91	0.000366	0.000366	0.000366	0.000366	0.000366	0.000366	0.000366	0.000366	0.000366	0.000366	0.000127	-0.000849	-0.000195	5e-06	0.000821	0.000608	-0.000112	-0.000741
291.635	-6.6e-05	-6.6e-05	-6.6e-05	-6.6e-05	-6.6e-05	-6.6e-05	-6.6e-05	-6.6e-05	-6.6e-05	-6.6e-05	8.5e-05	0.000186	-0.000259	-0.000455	0.00082	0.00032	0.000218	0.000284
292.36	-0.000378	-0.000378	-0.000378	-0.000378	-0.000378	-0.000378	-0.000378	-0.000378	-0.000378	-0.000378	0.000634	0.000226	0.000233	0.000124	0.000797	0.000218	0.000763	0.00025
293.084	4.4e-05	4.4e-05	4.4e-05	4.4e-05	4.4e-05	4.4e-05	4.4e-05	4.4e-05	4.4e-05	4.4e-05	4.4e-05	6.1e-05	0.000755	-0.000348	0.000151	3.6e-05	0.000882	-0.000444
293.809	0.000563	0.000563	0.000563	0.000563	0.000563	0.000563	0.000563	0.000563	0.000563	0.000563	0.000168	0.000866	0.000333	0.000309	1.9e-05	0.000703	0.001	0.00014
294.534	-5.4e-05	-5.4e-05	-5.4e-05	-5.4e-05	-5.4e-05	-5.4e-05	-5.4e-05	-5.4e-05	-5.4e-05	-5.4e-05	0.000516	-8.8e-05	0.00041	-0.000151	0.000636	0.000183	0.00029	-0.00027
295.259	-8.4e-05	-8.4e-05	-8.4e-05	-8.4e-05	-8.4e-05	-8.4e-05	-8.4e-05	-8.4e-05	-8.4e-05	-8.4e-05	-0.000259	-0.000822	0.000137	-0.000429	2.6e-05	-0.000177	-0.000125	-0.000534
295.984	3.9e-05	3.9e-05	3.9e-05	3.9e-05	3.9e-05	3.9e-05	3.9e-05	3.9e-05	3.9e-05	3.9e-05	-0.000173	-0.000928	-0.000752	-0.000385	-0.000485	3e-06	-0.000119	-0.000617
296.708	-0.000154	-0.000154	-0.000154	-0.000154	-0.000154	-0.000154	-0.000154	-0.000154	-0.000154	-0.000154	-0.000168	0.000332	-0.000271	-0.00077	-0.00113	-0.0004	-0.000374	-0.00107
297.433	-0.000132	-0.000132	-0.000132	-0.000132	-0.000132	-0.000132	-0.000132	-0.000132	-0.000132	-0.000132	0.000358	0.000817	-0.000191	-0.00117	-0.000937	-0.000194	-0.000462	-0.000483
298.158	-0.000521	-0.000521	-0.000521	-0.000521	-0.000521	-0.000521	-0.000521	-0.000521	-0.000521	-0.000521	0.000195	0.000981	-0.000396	-0.00019	-0.000295	-1.3e-05	0.000124	-0.0012
298.883	-0.00032	-0.00032	-0.00032	-0.00032	-0.00032	-0.00032	-0.00032	-0.00032	-0.00032	-0.00032	-0.00077	-0.000182	-0.000428	-0.000724	-0.000391	-0.000724	-4.9e-05	-0.000662
299.608	-0.000171	-0.000171	-0.000171	-0.000171	-0.000171	-0.000171	-0.000171	-0.000171	-0.000171	-0.000171	-0.000974	-0.000661	-0.000259	-0.00114	-0.00018	-0.000452	-0.00052	-0.000734
300.332	-3.2e-05	-3.2e-05	-3.2e-05	-3.2e-05	-3.2e-05	-3.2e-05	-3.2e-05	-3.2e-05	-3.2e-05	-3.2e-05	-0.000876	0.000302	0.00024	-0.000428	7.5e-05	0.000705	0.00038	0.000306
301.057	-4.2e-05	-4.2e-05	-4.2e-05	-4.2e-05	-4.2e-05	-4.2e-05	-4.2e-05	-4.2e-05	-4.2e-05	-4.2e-05	-0.000507	2e-06	-0.000703	-0.000302	-0.000407	-3e-05	0.000388	2.9e-05
301.782	4.7e-05	4.7e-05	4.7e-05	4.7e-05	4.7e-05	4.7e-05	4.7e-05	4.7e-05	4.7e-05	4.7e-05	-0.000385	-0.00117	-0.000424	-0.000276	-0.000313	-0.000159	-0.000187	-8.7e-05
302.507	-0.000216	-0.000216	-0.000216	-0.000216	-0.000216	-0.000216	-0.000216	-0.000216	-0.000216	-0.000216	0.000355	0.000348	-0.000514	0.000504	4e-06	-0.000189	0.000443	0.000325
303.232	0.000156	0.000156	0.000156	0.000156	0.000156	0.000156	0.000156	0.000156	0.000156	0.000156	-0.000459	0.000204	-0.000521	-0.000359	0.000461	-0.000314	0.00024	-0.000347
303.956	-0.000261	-0.000261	-0.000261	-0.000261	-0.000261	-0.000261	-0.000261	-0.000261	-0.000261	-0.000261	-0.000322	-9.9e-05	-0.0007	4.4e-05	0.000288	-0.000155	-0.000807	-0.000418
304.681	-0.000257	-0.000257	-0.000257	-0.000257	-0.000257	-0.000257	-0.000257	-0.000257	-0.000257	-0.000257	-0.00108	-0.00134	-0.00114	-0.000426	-0.000658	-0.00115	-0.000735	-0.00139
305.406	8.1e-05	8.1e-05	8.1e-05	8.1e-05	8.1e-05	8.1e-05	8.1e-05	8.1e-05	8.1e-05	8.1e-05	-0.000913	-0.000227	-0.000151	-0.000434	-0.00032	-9.1e-05	-0.000189	-0.000718
306.131	-1.5e-05	-1.5e-05	-1.5e-05	-1.5e-05	-1.5e-05	-1.5e-05	-1.5e-05	-1.5e-05	-1.5e-05	-1.5e-05	-0.000675	0.000379	-0.000707	-0.000177	0.000211	-0.00101	-0.000439	-0.000697
306.856	-0.000848	-0.000848	-0.000848	-0.000848	-0.000848	-0.000848	-0.000848	-0.000848	-0.000848	-0.000848	-0.00104	-0.000544	-0.000491	-0.000818	-0.000178	-0.000808	-0.000222	-0.000771
307.58	-0.000728	-0.000728	-0.000728	-0.000728	-0.000728	-0.000728	-0.000728	-0.000728	-0.000728	-0.000728	-0.00034	0.000339	8.7e-05	-1.1e-05	0.000305	0.000788	0.000517	8.4e-05
308.305	-0.000416	-0.000416	-0.000416	-0.000416	-0.000416	-0.000416	-0.000416	-0.000416	-0.000416	-0.000416	-0.000567	0.000265	-0.000666	0.00022	0.00054	0.000141	-0.000442	-0.000104
309.03	-0.00042	-0.00042	-0.00042	-0.00042	-0.00042	-0.00042	-0.00042	-0.00042	-0.00042	-0.00042	-0.000662	-0.0003	-0.000379	-0.000641	-0.000257	-0.000451	0.000191	-0.000168
309.755	-1.7e-05	-1.7e-05	-1.7e-05	-1.7e-05	-1.7e-05	-1.7e-05	-1.7e-05	-1.7e-05	-1.7e-05	-1.7e-05	-0.000488	0.000134	9.9e-05	0.000519	0.000729	-0.000208	-8.3e-05	-0.000231
310.48	0.000272	0.000272	0.000272	0.000272	0.000272	0.000272	0.000272	0.000272	0.000272	0.000247	-0.000527	0.000598	0.000998	0.000129	0.000604	-9.4e-05	0.00074	-0.00044
311.204	0.000107	0.000107	0.000107	0.000107	0.000107	0.000107	0.000107	0.000107	0.000107	8.7e-05	-9.7e-05	-0.000187	0.000258	0.000585	0.000427	-0.000488	0.000831	-0.000175
311.929	0.000141	0.000141	0.000141	0.000141	0.000141	0.000141	0.000141	0.000141	0.000141	0.000102	-0.000232	-0.000681	-1.8e-05	0.000191	0.000371	-0.00026	0.000183	-0.00062
312.654	0.000282	0.000282	0.000282	0.000282	0.000282	0.000282	0.000282	0.000282	0.000282	0.00018	-0.000216	-0.000246	-0.000354	-0.000709	-0.000835	-0.000791	-4e-05	-0.000665
313.379	0.000203	0.000203	0.000203	0.000203	0.000203	0.000203	0.000203	0.000203	0.000203	0.000111	-0.000627	0.00025	-0.000387	-0.000774	0.000742	-0.000134	0.00049	-3.6e-05
314.104	-0.000197	-0.000197	-0.000197	-0.000197	-0.000197	-0.000197	-0.000197	-0.000197	-0.000197	-9.1e-05	-0.000404	-0.000466	-0.000131	-0.00059	-9.6e-05	-0.000765	-0.000112	-0.00066
314.828	-0.000333	-0.000333	-0.000333	-0.000333	-0.000333	-0.000333	-0.000333	-0.000333	-0.000333	-0.000123	0.000556	0.00027	0.000207	-0.000346	0.00078	0.000578	0.001	0.000316
315.553	-0.000432	-0.000432	-0.000432	-0.000432	-0.000432	-0.000432	-0.000432	-0.000432	-0.000417	-0.000122	0.000452	0.000417	0.000258	0.000101	0.000412	0.000369	0.000842	0.000438
316.278	-0.000311	-0.000311	-0.000311	-0.000311	-0.000311	-0.000311	-0.000311	-0.000311	-0.000274	-6.1e-05	-0.000347	5e-06	0.000272	-0.000189	0.000137	-1.9e-05	0.000431	-0.000201
317.003	-5.4e-05	-5.4e-05	-5.4e-05	-5.4e-05	-5.4e-05	-5.4e-05	-5.4e-05	-5.4e-05	-4.2e-05	-6e-06	-0.000296	0.000221	9e-06	0.000503	-0.000155	-7.8e-05	0.000916	-0.000369
317.728	-9.5e-05	-9.5e-05	-9.5e-05	-9.5e-05	-9.5e-05	-9.5e-05	-9.5e-05	-9.5e-05	-6.7e-05	-2e-06	-3.2e-05	6.7e-05	0.000465	0.000766	0.000652	9.6e-05	0.00115	7.8e-05
318.452	7.9e-05	7.9e-05	7.9e-05	7.9e-05	7.9e-05	7.9e-05	7.9e-05	7.9e-05	4.9e-05	-5e-06	-0.000557	-0.000212	2.6e-05	0.000276	0.00019	0.000132	-8.2e-05	-0.000667
319.177	0.000505	0.000505	0.000505	0.000505	0.000505	0.000505	0.000505	0.000505	0.000268	-7.7e-05	-0.000278	0.000382	-0.000168	0.00042	0.000361	0.000503	0.000194	-0.000483
319.902	0.000269	0.000269	0.000269	0.000269	0.000269	0.000269	0.000269	0.000269	0.00012	-6.4e-05	0.000382	0.000728	-0.000217	0.000495	0.000992	0.000112	0.000256	0.000447
320.627	-4.3e-05	-4.3e-05	-4.3e-05	-4.3e-05	-4.3e-05	-4.3e-05	-4.3e-05	-4.3e-05	-1.5e-05	1.4e-05	1.4e-05	0.000107	-0.000131	-0.000129	0.000979	-4.2e-05	0.000135	9.6e-05
321.352	-0.000208	-0.000208	-0.000208	-0.000208	-0.000208	-0.000208	-0.000208	-0.000194	-5.7e-05	8.5e-05	-0.000288	0.00048	-1.4e-05	-0.000149	0.000556	9.7e-05	-9.2e-05	7.5e-05
322.076	-9.9e-05	-9.9e-05	-9.9e-05	-9.9e-05	-9.9e-05	-9.9e-05	-9.9e-05	-8.4e-05	-1.9e-05	4.9e-05	-4.2e-05	0.00042	0.000325	1e-05	0.000441	0.000625	0.000192	-0.000223
322.801	-0.000101	-0.000101	-0.000101	-0.000101	-0.000101	-0.000101	-0.000101	-7.7e-05	-1.1e-05	5.8e-05	-0.000621	2.1e-05	-3.4e-05	-0.000334	0.000196	-0.000769	2.7e-05	-6.6e-05
323.526	0.000134	0.000134	0.000134	0.000134	0.000134	0.000134	0.000134	9.1e-05	3e-06	-8.9e-05	-0.000504	0.000154	7.4e-05	3.9e-05	0.000719	-0.000561	-0.000187	0.000261
324.251	5e-06	5e-06	5e-06	5e-06	5e-06	5e-06	5e-06	3e-06	0	-4e-06	0.000612	0.000433	0.000408	0.000177	0.000101	-0.00015	0.00023	0.000129
324.976	-9e-06	-9e-06	-9e-06	-9e-06	-9e-06	-9e-06	-9e-06	-5e-06	1e-06	8e-06	-0.000547	-0.000185	-0.000562	-0.000298	-0.000526	-0.000117	-7e-05	-0.000749
325.7	0.000167	0.000167	0.000167	0.000167	0.000167	0.000167	0.000167	7.1e-05	-3.8e-05	-0.000152	-0.000252	0.000114	-7e-05	-5.8e-05	-6.6e-05	-8.4e-05	-0.000108	-0.000496
326.425	-0.000117	-0.000117	-0.000117	-0.000117	-0.000117	-0.000117	-0.000114	-4e-05	3.6e-05	0.000116	7.4e-05	-0.000429	-3e-06	-0.000656	-0.000505	-0.000551	0.000223	-0.0003
327.15	0.00048	0.00048	0.00048	0.00048	0.00048	0.00048	0.000429	0.000126	-0.000189	-0.000469	0.000346	-0.000323	0.000186	0.000307	-0.000514	-0.000728	-0.00011	-0.000683
327.875	0.000316	0.000316	0.000316	0.000316	0.000316	0.000316	0.000257	5.7e-05	-0.000151	-0.000355	-0.000306	-0.000809	-0.000612	0.00017	-0.000243	-0.000793	-7.1e-05	-0.00027
328.6	0.000342	0.000342	0.000342	0.000342	0.000342	0.000342	0.000249	3.4e-05	-0.000191	-0.000387	-9.8e-05	-0.000822	-0.000659	-0.000129	-0.000642	-0.00104	-0.00127	-0.00103
329.324	-0.000199	-0.000199	-0.000199	-0.000199	-0.000199	-0.000199	-0.000129	-3e-06	0.000127	0.000184	-3.4e-05	-0.000226	5e-06	0.000294	0.000299	-0.000115	0.000206	-0.000282
330.049	4.6e-05	4.6e-05	4.6e-05	4.6e-05	4.6e-05	4.6e-05	2.6e-05	-3e-06	-3.3e-05	1e-05	2.7e-05	0.000158	0.000397	0.000811	0.0012	0.000566	0.000574	0.000674
330.774	-3.2e-05	-3.2e-05	-3.2e-05	-3.2e-05	-3.2e-05	-3.2e-05	-1.6e-05	5e-06	2.6e-05	-1.2e-05	-9.1e-05	0.00042	0.000419	0.000388	0.00029	-0.000177	0.000285	0.00018
331.499	-6e-05	-6e-05	-6e-05	-6e-05	-6e-05	-6e-05	-2.4e-05	1.3e-05	5.2e-05	0.000142	0.000448	0.000288	-0.000419	-0.000522	6e-05	5e-05	-1.6e-05	-0.000563
332.224	-0.00011	-0.00011	-0.00011	-0.00011	-0.00011	-0.000103	-3.6e-05	3.4e-05	0.000106	-6.2e-05	0.000246	-7.8e-05	0.000464	-0.00106	0.000322	0.000153	6.6e-05	-0.000922
332.948	9.3e-05	9.3e-05	9.3e-05	9.3e-05	9.3e-05	7.9e-05	2.3e-05	-3.6e-05	-9.4e-05	-0.000106	0.000286	0.000208	7e-06	-0.000822	0.000842	0.000665	0.000604	-0.000543
333.673	0.000383	0.000383	0.000383	0.000383	0.000383	0.000297	6.4e-05	-0.000178	-0.00041	-0.000563	-0.000272	0.00028	-0.000244	-0.000735	0.000688	0.000122	3.5e-05	-0.000968
334.398	-0.000311	-0.000311	-0.000311	-0.000311	-0.000311	-0.000216	-2.8e-05	0.000169	0.000243	1e-05	-0.000322	0.000351	-9e-05	-0.000411	-0.00059	-0.000532	-3.5e-05	-0.0012
335.123	-0.000329	-0.000329	-0.000329	-0.000329	-0.000329	-0.000203	-3e-06	0.000205	0.000144	-0.00031	-0.000409	5e-05	-0.000264	-0.00039	0.000267	-0.000441	0.00027	-0.00144
335.848	-0.000118	-0.000118	-0.000118	-0.000118	-0.000118	-6.4e-05	8e-06	8.3e-05	-7.3e-05	-0.000441	0.000225	0.000155	-0.000118	-0.000246	0.000357	-0.000699	0.00107	-0.000772
336.572	-0.0002	-0.0002	-0.0002	-0.0002	-0.0002	-9.2e-05	2.9e-05	0.000156	0.000181	0.00015	-0.000306	0.000345	-0.000184	-1.4e-05	0.000315	-2.6e-05	0.000818	7.4e-05
337.297	-6.8e-05	-6.8e-05	-6.8e-05	-6.8e-05	-6.6e-05	-2.6e-05	1.5e-05	5.9e-05	3e-05	-2.2e-05	-9.6e-05	0.000235	0.000502	0.000496	0.000342	0.000308	0.00059	0.00055
338.022	0.000197	0.000197	0.000197	0.000197	0.000175	6e-05	-5.9e-05	-0.000184	-0.000258	-0.000329	-0.000229	0.000386	0.000156	0.000203	0.000492	-0.000373	-8e-05	-0.000374
338.747	0.000334	0.000334	0.000334	0.000334	0.000272	7.7e-05	-0.000127	-0.000333	-0.000215	-9.2e-05	-0.000167	0.000234	-0.000454	-0.000636	0.000426	0.000177	0.000294	0.000155
339.472	0.000307	0.000307	0.000307	0.000307	0.000226	4.7e-05	-0.00014	-0.000316	-0.000385	-0.000456	-0.000214	-0.000745	2e-06	-0.00136	-0.000247	1e-06	-3.7e-05	0.000349
340.196	-0.000309	-0.000309	-0.000309	-0.000309	-0.000204	-2.3e-05	0.000164	0.000275	0.00014	0	0.000327	-9.9e-05	-0.000342	0.000334	0.000202	-0.000149	0.000244	0.000455
340.921	-0.000553	-0.000553	-0.000553	-0.000553	-0.000323	0	0.000337	0.000503	0.000363	0.000219	0.000331	1e-05	-0.000256	6.1e-05	9.7e-05	0.000186	0.00091	-0.000221
341.646	-0.000254	-0.000254	-0.000254	-0.000254	-0.000129	1.9e-05	0.000174	0.000195	7.1e-05	-5.7e-05	6e-05	0.000263	0.000315	-3.2e-05	-0.000267	0.000368	0.000548	-0.00028
342.371	-0.000385	-0.000385	-0.000385	-0.000383	-0.000166	5.8e-05	0.000292	0.000326	0.000228	0.000125	2.3e-05	2.5e-05	0.000142	-6.4e-05	-0.000174	-0.000313	5.3e-05	-0.000266
343.096	-0.000124	-0.000124	-0.000124	-0.000114	-4.4e-05	2.8e-05	0.000104	0.000101	6.8e-05	3.4e-05	0.00085	7.1e-05	-0.000418	-0.000193	-0.000166	3.4e-05	-0.000415	-0.0005
343.82	-0.000248	-0.000248	-0.000248	-0.000209	-7e-05	7.5e-05	0.000225	-5.7e-05	-0.000428	-0.000814	-0.00012	-0.000108	-0.00025	-0.000207	-9.9e-05	0.000178	-0.000284	-0.000511
344.545	-0.000189	-0.000189	-0.000189	-0.000145	-3.9e-05	7.1e-05	0.000185	8.7e-05	-2.1e-05	-0.000133	-0.000398	-0.00015	-0.000476	-0.000335	-0.000249	-0.000836	0.00031	-0.000508
345.27	-7.4e-05	-7.4e-05	-7.4e-05	-5.2e-05	-1e-05	3.4e-05	6.3e-05	-6.6e-05	-0.000199	-0.000343	-0.00053	0.000165	-0.000682	-0.000683	-0.000161	-0.00126	5.2e-05	-0.00111
345.995	-0.000592	-0.000592	-0.000592	-0.000369	-3.6e-05	0.000311	0.000569	0.000454	0.000334	0.000198	0.000203	-0.000242	-0.00119	-0.000592	0.000482	-0.000369	4.8e-05	-0.000121
346.72	-0.000397	-0.000397	-0.000397	-0.000217	5e-06	0.000237	0.000369	0.000284	0.000196	8.1e-05	-0.000247	7.9e-05	-0.00033	-0.000652	0.000278	-0.000413	-0.000632	-0.000605
347.444	4.4e-05	4.4e-05	4.4e-05	2.1e-05	-4e-06	-3e-05	-3.6e-05	-1.7e-05	2e-06	3e-06	9.6e-05	0.000102	0.000296	-8.5e-05	0.000329	-0.000191	0.00108	-0.000938
348.169	-7.9e-05	-7.9e-05	-7.4e-05	-3.2e-05	1.3e-05	5.9e-05	-9e-06	-0.000167	-0.000332	-0.000355	0.000178	0.000193	0.000306	-5.1e-05	-0.000137	-3.4e-05	0.000264	-0.00112
348.894	-0.000201	-0.000201	-0.000175	-6.6e-05	4.7e-05	0.000164	2.9e-05	-0.000226	-0.000492	-0.000569	-0.000774	-0.000297	-0.000248	-0.000401	-0.00058	-0.000101	-7.2e-05	-0.000846
349.619	-0.000246	-0.000246	-0.000196	-6.3e-05	7.5e-05	0.000219	9.7e-05	-9.4e-05	-0.000291	-0.000455	-0.000444	-0.000159	-0.000476	0.000184	-0.000604	6e-06	-0.000342	-0.000512
350.344	-0.000184	-0.000184	-0.000134	-3.4e-05	6.9e-05	0.000177	-3.4e-05	-0.000276	-0.000528	-0.000505	-8.8e-05	0.000441	7e-05	3e-06	0.000268	0.000257	5.6e-05	-0.000272
351.068	-0.000227	-0.000227	-0.000148	-2.6e-05	0.000102	0.000217	4.4e-05	-0.000136	-0.000323	-8.9e-05	-0.000175	0.000191	0.000361	5.7e-05	0.000291	-0.000296	-2.4e-05	-0.000118
351.793	4.2e-05	4.2e-05	2.4e-05	2e-06	-2.2e-05	-5.4e-05	-0.000127	-0.000202	-0.00028	-0.000105	-0.000204	0.000293	0.000141	-3.9e-05	-0.000215	6.4e-05	0.000268	-0.000376
352.518	-0.000276	-0.000276	-0.000141	8e-06	0.000163	0.000191	-0.000105	-0.000413	-0.0007	-0.000705	-5.1e-05	0.000242	-0.000394	-3.9e-05	-0.000528	-5.3e-05	-3.9e-05	-0.000566
353.243	0.000181	0.000173	8e-05	-1.8e-05	-0.000119	-0.000133	-1.5e-05	0.000107	0.000182	6.5e-05	8.6e-05	-4.1e-05	3.8e-05	0.000443	7e-05	9.2e-05	-4.5e-05	-0.000678
353.968	0.000126	0.000112	4.7e-05	-2.1e-05	-9.2e-05	-9.8e-05	-4.5e-05	1e-05	0.000137	0.00042	0.000141	0.000331	0.000611	0.000986	0.000325	0.00105	0.000923	0.000372
354.692	-0.000125	-0.000102	-3.7e-05	3e-05	0.0001	1.8e-05	-0.000149	-0.000323	-0.000388	-0.000296	-0.000195	-0.000152	3.7e-05	4.6e-05	-0.000242	-0.00046	-0.00023	-0.00051
355.417	3e-05	2.2e-05	7e-06	-9e-06	-2.6e-05	-0.000292	-0.000643	-0.00101	-0.00116	-0.00111	-0.000542	-7.9e-05	-0.000223	-0.000719	-0.000139	-0.00121	-0.00018	-0.000734
356.142	-0.000283	-0.000193	-4.6e-05	0.000107	0.000266	0.000139	-2.6e-05	-0.000199	-0.0002	-9.8e-05	9.9e-05	0.000519	0.00028	-0.000344	0.000106	-0.000277	0.00024	-0.0005
356.867	-0.000102	-6.2e-05	-9e-06	4.6e-05	9.7e-05	-0.000158	-0.000423	-0.000699	-0.000767	-0.000761	-3.5e-05	-0.000114	-0.000454	-0.000301	-3.6e-05	-0.000231	-0.00039	-0.00126
357.592	2e-06	1e-06	0	-1e-06	2e-06	3.1e-05	6e-05	9.1e-05	-0.000114	-0.00037	-0.000132	-0.000235	-0.000243	-0.000183	0.000432	7.2e-05	0.000295	-5.7e-05
358.316	0.0004	0.000195	-1.9e-05	-0.000241	-0.000415	-0.000433	-0.000451	-0.000469	-0.000385	-0.000292	0.000587	-0.000182	0.000516	8e-05	0.0004	0.000132	0.00031	-0.000388
359.041	5.1e-05	2.3e-05	-6e-06	-3.7e-05	-6e-05	-6.9e-05	-7.8e-05	-8.4e-05	-4.1e-05	5e-06	0.000606	0.000209	0.000888	3e-06	0.000206	0.000238	0.000763	-0.000135
359.766	-0.00048	-0.000194	0.000104	0.000414	0.000445	0.000182	-9.2e-05	-0.000336	-0.000384	-0.000435	-0.000258	-0.000121	0.000301	-0.000745	0.000241	-0.000881	0.00013	-0.000794
360.491	0.000104	3.6e-05	-3.4e-05	-0.000106	-0.000121	-9.8e-05	-7.4e-05	-0.000105	-0.000284	-0.000471	-0.000194	0.000148	0.000398	-0.000436	0.00143	-1.8e-05	-4.2e-05	-0.000174
361.216	0.000269	7.8e-05	-0.000122	-0.000329	-0.000374	-0.000361	-0.000348	-0.00027	-8.1e-05	0.000115	0.000353	0.000162	0.000336	0.000419	0.000561	2.4e-05	0.000386	-3.3e-05
361.94	-8.9e-05	-1.9e-05	5.4e-05	0.000129	0.000148	0.000157	0.000167	0.000388	0.000844	0.00132	0.000543	0.000631	0.000395	0.000736	0.000921	0.00026	0.000585	-5e-05
362.665	-8.7e-05	-1e-05	6.9e-05	0.000151	0.000317	0.000491	0.000671	0.000678	0.000559	0.000436	0.000606	-0.000106	0.000309	0.000491	0.000886	-0.000495	0.000227	-0.000578
363.39	-0.000107	0	0.000111	0.000214	0.000214	0.000215	0.000215	2.4e-05	-0.000258	-0.000552	-9.6e-05	-0.000238	-0.000138	0.000212	0.000503	-0.0002	0.000256	-0.000417
364.115	-7.8e-05	1.2e-05	0.000105	0.000186	0.000213	0.000242	0.000271	5.6e-05	-0.000229	-0.000525	-1e-05	4.5e-05	-0.000577	0.000159	0.000988	-0.000145	-0.000731	-0.000886
364.84	-9.1e-05	3.2e-05	0.000159	0.0003	0.000464	0.000634	0.000811	0.000427	-2.9e-05	-0.000503	-0.000545	0.000143	7.1e-05	6.7e-05	-2.7e-05	-2.4e-05	-0.000529	-0.000559
365.564	-2e-05	1.3e-05	4.7e-05	0.000102	0.000183	0.000266	0.000347	9.9e-05	-0.00016	-0.000429	-9.8e-05	0.0003	-4.5e-05	-3e-05	-0.000431	-0.000467	0.00051	-0.000241
366.289	5.9e-05	-6.5e-05	-0.000194	-0.000278	-0.00033	-0.000384	-0.000425	-0.000364	-0.0003	-0.000237	-0.00041	-0.000254	-0.000508	-0.000141	-0.00014	-0.000713	0.000154	-0.000613
367.014	3.7e-05	-7e-05	-0.000182	-8.4e-05	0.000106	0.000304	0.00038	1e-05	-0.000373	-0.000691	-0.000533	-0.000274	-0.000565	-8e-05	0.000524	-0.00108	0.000792	-0.000562
367.739	-2.8e-05	0.000102	0.000238	0.000239	0.000211	0.000182	0.0001	-9.1e-05	-0.00029	-0.00046	-0.000505	-0.000192	4.7e-05	-9.8e-05	0.000218	-0.000991	-0.000333	-0.000554
368.464	1e-05	-0.0001	-0.000213	-0.000175	-0.000127	-7.7e-05	-0.000179	-0.000485	-0.000803	-0.000951	-0.000805	-8e-05	-1.8e-05	8.4e-05	6.8e-05	-0.000174	-0.000249	-0.000826
369.188	-2e-06	-5.8e-05	-0.000101	4.2e-05	0.00019	0.000345	0.000339	0.00019	3.6e-05	4.3e-05	0.000291	0.000547	0.000697	8.3e-05	0.000786	0.000792	0.000836	0.000647
369.913	-1.2e-05	-8.3e-05	-6.8e-05	0.000312	0.000707	0.00112	0.00101	0.000613	0.000197	0.000147	0.000721	0.000611	0.000291	0.000314	0.000604	0.000302	0.000545	0.0002
370.638	-9.4e-05	-0.000413	-0.000566	-0.000338	-0.0001	0.000147	0.000142	5.1e-05	-4.3e-05	-3.8e-05	0.000203	0.000292	-0.000296	-0.000565	4.5e-05	0.000793	0.000343	-0.00073
371.363	-5.4e-05	-0.000183	-0.000206	-8.4e-05	4.2e-05	0.000173	0.000154	0.000108	6.1e-05	3.1e-05	-0.000221	-0.000165	-0.00053	-0.000569	0.000192	5.1e-05	0.000362	-0.0013
372.088	-4.8e-05	-0.000135	-4.7e-05	0.000188	0.000432	0.000685	0.000575	0.000449	0.000317	0.00037	0.000375	1.8e-05	-0.000814	0.000179	0.000225	-0.000421	-3.8e-05	-0.00099
372.812	-4.7e-05	-0.000116	-3.7e-05	0.000116	0.000275	0.000402	5.2e-05	-0.000312	-0.00069	-0.000516	-0.000347	-1.1e-05	-0.00038	-0.000145	-9.5e-05	-0.000549	-4.7e-05	-0.000337
373.537	2.2e-05	4.9e-05	0.000185	0.000353	0.000527	0.000634	0.000398	0.000153	-0.000101	-6.2e-05	-0.000507	0.000575	0.000125	-0.000317	0.000419	0.000453	0.000135	0.000221
374.262	0.000124	0.000257	0.000395	0.000537	0.000686	0.000691	0.000315	-7.5e-05	-0.000421	-0.000204	-0.000177	0.000586	0.0003	-3.2e-05	0.000183	9.6e-05	0.000395	-0.000134
374.987	0.000323	0.000608	0.000437	0.000259	7.4e-05	-1.5e-05	5.8e-05	0.000134	0.000246	0.000506	0.000326	0.000798	0.000458	-0.000335	0.000144	-0.000814	0.00032	0.00037
375.712	0.000131	0.000177	-0.000101	-0.000391	-0.000692	-0.000749	-0.000544	-0.000331	-0.00016	-0.000111	0.000233	0.000438	0.000182	-0.000357	-0.000221	4.4e-05	-2.1e-05	-0.000626
376.436	0.000166	0.000233	0.000146	5.7e-05	-3.7e-05	-5.9e-05	-3.3e-05	-5e-06	1e-05	1e-06	0.000301	0.000602	1e-05	0.000299	0.000218	0.00039	-0.000101	-0.000351
377.161	-0.000131	-0.000239	-0.000375	-0.000516	-0.000662	-0.000575	-0.000383	-0.000183	-0.000162	-0.000355	-0.000433	-0.0005	-0.000474	-0.000168	-4.2e-05	-0.000501	-0.000635	-0.000835
377.886	9.6e-05	-4.4e-05	-0.000369	-0.000707	-0.00106	-0.000905	-0.000624	-0.000331	-0.00023	-0.000287	-0.000339	-0.000616	-0.000866	-0.000505	-0.000528	-0.00114	-0.000206	-0.000663
378.611	0.000112	3.5e-05	-0.000123	-0.000288	-0.000459	-0.000378	-0.00027	-0.000158	-0.000186	-0.000293	-0.000367	0.000122	-0.001	-2.7e-05	-0.000192	-0.000239	-0.000162	-0.000816
379.336	-4.4e-05	-0.000202	-0.000404	-0.000615	-0.000827	-0.000724	-0.000617	-0.000505	-0.000442	-0.000395	-0.000224	-0.000156	-0.000862	0.000551	-0.000153	-0.00018	0.000165	-0.000306
380.06	-6.6e-05	-6e-05	-4.9e-05	-3.7e-05	-2.6e-05	-2.2e-05	-1.7e-05	-1.2e-05	-3.8e-05	-7.2e-05	4.5e-05	2e-06	-0.000278	0.000345	-0.000194	-0.000144	-1.9e-05	-0.00076
380.785	-0.000105	0.000115	0.000343	0.00058	0.000732	0.000569	0.000399	0.000222	0.000272	0.000341	0.000376	0.000653	0.000121	1.1e-05	0.00105	0.000492	0.00174	-0.000122
381.51	-0.000125	-0.000111	-9.8e-05	-8.3e-05	-4.4e-05	4.4e-05	0.000136	0.000226	6.2e-05	-0.000109	-0.000177	0.000368	0.000294	0.000269	0.000821	-0.000335	0.000823	-0.000591
382.235	-0.000159	-0.000303	-0.000453	-0.000609	-0.000665	-0.000586	-0.000504	-0.000412	-0.000272	-0.000126	-0.000398	-0.000338	3.1e-05	0.000279	0.000478	0.000134	0.00068	-0.000935
382.96	1.6e-05	-0.000194	-0.000412	-0.000639	-0.000656	-0.000488	-0.000313	-0.00019	-0.000288	-0.00039	0.000192	-0.000164	-0.000314	-0.000439	0.000642	0.000278	0.00023	-0.000307
383.684	-0.000126	-0.000227	-0.000332	-0.000442	-0.000557	-0.000677	-0.000803	-0.00085	-0.000704	-0.000551	-0.000118	-0.00052	-0.000464	-0.000801	6e-06	-0.000102	-0.0004	-0.00153
384.409	4e-06	-5.8e-05	-0.000122	-0.000189	-0.000287	-0.000398	-0.000513	-0.000489	-0.000237	2.5e-05	-0.000181	-0.000524	0.000259	-7.9e-05	0.00071	3e-05	-5.6e-05	-0.00131
385.134	0.000289	0.000134	-2.8e-05	-0.000196	-8.6e-05	7.5e-05	0.000243	0.000383	0.000492	0.000606	0.00019	0.000241	-0.000115	-0.000205	0.0002	7.4e-05	0.00118	-0.000333
385.859	-0.000289	-0.000254	-0.000217	-0.000178	-0.000158	-0.000138	-0.000117	4.1e-05	0.000307	0.000584	-0.000625	-0.000194	-0.000467	-0.00087	-0.000132	0.000203	0.000296	-0.00122
386.584	0.00012	8.3e-05	4.5e-05	8e-06	1.1e-05	1.3e-05	1.6e-05	0.000108	0.000249	0.000395	-0.000336	1.3e-05	-0.000258	-0.000203	-3.9e-05	0.000122	0.000394	-0.00058
387.308	-0.000335	-0.000203	-6.6e-05	3.6e-05	-5.3e-05	-0.000146	-0.000242	-0.000276	-0.00029	-0.000304	-0.000871	7e-05	-0.000189	-0.000259	-0.000135	-0.000421	-0.000234	-0.000198
388.033	0.000205	0.000107	6e-06	-4.9e-05	2.9e-05	0.000109	0.000193	9.4e-05	-4.2e-05	-0.000184	-0.000122	0.000374	-0.000293	7.2e-05	0.000134	-0.000307	0.000132	0.000132
388.758	0.000378	0.00063	0.000893	0.000988	0.000797	0.000599	0.000392	0.000353	0.000323	0.000292	0.000588	0.000748	0.000132	0.000162	0.000317	0.000127	0.00101	-0.000356
389.483	-0.000247	-0.000181	-0.000112	-0.000163	-0.000344	-0.000533	-0.000724	-0.000779	-0.000835	-0.000894	-8.4e-05	5.3e-05	6.2e-05	0.000256	-0.000316	-0.000528	0.000306	-0.00074
390.208	-0.00013	-0.000104	-7.8e-05	-0.000107	-0.000179	-0.000252	-0.000351	-0.000604	-0.000867	-0.00111	-0.000439	0.000173	-0.000104	-0.000933	-0.000133	5.1e-05	-5.1e-05	-0.000544
390.932	7.8e-05	0.000106	0.000136	0.000195	0.000271	0.000349	0.000338	-1.5e-05	-0.000381	-0.000682	-0.000576	0.000648	0.000183	0.000236	0.000475	0.000163	-5.9e-05	-0.00044
391.657	0.000339	0.000507	0.00068	0.000581	0.000407	0.000226	4.2e-05	-0.000139	-0.000328	-0.000476	-0.00093	0.000152	-0.000215	-0.00053	0.000463	-0.000433	-0.000485	-0.000397
392.382	0.000214	0.000251	0.00029	0.000378	0.000474	0.000574	0.000579	0.00043	0.000276	0.000129	0.000355	0.000566	0.000257	-0.000113	0.000754	0.000116	-0.000377	-0.000191
393.107	0.000119	6.5e-05	1e-05	-8e-06	-2.7e-05	-4.6e-05	-4.2e-05	-1.2e-05	2e-05	8.5e-05	0.000444	0.000448	0.000358	-1.2e-05	0.000713	0.000214	-9.4e-05	-0.000454
393.832	0.000156	-0.000119	-0.000373	-0.00039	-0.000408	-0.000427	-0.000269	2.5e-05	0.000331	0.000394	2.7e-05	-8.8e-05	-0.000369	0.00033	-6.9e-05	0.000315	-0.000359	-0.00074
394.556	-0.000302	-0.000587	-0.000772	-0.000562	-0.000344	-0.000117	-5e-05	-6.7e-05	-8.3e-05	-0.000143	-0.000489	-0.000755	-0.000236	-0.000463	-0.000272	-0.000125	-0.000332	-0.000599
395.281	-2.9e-05	1.4e-05	4e-06	-0.000126	-0.000261	-0.000402	-0.000332	-0.00019	-4.2e-05	-0.000185	-0.000407	-0.000493	-0.000483	-0.000363	-0.000259	0.000498	0.000141	-0.000535
396.006	0.000189	0.000199	0.000101	-0.000146	-0.000404	-0.000672	-0.000629	-0.000527	-0.000421	-0.00049	-0.000253	-0.000138	-0.000446	-0.00033	0.000716	0.0005	0.000243	-0.000391
396.731	0.00044	0.00048	0.00044	0.000325	0.000205	8e-05	0.000143	0.000219	0.000299	0.000113	0.000138	0.000986	0.000352	-0.000114	0.000829	0.000385	0.000795	0.000114
397.456	0.000481	0.000778	0.000828	0.000728	0.000624	0.000521	0.00058	0.000642	0.000705	0.00055	0.000577	0.000717	0.000386	0.000826	0.00105	0.000279	0.000923	0.000243
398.18	0.00023	0.00022	0.000136	2.1e-05	-9.8e-05	-0.000198	-0.000128	-5.6e-05	2e-05	-3.3e-05	0.000129	0.000747	0.000885	8.1e-05	-4.3e-05	0.000338	0.000178	-7e-05
398.905	0.000159	0.000171	8.7e-05	-1.9e-05	-0.000129	-0.000203	-0.000126	-4.7e-05	3.3e-05	6.1e-05	-0.000476	-0.000229	0.000606	0.000343	0.000319	0.000127	-0.000385	-0.000719
399.63	-0.000217	-0.000184	-0.000213	-0.000246	-0.000281	-0.000278	-0.000184	-8.7e-05	3.5e-05	0.000324	0.000124	0.000145	4.7e-05	0.000457	0.00106	0.000454	0.000139	-0.000908
400.355	-0.000546	-0.000638	-0.00062	-0.000602	-0.000582	-0.000498	-0.000307	-0.000109	9.1e-05	0.000276	-0.000326	-5.8e-05	-0.000123	-0.000477	0.000659	-0.000143	1.1e-05	-0.000744
401.08	-0.000355	-0.000499	-0.000399	-0.000295	-0.000188	-9e-05	-3e-06	8.7e-05	0.000173	0.000241	0.000275	0.000425	0.000464	0.000188	0.000534	0.000139	0.000136	0.000187
401.804	4.2e-05	-9e-06	0.000108	0.000229	0.000356	0.000391	0.000354	0.000316	0.000374	0.000618	0.000486	0.000503	0.000385	0.000188	0.000326	0.000693	0.000596	0.00058
402.529	-7.5e-05	-0.000174	-0.000283	-0.000396	-0.000514	-0.000487	-0.000381	-0.000271	-0.000172	-9.2e-05	0.000566	-0.000102	0.000235	-0.000291	-0.000295	5.6e-05	-0.000207	2.8e-05
403.254	-0.000146	-0.000243	-0.000314	-0.000389	-0.000466	-0.000477	-0.000466	-0.000454	-0.000462	-0.000491	-0.000671	-0.000303	4e-05	-0.000711	-0.000801	-0.000415	-6.1e-05	-9.7e-05
403.979	-0.000585	-0.000505	-0.000291	-6.9e-05	0.000162	1.3e-05	-0.000218	-0.000457	-0.000565	-0.000578	-7.5e-05	0	0.000395	0.000708	0.000121	0.00032	0.000897	-0.000522
404.704	-0.000843	-0.000794	-0.000624	-0.000447	-0.000263	-0.000149	-3.7e-05	8e-05	2e-05	-0.000136	0.00048	0.000265	-0.000655	0.000515	0.000483	-0.000231	0.000187	-6.9e-05
405.428	-0.000572	-0.000639	-0.000666	-0.000694	-0.000721	-0.000638	-0.000552	-0.000462	-0.000387	-0.000316	-0.000261	-2.9e-05	-0.000448	0.000314	0.00043	0.000176	-0.000108	-0.000505
406.153	-0.000266	-0.000303	-0.000324	-0.000346	-0.000371	-0.00042	-0.000471	-0.000524	-0.00053	-0.000524	-0.00024	0.000277	-0.00067	0.000426	0.000892	0.000203	-3.8e-05	-0.000772
406.878	-2.2e-05	-0.000202	-0.000389	-0.000583	-0.000691	-0.000413	-0.000123	0.000179	9.6e-05	-3.3e-05	0.000116	0.000431	0.000134	0.000242	0.00028	0.000152	-0.000332	-0.000183
407.603	-3.2e-05	-7.7e-05	-0.000123	-0.000171	-0.000153	4e-05	0.00024	0.000448	0.000287	0.00011	-5.3e-05	0.000427	0.000721	0.000933	0.000906	0.000257	0.000194	0.000421
408.328	0.00021	0.000109	4e-06	-0.000106	-0.000102	0.000103	0.000316	0.000502	0.000105	-0.000308	0.000184	0.000625	0.000585	0.000532	0.000413	-0.000557	0.000166	9.8e-05
409.052	0.000303	0.000175	4.2e-05	-9.7e-05	-0.000168	-0.000157	-0.000144	-0.000154	-0.000306	-0.000465	5.5e-05	0.000107	-6.7e-05	0.000501	6.8e-05	-5.3e-05	0.000658	0.000211
409.777	0.000498	0.000513	0.000527	0.000543	0.000461	0.000295	0.000122	-3e-05	-8.6e-05	-0.000143	0.000602	0.000272	0.000237	0.000768	0.000868	0.000956	0.000753	0.000435
410.502	0.000398	0.00029	0.000177	5.9e-05	-2.2e-05	-8.3e-05	-0.000147	-0.000173	-9.8e-05	-2e-05	0.000495	0.000618	0.000653	0.000596	0.000839	0.000456	0.000522	0.000163
411.227	-9e-06	-0.000104	-0.000203	-0.000306	-0.000428	-0.00056	-0.000698	-0.000727	-0.000555	-0.000377	2.8e-05	6.6e-05	-0.000175	0.000495	0.000644	-8.7e-05	-0.000255	-0.00047
411.952	2e-06	-8.4e-05	-0.000173	-0.000266	-0.000313	-0.00035	-0.000388	-0.000309	-7.5e-05	0.000169	0.000378	3.7e-05	-0.000614	0.000146	0.000403	-2.8e-05	0.000383	-0.000482
412.676	-0.000918	-0.000955	-0.000994	-0.00104	-0.000805	-0.000537	-0.000257	-0.000168	-0.000261	-0.000359	-0.000221	0.000102	-0.000914	-0.000314	-0.000244	1e-06	0.000202	-0.000372
413.401	-0.000859	-0.000728	-0.000593	-0.000452	-0.000382	-0.000309	-0.000233	-0.000362	-0.000638	-0.000925	-0.000626	8.1e-05	-0.000694	0.000569	0.000458	-0.000503	0.000332	-0.00035
414.126	-0.0001	-3.6e-05	3e-05	9.5e-05	0.00012	0.000147	0.000174	-5.9e-05	-0.000429	-0.000814	-0.000254	0.000505	1.6e-05	0.000651	0.000318	0.000473	0.000628	-0.000327
414.851	-6.3e-05	-7e-06	5.1e-05	9.6e-05	6.3e-05	2.9e-05	-7e-06	9.2e-05	0.00024	0.000394	0.000224	0.000243	2e-05	-0.00029	0.000626	0.000786	-5.8e-05	-0.000285
415.576	-0.000455	-0.000179	0.000109	0.000301	0.000182	5.8e-05	-7e-05	-6.8e-05	-3.6e-05	-3e-06	0.00015	-0.000118	-3.4e-05	-9.7e-05	0.000163	0.000234	0.000284	-0.000973
416.3	0.000121	0.000135	0.00015	0.000193	0.000292	0.000395	0.000502	0.000301	5.9e-05	-0.000193	0.00038	0.000501	0.000738	0.000257	0.00116	0.000226	0.000749	-0.000263
417.025	-0.000436	-0.000491	-0.000548	-0.000527	-0.000394	-0.000255	-0.000112	-0.000114	-0.000119	-0.000124	-3.1e-05	-9e-06	0.00114	0.000452	0.000368	-0.000589	0.000194	-0.000436
417.75	-0.00061	-0.000719	-0.000831	-0.00071	-0.000357	1.1e-05	0.000368	0.00032	0.000271	0.000209	-9.6e-05	0.000357	0.000672	0.00105	0.000818	-0.000302	9.6e-05	-9.7e-05
418.475	-0.000457	-0.000559	-0.000665	-0.000602	-0.000419	-0.00023	-4.5e-05	6.8e-05	0.000185	0.000234	-0.000333	0.000146	-0.000288	0.000238	7.7e-05	0.000452	0.000435	-0.000194
419.2	-0.00012	-0.000267	-0.000421	-0.000369	-0.000218	-6.2e-05	5e-05	-2.8e-05	-0.000109	-0.00019	-0.000173	0.000245	-0.00029	0.000181	-0.000462	0.000119	2e-05	-0.000177
419.924	5e-05	6.4e-05	7.8e-05	9.4e-05	0.000111	0.000129	0.000113	1.1e-05	-9.5e-05	-0.000294	-1.4e-05	0.000238	0.000161	0.00056	0.000325	0.000117	-7.1e-05	-0.000298
420.649	-2.9e-05	6.2e-05	0.000155	0.000168	0.000168	0.000168	0.000144	7.5e-05	4e-06	-0.000182	0.000246	0.000874	0.000456	0.000398	0.000319	0.000269	0.000401	-0.000314
421.374	0.000217	0.000225	0.000234	0.000168	9.6e-05	2.1e-05	4.9e-05	0.000216	0.00039	7e-05	0.000787	0.00132	0.000661	0.000433	0.000748	0.000124	0.00119	-0.000225
422.099	-8.7e-05	-0.00018	-0.000265	-4.9e-05	0.000176	0.000409	0.000494	0.000428	0.000359	0.000381	0.000784	0.000712	0.000523	6.7e-05	0.000669	0.00041	0.000883	6.2e-05
422.824	0.000103	0.000391	0.000627	0.000402	0.000168	-7.5e-05	-0.000151	-0.000104	-5.4e-05	1.9e-05	0.000644	0.000164	0.00075	0.000123	0.00117	0.000546	0.000917	6e-06
423.548	-0.000861	-0.000815	-0.000783	-0.000816	-0.000851	-0.000887	-0.000801	-0.000648	-0.000488	-0.000569	0.000296	0.000516	-7.7e-05	1.9e-05	0.000233	-2.7e-05	0.000439	-0.000299
424.273	-0.000651	-0.000745	-0.000797	-0.000739	-0.000679	-0.000616	-0.000512	-0.000389	-0.000262	-6.6e-05	0.000394	0.000346	0.000445	0.000255	0.000346	0.000177	0.000768	-0.000348
424.998	-0.000299	-0.000467	-0.000584	-0.000612	-0.000641	-0.000671	-0.000639	-0.00059	-0.00054	-0.000539	0.000335	0.000119	0.00024	0.000695	0.0001	5e-05	0.000224	0.000261
425.723	-0.000316	-0.000469	-0.00052	-0.000445	-0.000367	-0.000285	-0.000143	1.3e-05	0.000175	-0.000976	0.000325	0.000117	0.000209	0.000468	0.000347	6.7e-05	-3e-05	-6.2e-05
426.448	0.000513	0.000509	0.000407	0.00022	2.6e-05	-0.000176	-9.3e-05	5e-06	0.000108	-0.000523	0.00048	-4.3e-05	0.000605	0.00066	0.00104	-0.000395	-6.2e-05	-0.000101
427.172	8.3e-05	0.000261	0.000186	-4.1e-05	-0.000278	-0.000516	-0.000551	-0.000588	-0.000626	-0.000735	0.000903	-0.000342	0.000203	0.000589	8.1e-05	0.000416	0.000133	-7.7e-05
427.897	0.000117	0.000197	0.000163	8.3e-05	0	-6.3e-05	7.8e-05	0.000224	0.000375	-0.000333	0.00073	0.000569	0.000457	0.00055	0.000217	0.000993	0.000284	0.000355
428.622	-0.000229	-0.000257	-0.000239	-0.000208	-0.000176	-0.000127	-5e-06	0.000121	0.000252	0.000524	0.000446	0.00129	0.000816	0.0011	0.000967	0.000655	0.000764	0.000285
429.347	1.8e-05	-2e-06	-0.000102	-0.000215	-0.000332	-0.000308	0.000147	0.000621	0.00104	0.000961	0.00169	0.00132	0.00144	0.000881	0.00126	0.000688	0.00109	0.00107
430.072	-0.000311	-0.000506	-0.000476	-0.000439	-0.0004	-0.000234	0.000201	0.000653	0.000843	5.3e-05	0.000964	0.000933	0.000659	0.00109	0.000838	0.000708	0.00179	7.2e-05
430.796	-0.000525	-0.000492	-0.00057	-0.000651	-0.000736	-0.000664	-0.000351	-2.6e-05	-2.1e-05	-0.000599	0.000289	0.000214	-0.000385	0.000792	0.000509	0.000284	0.000441	-0.000688
431.521	-0.000587	-0.000569	-0.000636	-0.000706	-0.000778	-0.000841	-0.000892	-0.000945	-0.000933	-0.000668	-0.000341	-0.00057	-0.000493	-5.6e-05	0.00017	-0.000653	-0.000371	-0.000941
432.246	-0.000328	-0.00031	-0.000385	-0.000462	-0.000543	-0.000573	-0.00056	-0.000546	-0.000186	-0.000504	9.7e-05	-0.000317	-0.000391	0.000215	0.000447	-0.000901	-0.000636	-0.000542
432.971	0.000349	0.000436	0.000442	0.000449	0.000455	0.000422	0.000364	0.000304	0.00023	-8.1e-05	0.000629	-0.000121	6.2e-05	-0.000363	0.00044	0.000116	-0.00048	0.000269
433.696	3.6e-05	9e-05	0.00013	0.000171	0.000214	3.4e-05	-0.000252	-0.00055	-0.000583	-0.000142	5.8e-05	-0.000204	-0.000153	0.000186	0.00071	-3e-06	-0.000105	-0.000811
434.42	0.000135	0.000119	-3.9e-05	-0.000203	-0.000374	-0.000327	-0.000208	-8.6e-05	-0.000396	-0.00115	-0.000138	-8.3e-05	-2e-05	-0.00045	3.9e-05	-7.1e-05	-0.000361	-0.00023
435.145	-0.000202	-0.000124	-3.7e-05	5.2e-05	0.000145	0.00018	0.000205	0.00023	0.000101	0.000345	8.5e-05	0.000437	0.000735	0.000128	0.000366	9.7e-05	0.000498	0.000309
435.87	0.000111	0.000186	0.000257	0.000331	0.000408	0.000424	0.000436	0.000447	0.000131	0.000517	0.000407	0.000505	0.000857	0.00124	0.000871	0.000753	0.00112	0.000164
436.595	-0.000433	-0.000405	-0.000396	-0.000387	-0.000377	-0.00046	-0.000547	-0.000638	-0.00119	0.000263	3.4e-05	0.000112	-0.000368	-7.5e-05	0.000292	-6.3e-05	2e-06	-0.000692
437.32	0.000574	0.00048	0.00031	0.000133	-4.2e-05	-8.6e-05	-0.000131	-0.000178	0.000173	-0.000212	7.6e-05	0.000264	-0.000151	0.000824	7e-06	0.000249	0.000208	-4.6e-05
438.044	-5.7e-05	-1.7e-05	2.2e-05	6.3e-05	7.6e-05	-0.000109	-0.000302	-0.000503	-0.000261	-0.000751	0.000137	-5.6e-05	0.000133	-0.000434	0.000112	0.000152	0.000287	7.5e-05
438.769	-0.000703	-0.00073	-0.000757	-0.000785	-0.000774	-0.000607	-0.000432	-0.000251	-0.000943	-0.000543	0.000164	-0.000268	5e-06	-0.000129	0.000159	-0.000279	0.000379	-3.5e-05
439.494	-0.000571	-0.000629	-0.000689	-0.000751	-0.00078	-0.000715	-0.000647	-0.000577	-0.000568	3.5e-05	2e-06	-0.000316	1.4e-05	-0.000275	-0.000253	-0.00043	0.000669	-0.000256
440.219	-0.000701	-0.000544	-0.000382	-0.000213	-0.000124	-0.000197	-0.000273	-0.000343	4.8e-05	4.8e-05	-8e-06	-7.5e-05	-0.000134	0.000725	0.00028	0.000133	0.000815	9.2e-05
440.944	-0.000417	-0.000399	-0.00038	-0.00036	-0.000352	-0.000363	-0.000375	-0.000388	-0.000231	-0.000108	0.000459	-0.00026	-0.000187	0.000118	0.000268	-0.000495	0.000572	-0.000664
441.668	-7.2e-05	-8e-06	5.8e-05	0.000127	0.000134	7.3e-05	1e-05	-0.000104	-0.000314	0.000275	0.000171	0.000659	0.000281	9.3e-05	0.000374	0.000454	0.000635	-0.00015
442.393	-0.000375	-0.000353	-0.000331	-0.000307	-0.000226	-9.6e-05	3.9e-05	0.000121	-9.3e-05	0.000252	-0.000239	0.000604	0.000563	0.000449	-0.000138	-5.3e-05	0.000765	-3e-06
443.118	-0.000779	-0.000609	-0.000432	-0.000248	-0.000166	-0.000146	-0.000126	-0.000554	-0.000695	-0.000563	8.8e-05	0.000363	-0.000142	-2e-06	-9.6e-05	-0.00083	0.000464	0.000331
443.843	-0.00068	-0.000568	-0.000452	-0.000332	-0.000344	-0.000416	-0.000491	-0.00065	-0.000729	-0.000436	0.000281	-6.1e-05	0.000587	0.000335	0.000301	-7.6e-05	0.000269	0.000158
444.568	0.000235	0.000224	0.000213	0.000201	0.000143	6.9e-05	-7e-06	7.2e-05	-0.000217	0.00019	0.00113	0.000358	0.000696	0.000654	0.000517	-0.000238	0.000373	-0.000229
445.292	0.000536	0.000455	0.000372	0.000284	0.0003	0.000337	0.000376	0.000395	0.00103	0.00105	0.000599	0.000551	0.0006	0.000686	0.000759	0.000634	0.000811	0.00022
446.017	0.000117	6.4e-05	9e-06	-4.8e-05	-6.1e-05	-7e-05	-7.9e-05	-1.4e-05	0.000407	0.000187	0.000241	0.000136	0.000164	0.000235	0.000473	-0.000363	0.000362	0.000135
446.742	2.4e-05	0.000146	0.000272	0.000403	0.000286	0.00016	2.9e-05	1e-05	0.000377	0.00059	0.000564	0.000186	0.000829	0.000645	0.00106	0.000651	0.00113	0.00017
447.467	0.00054	0.000463	0.000384	0.000307	0.000345	0.000385	0.000426	0.000616	0.000517	0.000749	0.000679	0.00029	0.000359	0.000842	0.00187	0.000596	0.00162	0.00017
448.192	2.8e-05	0.000101	0.000176	0.000231	0.00012	5e-06	-0.000115	-0.000273	7.2e-05	0.000121	0.000198	-0.000268	0.000141	-8.1e-05	0.000155	-0.000411	0.00132	-0.000608
448.916	-0.000113	-0.000133	-0.000153	-0.000182	-0.000246	-0.000313	-0.000382	-0.000734	0.000197	0.00022	0.000192	0.000102	0.000701	0.000703	0.000166	-3e-06	0.000521	0.000121
449.641	-6.4e-05	-0.000109	-0.000156	-0.000206	-0.000262	-0.00032	-0.000381	-0.000396	0.000247	0.000165	0.000351	0.000603	0.000652	0.000482	0.000366	0.000425	-0.000232	0.000182
450.366	-0.000354	-0.000386	-0.000419	-0.000403	-0.000283	-0.000159	-2.9e-05	-0.000358	-1.1e-05	-0.000248	0.000674	0.000447	0.000364	0.000276	0.0012	0.000233	0.000368	-0.000396
451.091	-0.000204	-0.000159	-0.000112	-0.000113	-0.000192	-0.000274	-0.00036	-5.4e-05	-7e-05	-0.000262	0.000835	0.000755	0.000495	0.000812	0.00074	0.000814	-1e-06	0.000715
451.816	-6e-05	-8e-05	-0.0001	-0.000173	-0.000309	-0.00045	-0.000595	-0.000599	-0.000471	-0.000635	0.000356	0.000926	6.6e-05	0.000503	6.5e-05	0.000417	0.000892	0.000281
452.54	0.000258	0.000181	0.000102	8.5e-05	0.000124	0.000165	0.000179	-8.9e-05	-0.000416	-0.000131	0.00059	0.00103	0.000145	0.000871	0.000304	0.000455	0.000932	0.000498
453.265	0.00123	0.00112	0.001	0.000916	0.000848	0.000776	0.000592	0.000207	5.6e-05	0.000253	0.000832	0.00117	0.000577	0.00121	0.000914	0.00104	0.00141	0.000982
453.99	0.000224	0.000156	8.6e-05	0.000141	0.000261	0.000386	0.000229	-0.0003	-0.00013	-0.000368	0.000685	0.000868	0.000748	0.00108	0.0013	0.000947	0.00144	0.000317
454.715	-0.000211	-0.000239	-0.000268	-0.00021	-0.000117	-2.1e-05	-6.3e-05	-3.2e-05	-8.1e-05	-5.1e-05	0.000643	0.000412	0.000265	9e-06	0.00142	0.000172	0.0003	-0.000551
455.44	-0.000301	-0.000214	-0.000123	-3.8e-05	4.8e-05	0.000138	-0.000147	-0.000127	-0.000254	-4.4e-05	0.000353	0.000677	0.000582	0.000609	0.000957	0.000576	6.1e-05	0.000116
456.164	-0.000404	-0.000248	-8.6e-05	0.000143	0.000391	0.000648	0.000248	-7.7e-05	-1.6e-05	8.4e-05	0.000635	0.000151	0.000931	0.000618	8.7e-05	0.000733	-0.000143	-0.000112
456.889	-0.00111	-0.00111	-0.00112	-0.000904	-0.000666	-0.000419	-0.000416	-0.000184	-0.000405	-0.000582	-0.000232	2.5e-05	0.000382	0.000241	8.2e-05	-5.4e-05	0.000272	-0.000481
457.614	-0.000198	-0.000172	-0.000145	-4.9e-05	5.1e-05	0.000155	-6e-06	0.000493	0.000175	2e-05	0.000874	0.00113	0.000638	0.000799	0.000638	0.000474	0.00117	0.000278
458.339	-0.000236	-0.000122	-1.2e-05	-3e-06	6e-06	1.6e-05	-0.000117	0.000303	0.000238	-0.000152	0.000873	0.000965	0.000726	0.000723	0.000829	0.000408	0.000987	0.000335
459.064	-0.000304	-0.000456	-0.000574	-0.000469	-0.00036	-0.000247	-2e-05	-0.00048	-6.6e-05	-0.000428	0.000164	0.000655	0.00105	0.00116	0.000924	0.000809	0.00114	0.000836
459.788	0.000103	4.7e-05	-3e-06	-2e-05	-3.7e-05	-5.6e-05	-0.0001	9e-06	-7.1e-05	0.000419	0.000153	0.000663	0.000622	0.00111	0.00116	0.000411	0.00108	0.000968
460.513	-0.000383	-0.000256	-0.000154	-0.000123	-9.1e-05	-5.8e-05	-8.6e-05	-0.000164	-0.000484	0.000269	0.000382	0.000429	0.00102	0.000699	0.00065	0.000447	0.000576	0.000192
461.238	-0.000509	-0.00037	-0.000316	-0.00043	-0.000549	-0.000673	-0.000493	-0.000567	-0.000721	-0.000228	0.00022	0.000369	0.00104	0.000277	0.000611	-0.000341	0.000683	-0.000213
461.963	6e-05	0.000344	0.000457	0.000313	0.000164	9e-06	-0.000277	-7.2e-05	-0.000476	-0.000394	0.000527	0.000706	0.00105	0.000162	0.00037	0.000709	0.000427	0.000438
462.688	-2.3e-05	3.3e-05	0.00012	0.00024	0.000365	0.000495	-0.000159	0.000228	0.00022	0.000385	0.000506	0.000638	0.0012	0.00108	0.00162	0.000985	0.000367	0.000607
463.412	8.5e-05	-2.1e-05	-0.000106	-0.000173	-0.000241	-0.000313	-0.00065	-0.000199	-0.000406	-0.000259	0.000878	0.000499	0.000649	0.000703	0.00113	0.000232	0.000453	3.9e-05
464.137	-0.000191	-0.000244	-0.00028	-0.000307	-0.000335	-0.000377	-0.00101	-0.000637	-0.000621	7.8e-05	0.000375	-0.000475	-0.000745	0.000364	-6.8e-05	-0.000171	-3e-06	-0.000114
464.862	0.000384	0.000362	0.000343	0.000324	0.000304	0.000243	-8.6e-05	0.000221	0.000144	0.000147	0.00044	0.000432	-0.000157	0.000682	0.0006	0.000546	0.00052	-0.000396
465.587	-0.000318	-0.000357	-0.000248	-8.4e-05	8.7e-05	0.000188	-4.8e-05	5.2e-05	-0.000398	-0.000247	0.000381	0.00043	-3.6e-05	0.000385	0.000785	0.000994	0.000694	0.000577
466.312	-0.000216	-0.000308	-0.000157	5.8e-05	0.000282	0.000396	-1.4e-05	-0.000125	0.000313	-4.2e-05	0.000823	0.000597	0.000353	0.000607	0.000702	0.000861	0.000921	0.000573
467.036	0.000164	0.000191	0.000208	0.000225	0.000243	0.000303	0.000462	0.000307	-0.000111	0.000356	0.000761	0.00103	0.000628	0.000827	0.00115	0.000972	0.00141	0.000885
467.761	0.0003	0.000354	0.000288	0.000211	0.000132	0.000208	0.000506	-1.6e-05	-0.000442	0.000685	0.000725	0.000774	0.000776	0.000834	5.9e-05	0.000552	0.000703	0.000758
468.486	-0.000587	-0.000667	-0.000528	-0.000382	-0.000232	-0.000145	0.000181	0.000101	-0.000414	0.000568	0.000169	0.000342	0.000645	0.000702	-0.000193	0.000296	0.000396	0.00061
469.211	-3.8e-05	-7.6e-05	7.2e-05	0.000225	0.000385	0.000458	0.000181	-8.2e-05	0.000207	0.00117	0.000762	0.000818	0.0011	0.000833	0.00028	0.000978	0.00099	0.00044
469.936	-0.000149	-0.00014	8.5e-05	0.00032	0.000564	0.000245	-9.8e-05	0.000358	0.000213	0.000745	0.000891	0.000331	0.000402	0.000718	0.000703	0.000787	0.00127	0.00078
470.66	0.000203	0.000166	0.000136	0.000105	7.2e-05	-0.000252	9.7e-05	0.00071	0.000933	0.000805	0.000643	0.000246	0.000385	0.000718	0.000936	0.000463	0.00158	0.000744
471.385	-0.000222	-0.000279	-3.2e-05	0.000225	0.000492	0.000124	0.000408	0.000661	0.000474	0.000569	0.000968	0.00103	0.000407	0.000323	0.00134	0.000779	0.00145	0.000251
472.11	4.6e-05	0.000108	0.000256	0.00041	0.00057	0.000492	0.000579	0.000471	0.00075	0.000647	0.00128	0.00137	0.000575	0.000239	0.00118	0.0016	0.0013	0.000657
472.835	-0.000665	-0.000593	-0.000343	-8.2e-05	0.000188	5.8e-05	-3.3e-05	-0.000146	-0.000142	0.000412	0.000926	0.000147	-0.000242	0.00055	0.00021	0.000523	0.000602	-0.00027
473.56	-0.000403	-0.000324	-0.00011	0.000113	0.000344	-0.000235	0.000352	0.00015	-0.000171	0.000383	0.000594	0.000162	1.7e-05	0.000194	0.000986	0.000433	0.00103	0.000145
474.284	0.000113	0.000312	0.000668	0.00104	0.00142	0.000336	0.000417	0.00107	0.000864	0.000766	0.000561	0.000964	0.00024	0.000411	0.000857	-0.00082	0.000942	0.000232
475.009	0.000805	0.000837	0.000809	0.00078	0.000749	0.000185	0.000951	0.000768	0.000832	0.000788	0.0012	0.00111	0.00109	0.000888	0.000904	0.000607	0.000872	0.000274
475.734	-0.000358	-0.000265	-0.000237	-0.000209	-0.00018	0.000165	2.9e-05	-0.000351	-0.000299	8.4e-05	0.000344	-8.3e-05	0.000432	0.00069	0.000558	0.000231	-7.5e-05	-0.000592
476.459	0.000771	0.000786	0.000755	0.000723	0.000689	0.000777	0.000894	0.00107	0.000977	0.000931	0.00105	0.000803	0.000713	0.000989	0.000599	0.00054	0.000542	0.000498
477.184	-0.000366	-0.000288	-0.000128	3.8e-05	0.000208	0.000348	0.000906	0.0011	0.00116	0.000463	0.000766	0.00115	0.000336	0.000658	0.000849	0.00114	0.000198	0.000884
477.908	-8.7e-05	-3e-05	3.6e-05	0.000106	8.1e-05	-0.000444	0.000366	0.000178	0.000315	0.000634	0.00102	0.00028	0.000315	-4e-06	0.000289	-0.000311	2.1e-05	0.000392
478.633	-0.000348	-0.000415	-0.000469	-0.000526	-0.0004	0.000607	0.000609	0.000309	0.000987	0.00126	0.000924	0.00079	0.0015	0.000953	0.000393	0.000246	0.00148	0.000341
479.358	-3.1e-05	3e-05	9.6e-05	0.000166	0.000231	1.8e-05	4.9e-05	0.000758	0.00112	0.00133	0.00122	0.00167	0.000649	0.00053	0.000683	0.00105	0.000898	0.000696
480.083	0.000407	0.000478	0.000552	0.000628	0.000752	0.000861	0.00132	0.000988	0.00124	0.00116	0.00148	0.00147	0.000837	0.000627	0.000905	0.000979	0.000998	0.000838
480.808	0.000738	0.000687	0.000635	0.00058	0.000538	0.000597	0.00101	0.000592	0.00089	0.000738	0.000842	0.000893	0.000299	6.1e-05	0.000952	0.000595	0.000671	0.000435
481.532	0.000679	0.000792	0.00091	0.00103	0.00124	0.0016	0.00131	0.00147	0.00142	0.00147	0.00104	0.00114	0.000567	0.000909	0.00124	0.00108	0.0011	0.000792
482.257	0.000222	0.000205	0.000188	0.000171	0.00033	0.000868	0.000618	0.000877	0.000971	0.000787	0.000659	0.000454	0.000681	0.000274	0.000455	0.000271	0.000525	0.000228
482.982	0.000139	0.000206	0.000274	0.000346	0.000458	0.000132	0.00028	0.00122	0.000918	0.00114	0.00103	0.000413	0.000527	0.000598	0.000384	0.000329	0.000579	0.000553
483.707	-0.000122	-2.5e-05	7.6e-05	0.000181	0.000572	0.000942	0.000891	0.000993	0.00107	0.00114	0.0011	0.000911	0.000672	0.000393	0.000609	0.000572	0.000634	0.000562
484.432	-0.00088	-0.00052	-0.000145	0.000244	0.000277	0.000517	0.000327	-0.000169	0.00068	0.000714	0.000797	0.000662	0.000262	0.000283	5.2e-05	0.000348	0.000284	0.000121
485.156	-0.000179	-4.7e-05	9.1e-05	0.000235	0.000606	0.000935	0.000985	0.00109	0.00104	0.00104	0.00101	0.00066	0.000644	0.000523	0.000528	0.000566	0.00055	0.000379
485.881	3e-05	0.000125	0.000223	0.000325	0.000542	0.000935	0.000862	0.000886	0.00102	0.000927	0.00102	0.000633	0.000522	0.000229	0.00035	0.000304	0.000432	0.000327
486.606	0.000153	0.000247	0.000345	0.000447	0.000678	0.000985	0.00102	0.00108	0.00115	0.00112	0.00128	0.00101	0.000618	0.000392	0.000594	0.000457	0.000451	0.000467
487.331	0.000154	0.000244	0.000338	0.000436	0.00066	0.00101	0.00105	0.000991	0.00119	0.00109	0.00126	0.000988	0.000711	0.00044	0.000524	0.000334	0.000454	0.000274
488.056	-2.2e-05	3.5e-05	9.4e-05	0.000156	0.000615	0.000798	0.000778	0.000853	0.000957	0.000989	0.00118	0.000705	0.000482	0.00025	0.000344	0.000191	0.000324	0.000216
488.78	1.8e-05	0.000174	0.000338	0.000507	0.000636	0.00105	0.000984	0.00107	0.00113	0.00102	0.00125	0.000972	0.000567	0.000357	0.000573	0.000306	0.000542	0.000357
489.505	9.5e-05	0.000215	0.000341	0.000472	0.000683	0.00106	0.00103	0.00109	0.00111	0.00104	0.00121	0.000923	0.000529	0.000497	0.000347	0.000351	0.000484	0.000314
490.23	0.000128	0.000207	0.000289	0.000375	0.00076	0.000978	0.000948	0.000978	0.00102	0.00101	0.00113	0.000747	0.000464	0.000383	0.000335	0.000289	0.000346	0.000297
490.955	0.000127	0.000232	0.000341	0.000457	0.000731	0.00103	0.00109	0.0011	0.00105	0.00108	0.00129	0.000783	0.000535	0.000299	0.000368	0.000294	0.000227	0.000206
491.68	-2.8e-05	4.7e-05	0.000124	0.000239	0.00075	0.001	0.00101	0.00113	0.00113	0.00112	0.00122	0.000811	0.000417	0.000373	0.000273	0.000293	0.000334	0.00021
492.404	-2.8e-05	6.9e-05	0.000171	0.000321	0.000735	0.00091	0.000949	0.00112	0.00114	0.00106	0.0012	0.000776	0.00034	0.000249	0.000354	0.000183	0.000205	0.00028
493.129	4.2e-05	0.000143	0.000249	0.000407	0.0008	0.00106	0.00108	0.00121	0.00122	0.00113	0.00121	0.000881	0.000498	0.000484	0.000326	0.000293	0.000365	0.00022
493.854	8.7e-05	0.000155	0.000227	0.000389	0.000866	0.00109	0.00107	0.00125	0.00119	0.00115	0.00123	0.000946	0.000438	0.000413	0.000274	0.000389	0.000241	0.000243
494.579	0.000111	0.000188	0.000269	0.00047	0.000959	0.00122	0.00125	0.0013	0.00116	0.00116	0.00132	0.00097	0.000419	0.000422	0.000333	0.000296	0.000403	0.000316
495.304	-2.1e-05	0.0001	0.000226	0.000411	0.000772	0.000989	0.00117	0.00124	0.00117	0.00104	0.00124	0.000773	0.000393	0.000331	0.000242	0.00028	0.000281	0.000256
496.028	3.6e-05	0.000103	0.000173	0.000385	0.000855	0.00109	0.00108	0.00113	0.00122	0.00105	0.00124	0.00081	0.00041	0.000272	0.000261	0.000287	0.000259	0.00026
496.753	0.00014	0.000195	0.000252	0.000504	0.000963	0.00111	0.00127	0.00134	0.00129	0.00119	0.00137	0.000905	0.00049	0.000296	0.00029	0.000333	0.000256	0.000318
497.478	9.7e-05	0.000181	0.000269	0.00047	0.000958	0.00117	0.00125	0.00121	0.00123	0.00113	0.00132	0.000785	0.000482	0.000306	0.00025	0.00023	0.000238	0.000244
498.203	2.2e-05	9.1e-05	0.000163	0.000365	0.000886	0.0011	0.0012	0.00113	0.00116	0.00118	0.00123	0.000776	0.000418	0.000194	0.000207	0.00013	0.000203	0.000136
498.928	0.000214	0.000257	0.000301	0.000502	0.00104	0.00118	0.00126	0.00121	0.00135	0.00126	0.00133	0.000909	0.000425	0.000301	0.000382	0.00027	0.000259	0.000233
499.652	9.8e-05	0.000177	0.00026	0.000483	0.000991	0.00116	0.00123	0.00121	0.00126	0.00119	0.0013	0.000815	0.000432	0.000316	0.000225	0.000221	0.000142	0.000177
500.377	0.000136	0.000156	0.000177	0.000419	0.000998	0.00124	0.00125	0.00121	0.00121	0.00119	0.00126	0.0008	0.000406	0.000263	0.000178	0.000194	0.000188	0.000154
501.102	0.000117	0.000142	0.000167	0.000443	0.00107	0.00128	0.00125	0.00124	0.00125	0.00124	0.00137	0.000861	0.000402	0.000294	0.000215	0.000196	0.000238	0.000192
501.827	6.8e-05	0.000121	0.000176	0.000402	0.00108	0.0012	0.00128	0.00125	0.00126	0.00123	0.00139	0.000877	0.000468	0.000316	0.000252	0.000208	0.000201	0.000185
502.552	0.000107	0.000166	0.000228	0.000459	0.00113	0.00125	0.00129	0.00134	0.00131	0.00123	0.0014	0.000877	0.000469	0.000302	0.00028	0.000202	0.000175	0.000201
503.276	9.4e-05	0.000144	0.000196	0.000505	0.00107	0.0012	0.00127	0.00127	0.00126	0.00122	0.00134	0.000813	0.000429	0.000263	0.000242	0.000154	0.000173	0.00019
504.001	5.8e-05	0.000116	0.000177	0.000435	0.00108	0.00126	0.00126	0.00126	0.00126	0.0013	0.00133	0.000831	0.000435	0.000289	0.000187	0.000172	0.000184	0.000152
504.726	9.9e-05	0.00015	0.000204	0.00051	0.00112	0.0013	0.0013	0.00131	0.00129	0.00132	0.00138	0.000888	0.000479	0.000328	0.000299	0.000223	0.000173	0.000161
505.451	0.000109	0.000157	0.000208	0.000458	0.00112	0.00123	0.00125	0.00128	0.00125	0.0013	0.00135	0.000841	0.000411	0.000336	0.000273	0.000193	0.000158	0.000135
506.176	0.000119	0.000171	0.000235	0.000519	0.00112	0.00127	0.00131	0.00132	0.00129	0.00132	0.0014	0.000914	0.00044	0.00033	0.00026	0.000185	0.00017	0.000202
506.9	9.3e-05	0.000127	0.000181	0.000482	0.00105	0.00128	0.00133	0.00131	0.00127	0.00131	0.00138	0.000876	0.00043	0.000305	0.000193	0.000147	0.000163	0.000187
507.625	5.5e-05	9.9e-05	0.000164	0.000456	0.00102	0.00122	0.00127	0.00126	0.00125	0.00128	0.00134	0.000781	0.000409	0.000283	0.000161	0.000132	9.6e-05	0.000106
508.35	7.7e-05	0.000123	0.000205	0.000541	0.00108	0.00128	0.0013	0.00129	0.00132	0.00132	0.00133	0.000855	0.000407	0.000281	0.000182	0.000169	0.000119	0.000146
509.075	3.1e-05	7.8e-05	0.000174	0.000527	0.00103	0.00125	0.00126	0.00126	0.00127	0.00133	0.00135	0.000827	0.000374	0.00024	0.000171	0.00013	0.000124	0.000148
509.8	7e-05	9.6e-05	0.000181	0.000538	0.00104	0.00126	0.00127	0.00124	0.00126	0.0013	0.00136	0.000886	0.00037	0.000246	0.000215	0.000141	0.000133	0.000168
510.524	8.7e-05	0.000115	0.00021	0.000602	0.00109	0.00127	0.00133	0.00132	0.0013	0.00134	0.00135	0.000907	0.000404	0.000276	0.000234	0.000185	0.000147	0.000167
511.249	5.6e-05	8.6e-05	0.000193	0.000617	0.0011	0.00129	0.00133	0.00133	0.00132	0.00138	0.00137	0.000911	0.000431	0.000272	0.000239	0.000206	0.000149	0.000167
511.974	3.7e-05	5.6e-05	0.000174	0.00059	0.00107	0.0013	0.00131	0.00131	0.00132	0.00136	0.00139	0.000879	0.0004	0.000255	0.000241	0.000208	0.000149	0.000164
512.699	6.8e-05	8.5e-05	0.000193	0.000591	0.00108	0.00127	0.00132	0.00133	0.00134	0.00138	0.00138	0.000881	0.000435	0.000268	0.000247	0.000172	0.00018	0.000165
513.424	5.7e-05	7.6e-05	0.000161	0.000554	0.00103	0.00125	0.00128	0.0013	0.00129	0.00132	0.00134	0.000841	0.000378	0.000259	0.000212	0.000145	0.000143	0.000125
514.148	6.9e-05	9.1e-05	0.000177	0.000593	0.00105	0.0013	0.00135	0.00132	0.0013	0.00133	0.00138	0.000861	0.000393	0.00028	0.000184	0.000172	0.000128	0.000155
514.873	7.7e-05	0.000104	0.000215	0.000605	0.00109	0.00131	0.00132	0.00135	0.00132	0.00136	0.00138	0.000849	0.000413	0.000274	0.000197	0.000169	0.000125	0.000164
515.598	5.1e-05	7.5e-05	0.000171	0.000599	0.00109	0.00132	0.00132	0.00137	0.00133	0.00136	0.00138	0.00087	0.000407	0.000282	0.000219	0.000164	0.000185	0.000163
516.323	3.7e-05	4.4e-05	0.000171	0.000599	0.00107	0.00131	0.00134	0.00132	0.00134	0.00138	0.00139	0.000868	0.000428	0.000257	0.000203	0.000157	0.00016	0.000139
517.048	3.9e-05	4.1e-05	0.000187	0.000612	0.0011	0.00132	0.00138	0.00134	0.00133	0.00141	0.0014	0.000884	0.00042	0.000289	0.000221	0.000186	0.000135	0.000158
517.772	2.3e-05	4.1e-05	0.000191	0.000598	0.00107	0.00134	0.00133	0.00133	0.00132	0.00138	0.00137	0.00087	0.000391	0.000254	0.000211	0.000161	0.000129	0.00015
518.497	7.7e-05	0.000114	0.000204	0.000638	0.0011	0.00134	0.00134	0.00135	0.00136	0.00137	0.00135	0.000887	0.000403	0.000277	0.000216	0.000162	0.000161	0.000165
519.222	4.5e-05	7.1e-05	0.000184	0.000586	0.00113	0.00133	0.00134	0.00138	0.00138	0.00136	0.00137	0.000872	0.000393	0.000277	0.000202	0.000176	0.00015	0.000144
519.947	5.7e-05	7.3e-05	0.000185	0.000598	0.00112	0.00136	0.00137	0.00139	0.00139	0.00142	0.00139	0.000869	0.000422	0.000309	0.000239	0.000191	0.000177	0.000161
520.672	2e-05	3.3e-05	0.000179	0.000605	0.00109	0.00136	0.00136	0.00135	0.00136	0.0014	0.00141	0.000844	0.000402	0.000305	0.000231	0.000167	0.000147	0.000157
521.396	2.5e-05	4.3e-05	0.000195	0.000602	0.00107	0.00134	0.00136	0.00136	0.00138	0.0014	0.0014	0.000865	0.000413	0.00029	0.000215	0.000156	0.000145	0.000138
522.121	4.8e-05	6.7e-05	0.000223	0.000624	0.00108	0.00136	0.00137	0.00137	0.00137	0.0014	0.0014	0.000886	0.000441	0.00031	0.00024	0.000171	0.000138	0.000159
522.846	4.6e-05	6.7e-05	0.000213	0.000613	0.00106	0.00135	0.00135	0.00136	0.00137	0.00139	0.00141	0.000864	0.00041	0.000297	0.000218	0.000164	0.000137	0.000152
523.571	4.4e-05	6.5e-05	0.000185	0.000589	0.00106	0.00134	0.00135	0.00133	0.00136	0.00137	0.00141	0.000857	0.000401	0.000273	0.000197	0.000151	0.000134	0.000127
524.296	2.7e-05	4.9e-05	0.000182	0.000586	0.00105	0.00134	0.00133	0.00133	0.00135	0.00136	0.00137	0.000858	0.000382	0.000266	0.000174	0.000136	0.000108	0.000108
525.02	5.5e-05	7.9e-05	0.000226	0.000613	0.00107	0.00136	0.00137	0.00137	0.00138	0.00139	0.0014	0.00088	0.000404	0.000295	0.000205	0.000177	0.00014	0.000156
525.745	6.3e-05	9.3e-05	0.00024	0.000622	0.00109	0.00137	0.00138	0.00138	0.0014	0.00141	0.00141	0.000877	0.000422	0.000307	0.000224	0.000192	0.00018	0.000166
526.47	3.2e-05	6.9e-05	0.000233	0.000595	0.00108	0.00138	0.00139	0.00138	0.0014	0.00142	0.0014	0.000873	0.000407	0.000305	0.000241	0.000184	0.000166	0.00016
527.195	4.4e-05	7.9e-05	0.000243	0.000609	0.00109	0.00138	0.0014	0.0014	0.00141	0.00141	0.00142	0.000867	0.000421	0.000291	0.000229	0.000181	0.000171	0.000162
527.92	3.6e-05	6.4e-05	0.000225	0.0006	0.00108	0.00136	0.00137	0.00138	0.00138	0.00139	0.00139	0.000865	0.000394	0.00026	0.000191	0.000152	0.000131	0.00014
528.644	6.1e-05	8.4e-05	0.000232	0.000583	0.00108	0.00136	0.00139	0.00138	0.0014	0.00141	0.0014	0.00088	0.000431	0.000274	0.00021	0.000184	0.00016	0.000157
529.369	4.5e-05	6.6e-05	0.000229	0.000595	0.00108	0.00135	0.00138	0.00139	0.00141	0.00141	0.00139	0.000882	0.000406	0.000274	0.000192	0.00016	0.000153	0.00014
530.094	2e-05	6e-05	0.000227	0.000596	0.0011	0.00135	0.00139	0.00138	0.0014	0.00141	0.00139	0.000859	0.000393	0.000288	0.000189	0.000153	0.000151	0.000134
530.819	1.2e-05	5.7e-05	0.000232	0.000592	0.0011	0.00135	0.00139	0.00138	0.00139	0.0014	0.0014	0.000879	0.000431	0.000282	0.000224	0.000171	0.000148	0.000149
531.544	3.6e-05	7.7e-05	0.000244	0.000604	0.00112	0.00138	0.00141	0.00141	0.00142	0.00142	0.00141	0.000892	0.000441	0.000302	0.000222	0.000174	0.00014	0.000164
532.268	2.3e-05	6.6e-05	0.000244	0.000596	0.00112	0.00137	0.0014	0.00139	0.00141	0.00142	0.00141	0.00088	0.000408	0.000298	0.000207	0.000175	0.000146	0.000141
532.993	7e-06	4e-05	0.000234	0.000565	0.00112	0.00137	0.00139	0.0014	0.00141	0.00141	0.00138	0.000846	0.000401	0.000292	0.000199	0.000153	0.000134	0.000116
533.718	3.2e-05	6.9e-05	0.000251	0.000576	0.00113	0.00137	0.0014	0.00141	0.00144	0.00143	0.0014	0.000876	0.000385	0.0003	0.000202	0.000173	0.000139	0.000128
534.443	1.3e-05	6.6e-05	0.000248	0.000561	0.00114	0.00138	0.00139	0.00139	0.00142	0.00143	0.00141	0.000864	0.000393	0.000274	0.000202	0.000158	0.000163	0.000131
535.168	1.2e-05	5.6e-05	0.000252	0.000562	0.00115	0.0014	0.00142	0.00139	0.00144	0.00143	0.0014	0.000867	0.000403	0.000292	0.000219	0.00016	0.00017	0.000135
535.892	2e-05	5.3e-05	0.000253	0.000551	0.00115	0.00138	0.00144	0.00142	0.00144	0.00143	0.00141	0.00087	0.000401	0.00028	0.000215	0.00015	0.000166	0.000129
536.617	4.2e-05	6e-05	0.00024	0.000562	0.00116	0.00139	0.00143	0.00145	0.00147	0.00145	0.00144	0.000884	0.000414	0.000285	0.000206	0.000155	0.000177	0.000146
537.342	2.8e-05	6.4e-05	0.000256	0.000539	0.00118	0.00142	0.00143	0.00142	0.00148	0.00145	0.00142	0.000907	0.000438	0.000305	0.000226	0.000166	0.000171	0.000164
538.067	3.3e-05	4.8e-05	0.000248	0.000532	0.00119	0.00144	0.00142	0.00143	0.00147	0.00144	0.0014	0.00091	0.000408	0.000283	0.000217	0.000161	0.000145	0.000161
538.792	3.9e-05	3.1e-05	0.000266	0.000529	0.00119	0.00144	0.00144	0.00144	0.00147	0.00147	0.00141	0.000884	0.000418	0.000305	0.00021	0.000184	0.000144	0.000149
539.516	2.1e-05	4.5e-05	0.000238	0.000506	0.00117	0.00143	0.00143	0.00143	0.00147	0.00145	0.00142	0.000872	0.000413	0.000271	0.000205	0.000172	0.000125	0.000119
540.241	2.6e-05	6.6e-05	0.000232	0.000531	0.00116	0.00145	0.00145	0.00145	0.00147	0.00145	0.00143	0.000904	0.000429	0.000278	0.000211	0.00016	0.000156	0.000144
540.966	1.6e-05	6.5e-05	0.000233	0.000535	0.00115	0.00144	0.00144	0.00145	0.00147	0.00145	0.00142	0.000886	0.000415	0.000298	0.000214	0.000171	0.000139	0.000148
541.691	2.3e-05	6e-05	0.000236	0.000542	0.00115	0.00145	0.00146	0.00146	0.00148	0.00148	0.00142	0.000879	0.000406	0.000297	0.000206	0.000162	0.000147	0.000157
542.416	-2e-06	5.3e-05	0.000238	0.000538	0.00113	0.00144	0.00145	0.00145	0.00146	0.00146	0.00139	0.000871	0.000407	0.000275	0.000196	0.000155	0.000129	0.000126
543.14	7e-06	8e-05	0.00024	0.000547	0.00114	0.00144	0.00147	0.00147	0.00148	0.00148	0.00142	0.00089	0.000424	0.00028	0.000215	0.000166	0.000138	0.000134
543.865	6e-06	6.3e-05	0.000238	0.000541	0.00111	0.00145	0.00146	0.00146	0.00147	0.00148	0.00142	0.000886	0.000405	0.000302	0.000208	0.000162	0.000152	0.000118
544.59	2.4e-05	8e-05	0.000256	0.000569	0.00113	0.00146	0.00148	0.00148	0.0015	0.00151	0.00145	0.000905	0.000424	0.000328	0.000225	0.000183	0.000167	0.000141
545.315	3.4e-05	9.2e-05	0.000252	0.000576	0.00114	0.00146	0.00149	0.0015	0.00151	0.0015	0.00145	0.00091	0.000438	0.000297	0.000243	0.00018	0.000174	0.000148
546.04	2.9e-05	9.3e-05	0.000255	0.000577	0.00113	0.00146	0.00149	0.00149	0.00151	0.0015	0.00145	0.000889	0.000427	0.000288	0.000223	0.000178	0.000163	0.000142
546.764	2.6e-05	7.8e-05	0.000229	0.000571	0.00113	0.00146	0.00149	0.00149	0.00151	0.00152	0.00144	0.000908	0.000412	0.000309	0.000227	0.000182	0.000143	0.000147
547.489	9e-06	6.3e-05	0.00022	0.000568	0.00113	0.00146	0.00149	0.00149	0.0015	0.00149	0.00141	0.000903	0.0004	0.000282	0.000214	0.000175	0.00014	0.000128
548.214	2e-05	7.4e-05	0.000206	0.000558	0.00111	0.00144	0.00149	0.00149	0.00149	0.00148	0.00142	0.000897	0.000402	0.00028	0.000185	0.000156	0.000139	0.000125
548.939	1.2e-05	7.1e-05	0.000207	0.000571	0.00112	0.00145	0.0015	0.0015	0.00151	0.00151	0.00142	0.000896	0.000423	0.000284	0.000187	0.000161	0.000136	0.000125
549.664	1e-06	7.6e-05	0.000209	0.000565	0.00113	0.00145	0.00149	0.00151	0.00151	0.00152	0.00144	0.000911	0.000407	0.000282	0.000195	0.000154	0.000147	0.000138
550.388	7e-06	8.6e-05	0.000218	0.000576	0.00115	0.00147	0.0015	0.00152	0.00152	0.00153	0.00145	0.000909	0.00041	0.000286	0.000219	0.000172	0.000168	0.000136
551.113	2.6e-05	8e-05	0.000195	0.000564	0.00114	0.00146	0.00151	0.00153	0.00153	0.00154	0.00146	0.000892	0.000422	0.000285	0.000201	0.000169	0.000164	0.00014
551.838	1.2e-05	7.4e-05	0.000193	0.000559	0.00112	0.00145	0.0015	0.00151	0.00152	0.00152	0.00143	0.000877	0.000413	0.000271	0.000203	0.000149	0.00015	0.00014
552.563	-1.2e-05	6.9e-05	0.0002	0.000559	0.00113	0.00145	0.00151	0.00151	0.00151	0.00152	0.00143	0.000893	0.000398	0.000257	0.000201	0.000151	0.000139	0.000126
553.288	-1e-06	8.5e-05	0.000212	0.00058	0.00116	0.00147	0.00153	0.00154	0.00155	0.00156	0.00146	0.00094	0.000434	0.000295	0.000205	0.000198	0.000151	0.000141
554.012	2.1e-05	0.000103	0.000216	0.000568	0.00119	0.0015	0.00155	0.00156	0.00156	0.00157	0.00147	0.000931	0.000419	0.00031	0.0002	0.000185	0.000164	0.000144
554.737	1e-05	8.7e-05	0.000193	0.00056	0.0012	0.00151	0.00155	0.00157	0.00157	0.00158	0.00147	0.00091	0.000426	0.000299	0.000199	0.00016	0.000173	0.000142
555.462	7e-06	9.4e-05	0.0002	0.000571	0.0012	0.00151	0.00155	0.00156	0.00158	0.00158	0.00147	0.00092	0.000423	0.000292	0.000206	0.000173	0.000165	0.000165
556.187	9e-06	9.4e-05	0.000205	0.000552	0.0012	0.0015	0.00155	0.00158	0.00158	0.00158	0.00149	0.000907	0.000428	0.000302	0.000211	0.000175	0.00017	0.00014
556.912	-2e-06	9.9e-05	0.000191	0.000541	0.00119	0.0015	0.00156	0.00158	0.00158	0.00158	0.00149	0.000905	0.000427	0.000288	0.000195	0.000181	0.000143	0.000125
557.636	1.5e-05	0.000102	0.000195	0.000555	0.00122	0.00155	0.0016	0.0016	0.00161	0.00161	0.0015	0.000945	0.000439	0.000308	0.000212	0.000182	0.000171	0.000155
558.361	1.4e-05	9.1e-05	0.000185	0.000526	0.00123	0.00156	0.00158	0.00159	0.00163	0.00162	0.0015	0.000943	0.000438	0.000286	0.000223	0.000176	0.00015	0.000139
559.086	1e-05	8.2e-05	0.000205	0.000513	0.00122	0.00156	0.00158	0.0016	0.00162	0.00163	0.0015	0.000925	0.000419	0.000291	0.00021	0.000176	0.00016	0.000145
559.811	1.3e-05	9.9e-05	0.00017	0.000516	0.00122	0.00156	0.00158	0.00159	0.00161	0.00162	0.0015	0.000932	0.000414	0.000312	0.000224	0.000171	0.000149	0.000147
560.536	1.1e-05	8.6e-05	0.000183	0.000526	0.00124	0.00158	0.00162	0.00163	0.00163	0.00163	0.00153	0.000958	0.00043	0.0003	0.000213	0.000178	0.000154	0.000156
561.26	-3e-06	7.6e-05	0.00019	0.000505	0.00125	0.00158	0.00164	0.00164	0.00164	0.00165	0.00152	0.00097	0.000426	0.000305	0.000204	0.000162	0.000159	0.000141
561.985	3e-06	8.3e-05	0.000199	0.00052	0.00126	0.00162	0.00164	0.00164	0.00165	0.00167	0.00153	0.000979	0.000425	0.000305	0.000233	0.000178	0.000155	0.000147
562.71	2.7e-05	9e-05	0.000202	0.000532	0.00125	0.00163	0.00165	0.00166	0.00165	0.00168	0.00155	0.000983	0.000436	0.000306	0.00021	0.000173	0.000158	0.000137
563.435	1e-05	6.7e-05	0.000168	0.000499	0.00121	0.00163	0.00166	0.00167	0.00166	0.00167	0.00154	0.000974	0.000426	0.000297	0.000198	0.000159	0.000149	0.000117
564.16	-2e-06	7e-05	0.000182	0.00051	0.00124	0.00164	0.00168	0.00168	0.00167	0.00169	0.00154	0.000957	0.000424	0.000283	0.000204	0.000186	0.000159	0.000136
564.884	1.4e-05	8.6e-05	0.000185	0.000537	0.00124	0.00165	0.0017	0.00172	0.0017	0.00171	0.00158	0.000969	0.000436	0.000277	0.000218	0.000193	0.000163	0.000157
565.609	1.7e-05	8e-05	0.000196	0.000556	0.00124	0.00167	0.0017	0.00172	0.00171	0.00171	0.00158	0.000962	0.000447	0.000276	0.000201	0.00018	0.000157	0.000138
566.334	2.1e-05	8.7e-05	0.000191	0.000567	0.00124	0.00168	0.0017	0.00172	0.00171	0.00172	0.00158	0.000984	0.000432	0.000294	0.000223	0.000168	0.000151	0.000136
567.059	2.2e-05	8.6e-05	0.000206	0.000592	0.00124	0.00167	0.00172	0.00174	0.00172	0.00174	0.0016	0.000986	0.000454	0.0003	0.000215	0.000173	0.000164	0.000135
567.784	2.3e-05	8.7e-05	0.000197	0.000572	0.00123	0.0017	0.00174	0.00175	0.00172	0.00174	0.00161	0.001	0.000453	0.000293	0.000227	0.000185	0.000153	0.000151
568.508	3.9e-05	9.9e-05	0.000206	0.000582	0.00124	0.00171	0.00175	0.00176	0.00175	0.00176	0.00161	0.00101	0.000458	0.000312	0.00023	0.000185	0.000167	0.00016
569.233	4.2e-05	9.8e-05	0.000207	0.000588	0.00125	0.00172	0.00176	0.00177	0.00177	0.00179	0.00162	0.00102	0.000468	0.000334	0.000224	0.000179	0.000183	0.000173
569.958	3.1e-05	0.0001	0.000224	0.000608	0.00125	0.00173	0.00178	0.00179	0.00177	0.00178	0.00164	0.00102	0.000483	0.000327	0.000229	0.000186	0.000176	0.000145
570.683	2.7e-05	9.1e-05	0.00022	0.000601	0.00125	0.00174	0.0018	0.0018	0.00179	0.0018	0.00165	0.00102	0.000479	0.000313	0.000229	0.000199	0.00017	0.000138
571.408	3.4e-05	8.6e-05	0.000202	0.000586	0.00124	0.00173	0.00179	0.00178	0.00181	0.00182	0.00166	0.00102	0.000478	0.000312	0.000218	0.000192	0.000166	0.000159
572.132	4.7e-05	9.5e-05	0.00021	0.000608	0.00127	0.00175	0.00181	0.00183	0.00183	0.00183	0.00168	0.00105	0.000469	0.000339	0.000233	0.000212	0.000174	0.00017
572.857	4.6e-05	7.2e-05	0.000195	0.00061	0.00127	0.00175	0.00181	0.00182	0.00183	0.00183	0.00167	0.00105	0.000473	0.000337	0.000244	0.000202	0.000175	0.00015
573.582	5.6e-05	8.4e-05	0.000208	0.000615	0.00128	0.00176	0.00183	0.00184	0.00186	0.00186	0.00168	0.00105	0.000476	0.000343	0.000229	0.000208	0.000176	0.000163
574.307	5.1e-05	7.4e-05	0.000209	0.00063	0.0013	0.00178	0.00186	0.00187	0.00186	0.00186	0.0017	0.00105	0.000489	0.000339	0.000244	0.000208	0.000179	0.000159
575.032	2.7e-05	6.2e-05	0.000192	0.000608	0.00129	0.00177	0.00184	0.00186	0.00186	0.00186	0.00169	0.00104	0.000486	0.000319	0.000223	0.000201	0.000162	0.000127
575.756	4e-06	5e-05	0.000196	0.000602	0.00129	0.00178	0.00186	0.00188	0.00188	0.00186	0.0017	0.00106	0.000486	0.00032	0.000232	0.000208	0.00016	0.000127
576.481	2.8e-05	7.2e-05	0.00021	0.000608	0.0013	0.0018	0.00189	0.0019	0.0019	0.00189	0.00172	0.00108	0.000486	0.000336	0.00023	0.000205	0.000176	0.000144
577.206	3.3e-05	6e-05	0.000194	0.000603	0.00131	0.0018	0.00189	0.00191	0.00191	0.00191	0.00173	0.00107	0.000487	0.000331	0.000226	0.000189	0.000179	0.000157
577.931	5.1e-05	6.5e-05	0.000198	0.000604	0.00132	0.00182	0.00191	0.00192	0.00193	0.00193	0.00175	0.00109	0.000492	0.000326	0.000241	0.000172	0.000185	0.000163
578.656	3.3e-05	5.7e-05	0.000194	0.000608	0.00134	0.00182	0.00192	0.00192	0.00193	0.00191	0.00175	0.00108	0.000509	0.000333	0.000241	0.000196	0.000184	0.000154
579.38	4.2e-05	5.8e-05	0.000195	0.00061	0.00136	0.00183	0.00194	0.00195	0.00196	0.00194	0.00176	0.00109	0.000494	0.00032	0.000232	0.000208	0.00017	0.000149
580.105	5.6e-05	6.5e-05	0.000213	0.000613	0.00137	0.00186	0.00197	0.00198	0.00198	0.00197	0.00179	0.00111	0.0005	0.000359	0.000249	0.000214	0.000171	0.000153
580.83	5e-05	6.9e-05	0.000215	0.000602	0.00137	0.00186	0.00198	0.00198	0.00197	0.00197	0.00179	0.00112	0.000484	0.000329	0.000233	0.000197	0.000182	0.000166
581.555	5.4e-05	7.2e-05	0.000202	0.000614	0.0014	0.00187	0.002	0.002	0.00199	0.00198	0.0018	0.00112	0.000509	0.000347	0.000229	0.000201	0.000192	0.000147
582.28	6e-05	9.1e-05	0.000214	0.000596	0.00142	0.00189	0.002	0.00202	0.00202	0.00201	0.00181	0.00111	0.000512	0.000361	0.000232	0.000194	0.000192	0.000185
583.004	3.3e-05	5.3e-05	0.000207	0.000571	0.00139	0.00188	0.00199	0.002	0.00201	0.002	0.00181	0.0011	0.000492	0.000339	0.000223	0.000174	0.000177	0.000138
583.729	4.8e-05	4.9e-05	0.00021	0.000581	0.00142	0.00189	0.00202	0.00203	0.00203	0.00203	0.00182	0.00112	0.00051	0.000346	0.000225	0.00019	0.000181	0.000158
584.454	6e-05	5.5e-05	0.000213	0.000583	0.00144	0.00191	0.00203	0.00203	0.00205	0.00205	0.00183	0.00115	0.000517	0.00034	0.000249	0.000206	0.000193	0.000171
585.179	4.7e-05	5.1e-05	0.000219	0.000586	0.00146	0.00194	0.00205	0.00205	0.00207	0.00207	0.00186	0.00114	0.000516	0.000364	0.000253	0.000204	0.000198	0.000154
585.904	5.6e-05	4.2e-05	0.000216	0.000578	0.00148	0.00197	0.00209	0.00209	0.00209	0.00208	0.00186	0.00117	0.000527	0.000365	0.000274	0.000208	0.000184	0.00017
586.628	3.8e-05	4.2e-05	0.000209	0.000556	0.00146	0.00197	0.00209	0.00209	0.00209	0.00207	0.00187	0.00116	0.000529	0.000342	0.000245	0.000197	0.00019	0.00016
587.353	3e-05	4.4e-05	0.000192	0.000554	0.00146	0.00198	0.00209	0.00211	0.00211	0.00209	0.00187	0.00116	0.000531	0.00034	0.000239	0.000197	0.000168	0.000151
588.078	3.6e-05	4.8e-05	0.000207	0.000553	0.00149	0.002	0.00212	0.00212	0.00212	0.0021	0.00189	0.00116	0.000506	0.00035	0.000245	0.000214	0.000176	0.000149
588.803	3.7e-05	4.3e-05	0.000217	0.000544	0.00148	0.002	0.00212	0.00213	0.00213	0.00212	0.00188	0.00115	0.000519	0.000338	0.00024	0.000204	0.000177	0.000154
589.528	6.5e-05	5.6e-05	0.00022	0.000557	0.00149	0.00202	0.00212	0.00215	0.00216	0.00214	0.00191	0.00116	0.000528	0.000328	0.000242	0.000206	0.000193	0.00017
590.252	4e-05	3.8e-05	0.0002	0.000537	0.00149	0.00204	0.00213	0.00214	0.00214	0.00212	0.00192	0.00115	0.000498	0.000317	0.000221	0.000192	0.000173	0.000143
590.977	3.2e-05	4.2e-05	0.000219	0.000552	0.00152	0.00207	0.00216	0.00216	0.00216	0.00213	0.00193	0.00118	0.000519	0.000342	0.000216	0.000205	0.000176	0.000165
591.702	2.6e-05	4.1e-05	0.000208	0.000566	0.00151	0.00208	0.00216	0.00217	0.00218	0.00217	0.00194	0.00118	0.00052	0.000348	0.000225	0.000207	0.000158	0.00016
592.427	4.9e-05	5.4e-05	0.000215	0.00057	0.00152	0.00213	0.0022	0.0022	0.0022	0.0022	0.00195	0.00121	0.000521	0.00036	0.000254	0.000208	0.000176	0.00018
593.152	3.6e-05	5.5e-05	0.000213	0.000582	0.0015	0.00216	0.00222	0.00222	0.00223	0.00222	0.00197	0.0012	0.000519	0.000363	0.000244	0.0002	0.000186	0.000174
593.876	1.2e-05	4.3e-05	0.000208	0.000573	0.00147	0.00215	0.00221	0.00222	0.00223	0.00221	0.00196	0.00119	0.000505	0.000353	0.000244	0.000178	0.000177	0.000171
594.601	3.9e-05	6.9e-05	0.000226	0.000597	0.00148	0.00219	0.00224	0.00225	0.00224	0.00222	0.00198	0.00122	0.000528	0.000337	0.000254	0.000199	0.000181	0.000169
595.326	2.7e-05	5.8e-05	0.000215	0.000604	0.00148	0.0022	0.00226	0.00226	0.00226	0.00223	0.002	0.00124	0.000534	0.00035	0.000245	0.000196	0.000167	0.000164
596.051	2.6e-05	6.6e-05	0.000232	0.000627	0.00149	0.00223	0.00228	0.00228	0.00228	0.00227	0.00201	0.00126	0.000546	0.000357	0.000241	0.000214	0.000195	0.00017
596.776	2.1e-05	5.8e-05	0.00022	0.000636	0.00149	0.00223	0.00227	0.00228	0.00229	0.00227	0.00202	0.00124	0.000538	0.00034	0.000247	0.000197	0.000187	0.000152
597.5	3.4e-05	7e-05	0.000232	0.00064	0.00148	0.00224	0.0023	0.00228	0.00229	0.00228	0.00201	0.00124	0.000534	0.000343	0.000257	0.000204	0.000194	0.000168
598.225	1.5e-05	7.2e-05	0.000237	0.00065	0.00148	0.00226	0.00231	0.00233	0.00232	0.0023	0.00203	0.00126	0.000539	0.000362	0.000254	0.00021	0.000195	0.000157
598.95	2e-05	7.1e-05	0.000233	0.000646	0.00147	0.00226	0.00232	0.00235	0.00231	0.00231	0.00204	0.00125	0.000558	0.000349	0.00023	0.0002	0.000173	0.000155
599.675	2.6e-05	6.3e-05	0.000219	0.000649	0.00147	0.00226	0.00233	0.00234	0.00233	0.00231	0.00205	0.00126	0.000556	0.000363	0.000242	0.000202	0.000203	0.000163
600.4	7e-06	4.6e-05	0.000201	0.000645	0.00148	0.00227	0.00234	0.00234	0.00233	0.0023	0.00204	0.00123	0.000533	0.000358	0.000238	0.000191	0.000194	0.000164
601.124	1.5e-05	5.4e-05	0.000217	0.000659	0.00149	0.00228	0.00237	0.00238	0.00236	0.00235	0.00206	0.00127	0.000558	0.000358	0.000249	0.000217	0.000185	0.000161
601.849	2.3e-05	6.5e-05	0.00023	0.000683	0.0015	0.00228	0.00239	0.0024	0.0024	0.00236	0.00209	0.0013	0.000558	0.000352	0.000252	0.000209	0.000178	0.000155
602.574	2e-05	5.9e-05	0.000219	0.00067	0.00149	0.00229	0.0024	0.0024	0.00241	0.00235	0.00209	0.0013	0.000558	0.000362	0.000266	0.000207	0.000186	0.000165
603.299	1.7e-05	5.8e-05	0.000216	0.000667	0.0015	0.00231	0.0024	0.00241	0.00242	0.00238	0.0021	0.0013	0.000555	0.000371	0.000253	0.000212	0.000183	0.000168
604.024	2.9e-05	6.3e-05	0.000214	0.000667	0.00151	0.00232	0.00242	0.00242	0.00243	0.0024	0.00211	0.00129	0.00055	0.00038	0.000268	0.000225	0.000196	0.000185
604.748	2e-05	4.9e-05	0.00021	0.000668	0.00151	0.00232	0.00243	0.00243	0.00242	0.00239	0.00211	0.00129	0.00055	0.000365	0.000237	0.000194	0.000182	0.000161
605.473	-8e-06	2.8e-05	0.000194	0.000659	0.0015	0.00229	0.00243	0.00243	0.00242	0.00237	0.0021	0.00129	0.000531	0.000354	0.00023	0.000176	0.000156	0.00013
606.198	1e-06	4.7e-05	0.000221	0.000687	0.00153	0.00231	0.00245	0.00245	0.00246	0.00241	0.00213	0.0013	0.000565	0.000367	0.000251	0.000228	0.000184	0.00016
606.923	1.8e-05	5.9e-05	0.000227	0.000677	0.00153	0.00233	0.00247	0.00248	0.00249	0.00244	0.00214	0.00132	0.000567	0.000374	0.000245	0.000206	0.000175	0.000176
607.648	2e-06	6.5e-05	0.00024	0.000673	0.00152	0.00231	0.00248	0.00249	0.00247	0.00245	0.00214	0.00133	0.000561	0.000379	0.000252	0.00019	0.000181	0.000167
608.372	2.3e-05	7.3e-05	0.000225	0.000657	0.00153	0.00234	0.0025	0.00248	0.00248	0.00244	0.00217	0.00134	0.000571	0.000369	0.000269	0.000204	0.000219	0.000168
609.097	2.1e-05	6.8e-05	0.000235	0.000669	0.00155	0.00235	0.00252	0.00251	0.00251	0.00245	0.00216	0.00133	0.000575	0.000374	0.000259	0.000211	0.000212	0.000175
609.822	9e-06	6.4e-05	0.000232	0.000676	0.00157	0.00236	0.00253	0.00252	0.0025	0.00247	0.00218	0.00132	0.000566	0.000372	0.00025	0.000203	0.000183	0.000168
610.547	-3e-06	4.4e-05	0.000223	0.000657	0.00157	0.00236	0.00253	0.00252	0.00251	0.00247	0.00218	0.00133	0.00057	0.000343	0.000251	0.000203	0.000202	0.000176
611.272	0	3.4e-05	0.000205	0.000641	0.00156	0.00235	0.00253	0.00252	0.00252	0.00247	0.00218	0.00133	0.000569	0.000333	0.000235	0.000198	0.000196	0.000167
611.996	6e-06	5.1e-05	0.0002	0.000635	0.00158	0.00236	0.00255	0.00255	0.00254	0.00248	0.00218	0.00135	0.000561	0.00035	0.000233	0.000217	0.0002	0.00015
612.721	6e-06	6.3e-05	0.000214	0.000645	0.00159	0.00237	0.00257	0.00257	0.00255	0.0025	0.0022	0.00136	0.00058	0.000361	0.000257	0.000215	0.00021	0.000194
613.446	4e-06	5.5e-05	0.000207	0.000641	0.00159	0.00236	0.00257	0.00257	0.00255	0.00251	0.00221	0.00133	0.000557	0.000357	0.000242	0.000192	0.00019	0.000178
614.171	1.9e-05	6e-05	0.000199	0.000617	0.00159	0.00237	0.00259	0.00258	0.00255	0.00252	0.00222	0.00135	0.000573	0.000369	0.000234	0.000211	0.000175	0.000158
614.896	7e-06	4.6e-05	0.000196	0.000605	0.00158	0.00236	0.00259	0.00258	0.00256	0.00254	0.00221	0.00136	0.000577	0.000362	0.000223	0.000206	0.000162	0.000151
615.62	2.8e-05	4.2e-05	0.000209	0.000614	0.00162	0.00239	0.00262	0.00262	0.00259	0.00256	0.00224	0.00137	0.000594	0.000375	0.000249	0.000209	0.000195	0.000151
616.345	1.3e-05	3.3e-05	0.000217	0.000631	0.00163	0.0024	0.00262	0.00262	0.00259	0.00256	0.00225	0.00137	0.000586	0.000396	0.000249	0.00022	0.000195	0.000159
617.07	4e-06	6.3e-05	0.000204	0.000621	0.00164	0.00241	0.00263	0.00262	0.0026	0.00259	0.00225	0.00138	0.000589	0.000383	0.000245	0.000208	0.000196	0.000161
617.795	-5e-06	5e-05	0.000203	0.000596	0.00162	0.00238	0.00263	0.00262	0.0026	0.00258	0.00224	0.00136	0.000573	0.000344	0.000231	0.000199	0.000201	0.000142
618.52	1.1e-05	3.2e-05	0.000187	0.000593	0.00162	0.00239	0.00264	0.00263	0.00261	0.00257	0.00225	0.00136	0.000563	0.000347	0.00025	0.000202	0.000198	0.000146
619.244	1.7e-05	4.7e-05	0.000188	0.0006	0.00164	0.0024	0.00264	0.00264	0.00263	0.0026	0.00225	0.00138	0.000574	0.000345	0.000247	0.000204	0.000196	0.000161
619.969	2.4e-05	8.5e-05	0.000183	0.000593	0.00165	0.00242	0.00265	0.00264	0.00263	0.00262	0.00228	0.00138	0.000586	0.000378	0.000251	0.000203	0.000197	0.000159
620.694	-6e-06	5.2e-05	0.00019	0.000573	0.00163	0.0024	0.00265	0.00265	0.00263	0.00261	0.00226	0.00138	0.000571	0.000368	0.000227	0.000185	0.000173	0.000133
621.419	-9e-06	3.3e-05	0.000166	0.000542	0.00163	0.0024	0.00266	0.00266	0.00262	0.0026	0.00225	0.00137	0.00057	0.00035	0.000241	0.00018	0.000169	0.000143
622.144	-9e-06	1.3e-05	0.00018	0.000559	0.00164	0.00241	0.00266	0.00267	0.00264	0.00262	0.00228	0.00138	0.000569	0.000352	0.000239	0.000187	0.000163	0.000133
622.868	4e-06	2.9e-05	0.000167	0.000562	0.00162	0.00242	0.00266	0.00266	0.00264	0.00261	0.00226	0.00139	0.000566	0.00036	0.000226	0.000174	0.000136	0.000127
623.593	-1.4e-05	3e-05	0.000182	0.000547	0.00162	0.00241	0.00266	0.00266	0.00264	0.00261	0.00225	0.00137	0.000569	0.000343	0.000214	0.000178	0.000145	0.000136
624.318	0	4.1e-05	0.000174	0.000548	0.00165	0.00245	0.00268	0.00269	0.00268	0.00265	0.0023	0.00138	0.000588	0.000357	0.000254	0.00019	0.000159	0.000178
625.043	4e-06	3.9e-05	0.000162	0.000527	0.00165	0.00245	0.00268	0.00269	0.00267	0.00264	0.00228	0.00137	0.000579	0.000342	0.000257	0.000197	0.000176	0.000165
625.768	1.6e-05	6.3e-05	0.000204	0.000526	0.00164	0.00248	0.0027	0.0027	0.00268	0.00264	0.00229	0.00138	0.000578	0.000371	0.000244	0.000211	0.000163	0.000158
626.492	-3e-06	5.1e-05	0.000194	0.00052	0.00162	0.00245	0.00268	0.00269	0.00267	0.00265	0.00229	0.00138	0.000564	0.00037	0.000254	0.000187	0.000144	0.000155
627.217	4e-06	4.4e-05	0.000194	0.000543	0.00163	0.00247	0.0027	0.0027	0.00268	0.00266	0.0023	0.00137	0.0006	0.000372	0.000255	0.000181	0.000154	0.000154
627.942	1.7e-05	4.3e-05	0.000179	0.000532	0.00161	0.00249	0.0027	0.0027	0.00267	0.00264	0.00229	0.00138	0.000567	0.000338	0.000241	0.00019	0.000171	0.000151
628.667	9e-06	4.5e-05	0.000175	0.000525	0.00161	0.0025	0.00271	0.00271	0.00269	0.00265	0.00228	0.00139	0.000549	0.000337	0.000229	0.000195	0.000156	0.000136
629.392	-1e-06	5.8e-05	0.000192	0.000532	0.00162	0.00251	0.00271	0.00272	0.0027	0.00266	0.00229	0.0014	0.000569	0.00035	0.000236	0.000194	0.000172	0.00014
630.116	2.8e-05	6.6e-05	0.00019	0.000554	0.0016	0.00252	0.00273	0.00273	0.00269	0.00267	0.0023	0.00141	0.000567	0.000364	0.000264	0.000189	0.000187	0.000137
630.841	3.3e-05	6.8e-05	0.000187	0.000559	0.00157	0.00252	0.00273	0.00274	0.00271	0.00267	0.00231	0.00139	0.000564	0.000361	0.000249	0.000165	0.000174	0.000134
631.566	2.3e-05	6.1e-05	0.00019	0.000565	0.00157	0.00253	0.00272	0.00274	0.00272	0.00269	0.00228	0.00138	0.000575	0.000357	0.000229	0.000177	0.000169	0.00014
632.291	3e-06	3.7e-05	0.000177	0.000557	0.00155	0.00252	0.0027	0.00273	0.0027	0.00266	0.0023	0.00139	0.000596	0.000372	0.000222	0.000185	0.000184	0.000109
633.016	2e-05	5.5e-05	0.000181	0.000565	0.00156	0.00258	0.00274	0.00275	0.00272	0.00269	0.00231	0.0014	0.000566	0.000373	0.000257	0.000187	0.000175	0.000148
633.74	-5e-06	4.2e-05	0.000197	0.000591	0.00153	0.00256	0.00272	0.00273	0.00269	0.00265	0.00228	0.00138	0.000557	0.000341	0.000234	0.00015	0.000162	0.000131
634.465	-1e-05	3.7e-05	0.000194	0.000581	0.00149	0.00257	0.00271	0.00274	0.00271	0.00266	0.00229	0.00136	0.00056	0.000327	0.000217	0.00016	0.000165	0.000132
635.19	5e-06	4.4e-05	0.000185	0.000568	0.00148	0.00259	0.00273	0.00274	0.00271	0.00268	0.0023	0.00138	0.00057	0.000353	0.000227	0.000179	0.000144	0.000137
635.915	9e-06	5.3e-05	0.000189	0.000589	0.00148	0.00261	0.00275	0.00274	0.00271	0.00268	0.00229	0.00139	0.00057	0.000354	0.000219	0.000163	0.000146	0.000137
636.64	0	3.9e-05	0.000185	0.000582	0.00146	0.00261	0.00273	0.00273	0.00271	0.00268	0.0023	0.00138	0.000561	0.000331	0.000225	0.00018	0.000165	0.00013
637.364	1.8e-05	5.7e-05	0.000188	0.000581	0.00144	0.00261	0.00273	0.00274	0.00272	0.00269	0.00228	0.00136	0.000561	0.00035	0.000214	0.000168	0.000165	0.000123
638.089	6e-06	4.5e-05	0.000197	0.000608	0.00148	0.00264	0.00273	0.00274	0.00272	0.00269	0.00228	0.00138	0.000585	0.000352	0.000224	0.000167	0.000155	0.000146
638.814	0	2.6e-05	0.000175	0.000599	0.00145	0.00262	0.00269	0.00272	0.0027	0.00267	0.00227	0.00136	0.000552	0.000314	0.000189	0.000162	0.000133	0.00013
639.539	9e-06	3.4e-05	0.000181	0.000595	0.00144	0.00261	0.00271	0.00273	0.00272	0.00268	0.00227	0.00136	0.000555	0.0003	0.000214	0.000157	0.000135	0.000133
640.264	2.1e-05	5.1e-05	0.000199	0.00062	0.00147	0.00263	0.00274	0.00275	0.00272	0.00268	0.00228	0.00141	0.00058	0.00033	0.000235	0.000153	0.000166	0.000131
640.988	4e-06	3.4e-05	0.000181	0.000612	0.00145	0.00261	0.00275	0.00275	0.0027	0.00266	0.00228	0.00138	0.000558	0.000355	0.000203	0.00015	0.000153	0.000121
641.713	-8e-06	2.7e-05	0.000178	0.000592	0.00142	0.0026	0.00273	0.00273	0.00269	0.00266	0.00226	0.00135	0.000543	0.000321	0.000204	0.00014	0.00016	0.00013
642.438	-1.2e-05	3.5e-05	0.000204	0.000611	0.00142	0.00261	0.00272	0.00275	0.0027	0.00267	0.00226	0.00136	0.000528	0.000313	0.000218	0.000157	0.00018	0.000124
643.163	-2.3e-05	2.3e-05	0.000189	0.000601	0.00143	0.00261	0.00275	0.00276	0.00272	0.00269	0.00226	0.00135	0.000534	0.000333	0.000204	0.000145	0.000154	8.5e-05
643.888	-1.7e-05	2.1e-05	0.00018	0.000594	0.00142	0.00258	0.00273	0.00275	0.00271	0.00266	0.00226	0.00133	0.000544	0.000329	0.000212	0.000147	0.000147	0.000124
644.612	-1.9e-05	2.8e-05	0.000187	0.00059	0.00142	0.00258	0.00273	0.00274	0.00271	0.00267	0.00226	0.00133	0.000551	0.000328	0.000214	0.000142	0.000143	0.000117
645.337	9e-06	5.2e-05	0.000198	0.00059	0.00142	0.00257	0.00275	0.00275	0.00271	0.00268	0.00227	0.00133	0.000583	0.000338	0.000238	0.000167	0.000156	0.000121
646.062	9e-06	3.7e-05	0.000181	0.000575	0.0014	0.00255	0.00275	0.00273	0.0027	0.00267	0.00228	0.00134	0.000544	0.000341	0.00024	0.000165	0.000176	0.000119
646.787	1.6e-05	4.7e-05	0.000186	0.000575	0.0014	0.00252	0.00274	0.00272	0.00268	0.00266	0.00226	0.00135	0.000556	0.000333	0.000214	0.000162	0.00015	0.000118
647.512	2.7e-05	5.1e-05	0.000185	0.00058	0.00142	0.00251	0.00275	0.00273	0.00268	0.00268	0.00227	0.00136	0.000552	0.000344	0.000221	0.000175	0.000162	0.000124
648.236	1.4e-05	3.3e-05	0.000172	0.000568	0.00141	0.00251	0.00273	0.00271	0.00268	0.00265	0.00224	0.00134	0.000525	0.000321	0.000203	0.000149	0.000119	0.000123
648.961	1.6e-05	3.5e-05	0.000177	0.000565	0.00141	0.00251	0.00275	0.00274	0.00271	0.00267	0.00225	0.00132	0.000535	0.000306	0.00021	0.000154	0.000132	0.000128
649.686	1.3e-05	3.8e-05	0.000182	0.000569	0.00141	0.00249	0.00275	0.00276	0.0027	0.00267	0.00223	0.00133	0.000542	0.000329	0.000216	0.000181	0.000152	0.000118
650.411	2e-06	1.2e-05	0.000154	0.000544	0.00139	0.00246	0.00273	0.00271	0.00268	0.00263	0.0022	0.0013	0.000526	0.000315	0.000216	0.000173	0.000138	0.000101
651.136	2e-06	2.5e-05	0.00017	0.000557	0.0014	0.00246	0.00275	0.00271	0.0027	0.00264	0.00221	0.00132	0.000557	0.000335	0.000229	0.000151	0.000161	0.000132
651.86	1.6e-05	2.7e-05	0.000185	0.000569	0.0014	0.00243	0.00273	0.00273	0.00269	0.00266	0.00222	0.00132	0.000537	0.000319	0.00022	0.00014	0.000152	0.000108
652.585	-5e-06	1.6e-05	0.000172	0.000543	0.00138	0.0024	0.00269	0.00271	0.00264	0.00262	0.0022	0.0013	0.000517	0.000291	0.000182	0.000126	0.000142	7.9e-05
653.31	-1.2e-05	2.2e-05	0.000167	0.000521	0.00137	0.00239	0.0027	0.00269	0.00265	0.0026	0.00219	0.0013	0.000516	0.00032	0.000205	0.00012	0.000132	0.000108
654.035	1.3e-05	2.4e-05	0.000163	0.000517	0.00137	0.00238	0.00269	0.00269	0.00265	0.00261	0.00219	0.00131	0.000512	0.000326	0.000204	0.000121	0.000122	0.000108
654.76	1e-06	1.6e-05	0.000173	0.000525	0.00137	0.00236	0.0027	0.00268	0.00263	0.0026	0.00219	0.00129	0.000521	0.000313	0.000182	0.000141	0.000138	0.000114
655.484	-4e-06	8e-06	0.000171	0.000516	0.00136	0.00234	0.00267	0.00266	0.00261	0.00259	0.00217	0.00127	0.000517	0.000307	0.000187	0.000128	0.000123	0.0001
656.209	3.4e-05	3.7e-05	0.000178	0.000521	0.00139	0.00237	0.0027	0.00268	0.00261	0.00261	0.00217	0.00129	0.000503	0.000318	0.000213	0.000137	0.000144	0.0001
656.934	2e-05	2.8e-05	0.000179	0.000521	0.00138	0.00235	0.00268	0.00266	0.0026	0.00259	0.00215	0.00129	0.000509	0.000309	0.000176	0.000133	0.000117	9e-05
657.659	2.6e-05	1e-06	0.00017	0.00051	0.00137	0.00232	0.00268	0.00267	0.00261	0.0026	0.00215	0.00129	0.000499	0.000295	0.000201	0.000142	0.000103	9.3e-05
658.384	2.5e-05	1.5e-05	0.000164	0.000495	0.00137	0.00232	0.00267	0.00266	0.00261	0.0026	0.00214	0.00129	0.000496	0.000303	0.000197	0.000136	0.000111	9.9e-05
659.108	2.9e-05	3.7e-05	0.000166	0.000489	0.00136	0.0023	0.00268	0.00269	0.00263	0.00259	0.00215	0.00128	0.000515	0.000312	0.000211	0.000166	0.000149	0.00013
659.833	9e-06	3.4e-05	0.000171	0.000491	0.00135	0.00228	0.00266	0.00266	0.00262	0.00259	0.00213	0.00129	0.000513	0.000309	0.000206	0.000148	0.000133	0.000134
660.558	1e-05	1e-05	0.000147	0.000468	0.00135	0.00228	0.00265	0.00264	0.00258	0.00257	0.00211	0.00127	0.000509	0.000274	0.000184	0.000127	0.000114	9.4e-05
661.283	-4e-06	-5e-06	0.000138	0.000461	0.00135	0.00227	0.00264	0.0026	0.00259	0.00255	0.0021	0.00124	0.000476	0.000277	0.000177	0.000128	0.000122	7.7e-05
662.008	-5e-06	1.1e-05	0.000149	0.000462	0.00135	0.00227	0.00265	0.00262	0.00259	0.00254	0.00213	0.00126	0.000484	0.000281	0.000176	0.000122	0.00013	8.2e-05
662.732	-9e-06	1e-05	0.000163	0.000484	0.00137	0.00227	0.00266	0.00264	0.0026	0.00255	0.00213	0.00126	0.0005	0.000302	0.000184	0.000111	0.000132	0.000103
663.457	5e-06	9e-06	0.000157	0.000471	0.00135	0.00225	0.00265	0.00263	0.00259	0.00255	0.00211	0.00124	0.000514	0.000293	0.000199	0.000122	0.00013	9.9e-05
664.182	-7e-06	4e-06	0.00013	0.000439	0.00132	0.00221	0.00262	0.0026	0.00256	0.00251	0.0021	0.00123	0.000491	0.000275	0.000178	0.000126	0.00012	5.1e-05
664.907	1.2e-05	1.4e-05	0.000118	0.000431	0.00131	0.00219	0.0026	0.00259	0.00255	0.00249	0.00209	0.00123	0.000483	0.000282	0.000177	0.000129	0.000127	4.7e-05
665.632	1e-05	2.8e-05	0.000152	0.000437	0.00132	0.0022	0.0026	0.0026	0.00256	0.00249	0.0021	0.00123	0.000471	0.000287	0.000164	0.000125	0.000109	8.1e-05
666.356	-1e-05	1.3e-05	0.000145	0.000448	0.00131	0.00218	0.0026	0.0026	0.00255	0.00249	0.00207	0.00121	0.000446	0.000296	0.000157	0.000129	0.000109	8e-05
667.081	-2.2e-05	1.5e-05	0.000146	0.000431	0.00128	0.00216	0.00259	0.00259	0.00255	0.0025	0.00207	0.00122	0.000464	0.000284	0.000164	0.000134	0.000119	9.2e-05
667.806	9e-06	2.1e-05	0.000117	0.000425	0.00129	0.00217	0.0026	0.00259	0.00254	0.00251	0.00206	0.00122	0.000475	0.000267	0.000174	0.000113	0.000137	8.9e-05
668.531	1e-06	2e-06	0.000128	0.000419	0.00129	0.00215	0.00258	0.00258	0.00252	0.00247	0.00206	0.00122	0.000476	0.000254	0.000165	0.000116	0.000115	8.8e-05
669.256	5e-06	8e-06	0.000135	0.000423	0.00128	0.00214	0.00256	0.00257	0.00252	0.00246	0.00205	0.0012	0.000485	0.000259	0.000167	0.000121	0.000107	7.9e-05
669.98	-4e-06	1.9e-05	0.00011	0.000421	0.00128	0.00213	0.00255	0.00256	0.00251	0.00246	0.00203	0.0012	0.000482	0.000282	0.000168	0.000113	0.000108	5.8e-05
670.705	0	1.8e-05	0.000125	0.000408	0.00126	0.00213	0.00255	0.00254	0.00248	0.00246	0.00201	0.00122	0.000488	0.000295	0.000152	9.5e-05	0.000116	7e-05
671.43	1.3e-05	3.5e-05	0.000126	0.000418	0.00125	0.00213	0.00256	0.00255	0.0025	0.00246	0.00203	0.00121	0.000491	0.000295	0.000164	0.00012	0.000129	8e-05
672.155	2.5e-05	3.8e-05	0.000131	0.000424	0.00125	0.00213	0.00254	0.00253	0.00249	0.00246	0.00201	0.00119	0.00047	0.000281	0.000183	0.000164	0.000109	0.000111
672.88	-7e-06	-6e-06	9.8e-05	0.00039	0.00122	0.0021	0.00251	0.00251	0.00247	0.00244	0.00196	0.00116	0.000424	0.000251	0.000151	0.00012	0.000105	8.8e-05
673.604	5e-06	2.1e-05	0.000116	0.000372	0.00122	0.0021	0.00252	0.00251	0.00246	0.00245	0.00199	0.00118	0.00045	0.000268	0.000169	0.00011	0.000125	8.3e-05
674.329	1e-06	4.2e-05	0.000121	0.00039	0.00121	0.0021	0.00251	0.0025	0.00246	0.00242	0.00198	0.00117	0.000474	0.000264	0.000177	0.000109	0.000139	7.9e-05
675.054	1.8e-05	2.9e-05	0.000118	0.000384	0.0012	0.0021	0.0025	0.0025	0.00245	0.00241	0.00198	0.00117	0.000465	0.000291	0.000183	0.000119	0.000136	9.1e-05
675.779	2.2e-05	5.8e-05	0.000175	0.000418	0.00121	0.00211	0.00251	0.00251	0.00249	0.00243	0.00199	0.00119	0.000489	0.000298	0.000206	0.000154	0.000141	0.000103
676.504	1e-06	4.5e-05	0.000137	0.00038	0.00117	0.00208	0.00249	0.00248	0.00244	0.00238	0.00194	0.00115	0.000465	0.00028	0.00018	0.000135	0.000101	7.5e-05
677.228	-8e-06	1.9e-05	0.000109	0.000375	0.00113	0.00203	0.00244	0.00246	0.00241	0.00236	0.00194	0.00114	0.000434	0.000261	0.000155	0.000113	8.9e-05	8.1e-05
677.953	-2e-06	3.6e-05	0.00011	0.00038	0.00115	0.00206	0.00245	0.00246	0.00244	0.00235	0.00195	0.00115	0.000431	0.000264	0.00016	0.000113	9.7e-05	6.8e-05
678.678	-9e-06	1.2e-05	0.000104	0.000382	0.00115	0.00205	0.00243	0.00245	0.00242	0.00236	0.00193	0.00113	0.00041	0.000265	0.000122	0.0001	7.9e-05	5.7e-05
679.403	8e-06	2.2e-05	0.000105	0.000393	0.00112	0.00205	0.00243	0.00243	0.0024	0.00237	0.00191	0.00112	0.000443	0.000277	0.000175	0.000115	8.4e-05	8.1e-05
680.128	5e-06	2.4e-05	0.000118	0.000359	0.0011	0.00204	0.00242	0.00242	0.00239	0.00236	0.00191	0.00113	0.000454	0.000259	0.000175	0.000103	0.000107	9e-05
680.852	7e-06	2e-05	0.000124	0.000331	0.00108	0.00201	0.0024	0.00241	0.00237	0.00235	0.00191	0.00111	0.000442	0.000251	0.000159	0.000117	0.000111	6.5e-05
681.577	5e-06	2e-05	0.000129	0.000342	0.00109	0.00203	0.0024	0.00242	0.00238	0.00233	0.00191	0.00112	0.000451	0.000276	0.000148	0.000122	0.000127	8.7e-05
682.302	1.2e-05	1.6e-05	9.3e-05	0.000333	0.00105	0.00203	0.0024	0.0024	0.00236	0.00233	0.00189	0.00109	0.000439	0.000262	0.000148	8.7e-05	9.1e-05	7.9e-05
683.027	2.4e-05	4.1e-05	0.00013	0.000367	0.00106	0.00204	0.0024	0.00239	0.00235	0.00234	0.00189	0.0011	0.000446	0.000263	0.000185	0.000115	0.000116	0.000111
683.752	2.6e-05	5e-05	0.000134	0.000377	0.00106	0.00203	0.00239	0.0024	0.00236	0.00233	0.00188	0.0011	0.000455	0.000271	0.000168	0.00012	0.000125	9.3e-05
684.476	-4e-06	2.2e-05	0.000105	0.000347	0.00102	0.00201	0.00235	0.00236	0.00233	0.0023	0.00186	0.00107	0.000412	0.000262	0.000141	9.3e-05	0.000107	7.2e-05
685.201	-8e-06	2e-05	9.6e-05	0.000354	0.00102	0.00201	0.00234	0.00235	0.00231	0.0023	0.00188	0.0011	0.000418	0.000256	0.000166	0.000114	0.000123	7.6e-05
685.926	2e-06	2.7e-05	0.000101	0.000328	0.000979	0.00199	0.00232	0.00233	0.00231	0.00229	0.00186	0.00109	0.000415	0.000251	0.000161	0.000117	9.3e-05	8.4e-05
686.651	1.1e-05	3.7e-05	0.000116	0.000349	0.000997	0.00201	0.00234	0.00237	0.00232	0.00227	0.00186	0.00109	0.000426	0.000265	0.000183	0.000113	0.000102	8.7e-05
687.376	2e-05	4.2e-05	0.000112	0.000351	0.000983	0.002	0.00234	0.00236	0.00232	0.00228	0.00183	0.0011	0.000424	0.000274	0.000177	0.000126	0.000118	9.7e-05
688.1	-4e-06	1.3e-05	9.1e-05	0.000336	0.000952	0.00198	0.0023	0.00233	0.0023	0.00227	0.0018	0.00111	0.000415	0.000234	0.000127	0.000119	0.000101	8.8e-05
688.825	0	2.4e-05	0.000124	0.000359	0.000953	0.00197	0.00229	0.00233	0.00229	0.00224	0.00181	0.00108	0.000409	0.000229	0.000152	0.000133	0.000102	8.6e-05
689.55	-6e-06	1.1e-05	0.000111	0.000353	0.000929	0.00195	0.00226	0.0023	0.00227	0.00224	0.0018	0.00105	0.000383	0.000217	0.000145	8.3e-05	0.0001	8.1e-05
690.275	-8e-06	1.2e-05	0.000112	0.000362	0.000912	0.00198	0.00226	0.0023	0.00227	0.00222	0.00182	0.00104	0.000406	0.000243	0.000151	0.000101	0.000115	9.2e-05
691	-1.5e-05	7e-06	9.7e-05	0.000341	0.000906	0.00198	0.00226	0.00227	0.00224	0.00221	0.00179	0.00106	0.000401	0.000231	0.000132	9.1e-05	9.5e-05	0.000101
691.724	-1.4e-05	2e-06	0.000106	0.000356	0.000909	0.00197	0.00225	0.00228	0.00224	0.00221	0.00179	0.00105	0.000394	0.000229	0.000131	0.000108	9.9e-05	6.8e-05
692.449	4e-06	2.7e-05	0.000118	0.000359	0.000914	0.00197	0.00225	0.00227	0.00224	0.00221	0.0018	0.00105	0.000393	0.000271	0.00014	8e-05	9.6e-05	6.5e-05
693.174	1.9e-05	4.6e-05	0.000129	0.000359	0.000905	0.00197	0.00224	0.00227	0.00224	0.00222	0.00179	0.00106	0.000388	0.000255	0.000139	9.6e-05	0.000112	8.6e-05
693.899	8e-06	2.7e-05	9.8e-05	0.000335	0.000884	0.00195	0.00223	0.00225	0.00221	0.00219	0.00177	0.00104	0.000404	0.000232	0.000138	8.6e-05	8.8e-05	9.3e-05
694.624	1.9e-05	4e-05	0.000129	0.00037	0.000896	0.00195	0.00224	0.00228	0.00222	0.00218	0.00176	0.00103	0.000422	0.000253	0.000169	0.000103	9.2e-05	9.8e-05
695.348	1.6e-05	3.2e-05	0.000118	0.000365	0.000906	0.00195	0.00224	0.00227	0.00222	0.00218	0.00175	0.00103	0.000413	0.000234	0.000165	9.4e-05	0.0001	8e-05
696.073	0	2.4e-05	0.000117	0.000358	0.000875	0.00193	0.00219	0.00223	0.00219	0.00216	0.00173	0.00103	0.000384	0.00021	0.000155	9.1e-05	7.4e-05	6.9e-05
696.798	-6e-06	2.2e-05	0.000114	0.000342	0.000846	0.00193	0.00218	0.00222	0.00218	0.00215	0.00174	0.00102	0.000401	0.000217	0.000157	9.6e-05	0.0001	6.3e-05
697.523	9e-06	4.1e-05	0.000131	0.000346	0.000849	0.00195	0.0022	0.00222	0.00218	0.00216	0.00177	0.00103	0.000391	0.00025	0.000159	0.000114	0.000135	7.6e-05
698.248	9e-06	3e-05	0.000115	0.000341	0.000844	0.00193	0.00219	0.0022	0.00217	0.00215	0.00175	0.00105	0.000393	0.000234	0.000161	0.0001	0.000111	7.7e-05
698.972	9e-06	1.6e-05	0.00011	0.000363	0.000854	0.00192	0.00218	0.0022	0.00216	0.00215	0.00174	0.00104	0.000409	0.000233	0.000163	0.000114	8.2e-05	7.1e-05
699.697	8e-06	2.9e-05	0.000112	0.000341	0.000852	0.00193	0.00217	0.00217	0.00213	0.00212	0.00172	0.00101	0.000395	0.000226	0.000138	8.3e-05	9.9e-05	8.1e-05
700.422	-2e-06	1.9e-05	9.8e-05	0.00032	0.000825	0.0019	0.00214	0.00216	0.00212	0.0021	0.0017	0.001	0.000391	0.000244	0.000121	8.6e-05	0.000103	7.8e-05
701.147	2.4e-05	3.4e-05	0.000109	0.000337	0.000842	0.0019	0.00214	0.00217	0.00215	0.00211	0.00172	0.00102	0.000389	0.000235	0.000147	9.8e-05	8.6e-05	8.2e-05
701.872	1e-05	2.8e-05	0.000116	0.00035	0.000861	0.00189	0.00218	0.00219	0.00216	0.00211	0.00171	0.00101	0.000392	0.000231	0.000146	0.000104	0.000111	7.5e-05
702.596	1e-05	4.1e-05	0.000122	0.000335	0.000844	0.00189	0.00218	0.00217	0.00213	0.0021	0.0017	0.001	0.000413	0.000239	0.000168	0.000102	0.000101	9.2e-05
703.321	2.4e-05	4.6e-05	0.000111	0.000322	0.000849	0.00188	0.00215	0.00216	0.00213	0.0021	0.0017	0.00101	0.000406	0.000235	0.000172	0.000108	0.000128	0.000109
704.046	1.3e-05	3.3e-05	0.000104	0.000325	0.000856	0.00186	0.00214	0.00214	0.00211	0.00209	0.00169	0.000971	0.000392	0.000235	0.00013	8.7e-05	0.000124	8e-05
704.771	-9e-06	2.4e-05	0.00011	0.000326	0.000837	0.00183	0.00214	0.00215	0.0021	0.00206	0.00166	0.000973	0.000382	0.000247	0.000136	8.8e-05	8.4e-05	6.3e-05
705.496	-3e-06	2.1e-05	9.5e-05	0.000309	0.000833	0.00182	0.00212	0.00213	0.00207	0.00205	0.00166	0.000967	0.000371	0.00023	0.000163	7.3e-05	9.4e-05	7e-05
706.22	-7e-06	3.3e-05	9.9e-05	0.000308	0.000841	0.0018	0.00213	0.00212	0.00208	0.00205	0.00165	0.000968	0.00036	0.000248	0.000163	8.9e-05	0.00011	8e-05
706.945	1.7e-05	4e-05	0.000119	0.000332	0.000838	0.00178	0.00214	0.00212	0.00209	0.00205	0.00167	0.000993	0.000364	0.000237	0.000165	0.000123	0.00012	0.000118
707.67	2.9e-05	4.3e-05	0.000121	0.000325	0.000819	0.00176	0.00211	0.00211	0.00207	0.00206	0.00164	0.000993	0.000364	0.00023	0.000182	0.000112	0.00012	9.5e-05
708.395	-1e-05	2.5e-05	9.8e-05	0.000302	0.000811	0.00172	0.00209	0.00207	0.00204	0.00202	0.00164	0.000959	0.000355	0.000241	0.000139	8.1e-05	0.0001	7.7e-05
709.12	1.7e-05	5.4e-05	0.000107	0.000301	0.000816	0.00171	0.00208	0.00207	0.00205	0.00202	0.00165	0.000958	0.00034	0.000231	0.000114	9.4e-05	8.5e-05	7.2e-05
709.844	9e-06	4.3e-05	9.9e-05	0.000295	0.000809	0.0017	0.00209	0.0021	0.00205	0.00201	0.00163	0.000937	0.000355	0.000215	0.000147	0.000121	0.000101	5.4e-05
710.569	3e-06	3.8e-05	0.000109	0.000307	0.000819	0.00172	0.00212	0.0021	0.00204	0.00203	0.00161	0.000955	0.000373	0.000243	0.000174	0.000107	0.000135	0.000101
711.294	1.8e-05	4.1e-05	0.000124	0.000331	0.000832	0.0017	0.0021	0.00208	0.00204	0.00203	0.00161	0.000965	0.000368	0.000225	0.000188	0.000113	0.000105	9.6e-05
712.019	-8e-06	2.9e-05	0.000105	0.000305	0.000819	0.0017	0.00208	0.00205	0.00201	0.00201	0.00159	0.000939	0.000362	0.000234	0.000154	8.6e-05	8e-05	5.9e-05
712.744	3.1e-05	4.3e-05	0.000108	0.000315	0.000841	0.00171	0.00211	0.00207	0.00203	0.00202	0.00162	0.000954	0.00037	0.000277	0.00015	7.4e-05	0.000104	7.4e-05
713.468	-3e-06	1.7e-05	0.0001	0.000304	0.000811	0.00166	0.00207	0.00202	0.00201	0.002	0.00159	0.00092	0.00037	0.000238	0.000161	7.4e-05	9.4e-05	7.5e-05
714.193	-1.4e-05	3.1e-05	0.000103	0.000296	0.00081	0.00165	0.00206	0.00205	0.00199	0.00198	0.0016	0.000931	0.00036	0.00022	0.000161	6e-05	0.000108	5.8e-05
714.918	-1.1e-05	2.3e-05	8.5e-05	0.000276	0.000796	0.00163	0.00205	0.002	0.00196	0.00196	0.00161	0.000931	0.000338	0.000233	0.000129	4.9e-05	7.1e-05	6.7e-05
715.643	-4e-06	1e-06	7.1e-05	0.000271	0.000784	0.0016	0.00204	0.00199	0.00198	0.00197	0.0016	0.000919	0.00035	0.000224	0.000153	3.4e-05	6e-05	8.4e-05
716.368	1.6e-05	2.2e-05	0.0001	0.00029	0.000805	0.00163	0.00206	0.00203	0.00199	0.00197	0.0016	0.000945	0.000368	0.000224	0.000162	8.1e-05	0.000107	9.6e-05
717.092	0	2.4e-05	0.000109	0.00029	0.000788	0.00159	0.00203	0.00201	0.00198	0.00196	0.00159	0.000922	0.000342	0.000218	0.000157	9e-05	7.6e-05	7.6e-05
717.817	6e-06	3.1e-05	0.000104	0.000288	0.000792	0.00157	0.00201	0.00199	0.00196	0.00195	0.00158	0.000924	0.000333	0.000225	0.000129	7.5e-05	8.9e-05	5.1e-05
718.542	-1.2e-05	2.4e-05	9.8e-05	0.000271	0.000765	0.00154	0.002	0.00196	0.00194	0.00192	0.00156	0.000902	0.000348	0.000185	0.000119	7.1e-05	8.6e-05	5.9e-05
719.267	1.2e-05	4.5e-05	8.5e-05	0.000256	0.000774	0.00156	0.002	0.002	0.00195	0.00193	0.00157	0.000924	0.000357	0.000193	0.000129	6.4e-05	0.000105	6.9e-05
719.992	4.6e-05	6.6e-05	0.000113	0.000299	0.000811	0.00156	0.00204	0.00202	0.00198	0.00196	0.00158	0.000951	0.000389	0.0002	0.000149	0.000139	0.000129	6.2e-05
720.716	4.5e-05	6.1e-05	0.000109	0.000299	0.000815	0.00157	0.00207	0.00201	0.00195	0.00194	0.00158	0.000952	0.000377	0.000226	0.000142	0.00015	0.00013	8e-05
721.441	4.3e-05	3.9e-05	9.1e-05	0.000287	0.000812	0.00157	0.00207	0.00197	0.00193	0.00192	0.00159	0.00093	0.000343	0.000246	0.000137	0.000118	0.00013	7.6e-05
722.166	4e-05	1.2e-05	6e-05	0.000263	0.000795	0.00154	0.00202	0.00195	0.00195	0.00193	0.00155	0.000915	0.000336	0.00024	0.000147	0.000101	0.00011	8e-05
722.891	1.7e-05	1.6e-05	4e-05	0.000242	0.000771	0.0015	0.00201	0.00195	0.00197	0.00196	0.00155	0.000912	0.000331	0.000207	0.00013	9.1e-05	7.7e-05	9e-05
723.616	1e-06	2.3e-05	6.5e-05	0.000245	0.000755	0.00149	0.00202	0.00199	0.00195	0.00197	0.00155	0.000914	0.000354	0.000217	0.000123	7.1e-05	8e-05	7e-05
724.34	3.5e-05	4.9e-05	8.7e-05	0.000263	0.000773	0.0015	0.002	0.00198	0.0019	0.00194	0.00154	0.000931	0.000358	0.000206	0.000148	8e-05	7.2e-05	5e-05
725.065	9.9e-05	0.000102	0.000131	0.000302	0.000819	0.00154	0.00201	0.00197	0.00191	0.00197	0.00156	0.00094	0.00039	0.000218	0.000198	0.000113	9.2e-05	6.4e-05
725.79	5.6e-05	9.1e-05	0.000137	0.000307	0.000828	0.00153	0.00197	0.00193	0.00192	0.00196	0.00156	0.000934	0.000358	0.000223	0.000162	9.1e-05	6.4e-05	6.9e-05
726.515	5.7e-05	9.1e-05	0.000121	0.000267	0.000784	0.0015	0.00195	0.00185	0.0019	0.00192	0.00155	0.000934	0.000357	0.000234	0.000162	6.6e-05	8.1e-05	4.8e-05
727.24	6.7e-05	0.000108	8.6e-05	0.000222	0.000785	0.00153	0.00196	0.00188	0.00191	0.00196	0.00158	0.000957	0.000389	0.00022	0.000195	9.8e-05	0.000118	6.6e-05
727.964	1.9e-05	6.8e-05	2.9e-05	0.000197	0.000752	0.00148	0.00195	0.00188	0.00184	0.00191	0.00157	0.000932	0.000376	0.000198	0.000174	4.7e-05	5.7e-05	2.4e-05
728.689	-1e-06	1.4e-05	3.3e-05	0.000257	0.000749	0.00143	0.00199	0.00189	0.00185	0.00185	0.00152	0.00089	0.000322	0.000205	0.000131	1.8e-05	6.1e-05	3.1e-05
729.414	9e-06	-3e-05	9.7e-05	0.000335	0.000745	0.00138	0.00203	0.00196	0.00191	0.00186	0.00151	0.000866	0.000318	0.000236	0.000133	4.4e-05	6.5e-05	4.9e-05
730.139	3.6e-05	-5.1e-05	0.000104	0.000313	0.00074	0.0014	0.00201	0.00196	0.00195	0.00185	0.00151	0.000873	0.000337	0.000213	0.000119	5.3e-05	6.4e-05	2.9e-05
730.864	6e-05	1.1e-05	8.1e-05	0.000259	0.000729	0.00142	0.00198	0.00187	0.00193	0.00181	0.00153	0.000891	0.000345	0.00022	0.000144	8.5e-05	7.2e-05	4.6e-05
731.588	2.1e-05	4.1e-05	0.000127	0.000275	0.000739	0.00146	0.00204	0.00187	0.00194	0.00178	0.00154	0.00092	0.000357	0.000244	0.000153	0.00011	8.6e-05	5.1e-05
732.313	-2.9e-05	3.6e-05	0.000125	0.000272	0.000722	0.00143	0.00201	0.00187	0.0019	0.00181	0.00154	0.000901	0.000357	0.000224	0.000145	8.9e-05	7.6e-05	3.9e-05
733.038	-3.4e-05	2.1e-05	6.6e-05	0.000253	0.000711	0.0014	0.00196	0.00185	0.0019	0.00186	0.0015	0.00089	0.000351	0.000179	0.000137	6.2e-05	6.5e-05	1.4e-05
733.763	-1e-06	4.4e-05	7.2e-05	0.000276	0.000754	0.00141	0.00193	0.00193	0.00194	0.0019	0.00153	0.000926	0.000363	0.000215	0.000168	9.8e-05	9.7e-05	6.4e-05
734.488	-4.6e-05	5e-05	3.6e-05	0.000256	0.000723	0.00136	0.00188	0.00193	0.00187	0.00188	0.00155	0.000908	0.000333	0.000194	0.000188	8.6e-05	9.9e-05	8.4e-05
735.212	-2.3e-05	8.2e-05	7e-05	0.000262	0.000719	0.00136	0.0019	0.00196	0.00186	0.00191	0.00156	0.000918	0.000336	0.000191	0.000181	0.000101	8.9e-05	7.9e-05
735.937	1.1e-05	4.4e-05	4.3e-05	0.000251	0.000724	0.00138	0.0019	0.00194	0.00186	0.00187	0.00154	0.000876	0.000343	0.000183	0.000146	7.5e-05	8.5e-05	5.4e-05
736.662	2.5e-05	2.4e-05	2.9e-05	0.000249	0.0007	0.00135	0.0019	0.00193	0.00188	0.00182	0.00151	0.000885	0.00037	0.000199	0.000187	8.7e-05	8.5e-05	3.6e-05
737.387	-1.9e-05	-3e-06	3.7e-05	0.000209	0.000671	0.00135	0.00188	0.00188	0.00185	0.00182	0.00146	0.000887	0.00033	0.000191	0.000117	6.3e-05	4.4e-05	2.1e-05
738.112	9e-06	2.6e-05	1.5e-05	0.000236	0.000739	0.00141	0.0019	0.00188	0.00184	0.00184	0.00149	0.000907	0.000341	0.00022	0.000122	7.4e-05	8.8e-05	5.4e-05
738.836	3.1e-05	3.5e-05	3.7e-05	0.000266	0.000749	0.00142	0.00193	0.00191	0.00188	0.00184	0.00153	0.000911	0.000356	0.000205	0.000135	9.4e-05	0.000102	9.9e-05
739.561	1.2e-05	2.9e-05	6.5e-05	0.000246	0.000736	0.00142	0.00191	0.0019	0.00186	0.00183	0.00151	0.000895	0.000341	0.000184	0.000134	9.3e-05	8.9e-05	8.7e-05
740.286	2e-06	6.3e-05	7e-05	0.000245	0.000715	0.00139	0.00189	0.00189	0.00186	0.00184	0.00151	0.000889	0.000374	0.000203	0.00014	8.9e-05	9.6e-05	8.1e-05
741.011	9e-06	5.1e-05	5.4e-05	0.000232	0.000696	0.00137	0.00186	0.00184	0.00182	0.00182	0.00151	0.000854	0.00034	0.000193	0.000135	7.4e-05	9.6e-05	4.4e-05
741.736	-1.1e-05	0	2.5e-05	0.000171	0.000628	0.00133	0.00184	0.00182	0.0018	0.00179	0.0015	0.000823	0.000287	0.00018	0.000103	3.7e-05	6.5e-05	5e-05
742.46	-2e-06	3e-06	2.1e-05	0.000199	0.000646	0.00135	0.00188	0.00187	0.00183	0.00182	0.00149	0.000846	0.000301	0.000197	0.000119	3.5e-05	6.1e-05	6.8e-05
743.185	-8e-06	6e-06	1.5e-05	0.000193	0.000663	0.00136	0.00186	0.00185	0.00181	0.0018	0.00147	0.000846	0.000297	0.000172	0.000119	4.7e-05	6.3e-05	8e-05
743.91	5e-06	3.9e-05	4.2e-05	0.000229	0.000667	0.00136	0.00185	0.00184	0.00183	0.0018	0.00145	0.000857	0.000327	0.000175	9.6e-05	7.2e-05	6.8e-05	7.1e-05
744.635	2e-05	7.3e-05	4.9e-05	0.000245	0.000663	0.00135	0.00185	0.00186	0.00184	0.00184	0.00148	0.000894	0.000304	0.000176	0.000109	5.6e-05	8.4e-05	7.6e-05
745.36	4e-06	3.3e-05	4e-05	0.000217	0.00065	0.00136	0.00186	0.00184	0.00182	0.00181	0.00148	0.000917	0.000312	0.000173	0.000116	4.2e-05	8.4e-05	5.6e-05
746.084	-6e-06	3.3e-05	6.9e-05	0.000187	0.000656	0.00136	0.00183	0.00182	0.00181	0.00182	0.00148	0.000887	0.000322	0.000168	9.1e-05	3.1e-05	8.4e-05	3.6e-05
746.809	-7e-06	2.9e-05	4.5e-05	0.000202	0.000664	0.00138	0.00184	0.00182	0.0018	0.00183	0.0015	0.000856	0.000305	0.000188	0.000107	2.3e-05	0.000117	4.8e-05
747.534	2.1e-05	4.9e-05	8.4e-05	0.000244	0.000667	0.00139	0.00187	0.00187	0.00185	0.00183	0.00152	0.000866	0.000313	0.000194	0.000138	6.5e-05	8.5e-05	7.6e-05
748.259	4e-05	6.3e-05	5e-05	0.000249	0.000673	0.00139	0.00186	0.00187	0.00186	0.00185	0.00151	0.000872	0.00034	0.000181	0.000127	8e-05	0.0001	6.9e-05
748.984	2.7e-05	4.6e-05	4.9e-05	0.000215	0.000659	0.00138	0.00185	0.00186	0.00185	0.00184	0.00149	0.000855	0.000331	0.000192	0.000102	6.8e-05	9.1e-05	3.8e-05
749.708	1.9e-05	2.5e-05	5.5e-05	0.000205	0.000621	0.00136	0.00183	0.00184	0.00184	0.0018	0.00147	0.000853	0.00032	0.000193	9.7e-05	7.7e-05	7e-05	3.7e-05
750.433	4e-05	3.5e-05	7.1e-05	0.000235	0.000644	0.00139	0.00185	0.00186	0.00183	0.00181	0.00151	0.000869	0.000325	0.000199	0.000128	7.3e-05	5.3e-05	8.3e-05
751.158	3.8e-05	5e-05	9.9e-05	0.000232	0.000668	0.00141	0.00187	0.00188	0.00184	0.00185	0.00152	0.000885	0.000327	0.000214	0.000155	9.9e-05	7.8e-05	7.1e-05
751.883	5.4e-05	7.2e-05	9.2e-05	0.000235	0.000672	0.00143	0.00188	0.00188	0.00183	0.00182	0.00149	0.000888	0.000333	0.000227	0.000153	8.9e-05	0.000101	5.8e-05
752.608	1.2e-05	4.2e-05	7.8e-05	0.00022	0.000641	0.00139	0.00184	0.00185	0.00182	0.00181	0.00146	0.000836	0.000318	0.000184	0.000141	5.3e-05	0.000112	5.1e-05
753.332	2.1e-05	4.2e-05	6.6e-05	0.000223	0.000644	0.00139	0.00184	0.00187	0.00183	0.0018	0.00151	0.000844	0.000315	0.000197	0.000134	0.000102	0.000103	5e-05
754.057	1e-05	4e-06	2.9e-05	0.000225	0.000639	0.00138	0.00182	0.00187	0.00183	0.00183	0.0015	0.000871	0.000315	0.000191	0.000112	6.6e-05	5.7e-05	3.2e-05
754.782	2.3e-05	1.3e-05	4.1e-05	0.000218	0.000612	0.00139	0.00184	0.00187	0.00185	0.00184	0.00152	0.00087	0.000311	0.000168	0.000136	9.1e-05	7.6e-05	3.9e-05
755.507	2e-06	1.1e-05	5.1e-05	0.000176	0.000594	0.00138	0.00182	0.00185	0.00182	0.00182	0.00149	0.000852	0.000314	0.000153	0.000137	6.2e-05	7.9e-05	1.1e-05
756.232	2e-05	2e-05	4.5e-05	0.000174	0.000605	0.0014	0.00182	0.00183	0.00181	0.00182	0.00146	0.000857	0.000322	0.000183	0.000111	6.2e-05	5.7e-05	-4e-06
756.956	4.4e-05	4e-05	6.2e-05	0.000204	0.00062	0.00144	0.00186	0.00186	0.00181	0.00183	0.00149	0.000872	0.000349	0.000182	0.000106	9.6e-05	9.3e-05	6.9e-05
757.681	6e-05	6.5e-05	9.3e-05	0.000227	0.000616	0.00142	0.00185	0.00187	0.00181	0.00183	0.00151	0.000873	0.000343	0.0002	0.000144	8e-05	0.000119	5.5e-05
758.406	3.1e-05	3.8e-05	8.4e-05	0.000227	0.00062	0.00142	0.00184	0.00187	0.00183	0.00184	0.00152	0.000898	0.000334	0.000211	0.000147	7.1e-05	0.000131	4.9e-05
759.131	3.2e-05	5e-05	7.9e-05	0.000226	0.000626	0.00141	0.00184	0.00188	0.00183	0.00183	0.00152	0.000867	0.000347	0.000188	0.000157	5.8e-05	0.000122	5.8e-05
759.856	1.2e-05	3.8e-05	0.000105	0.000236	0.000603	0.0014	0.00182	0.00186	0.00183	0.00183	0.0015	0.000861	0.000348	0.000183	0.000115	0.000105	0.00011	7e-05
760.58	4e-05	5.6e-05	0.000104	0.000249	0.000615	0.00143	0.00185	0.00187	0.00182	0.00187	0.00154	0.000877	0.000365	0.000232	0.000158	0.000106	9.7e-05	6.8e-05
761.305	4.7e-05	6e-05	0.000102	0.000231	0.000612	0.00143	0.00184	0.00189	0.00185	0.00186	0.00154	0.000883	0.000335	0.000217	0.000142	8.6e-05	0.000102	7.2e-05
762.03	6.4e-05	5.2e-05	6.6e-05	0.000224	0.000595	0.00144	0.00185	0.00189	0.00187	0.00184	0.00152	0.000886	0.000347	0.000202	0.000133	9e-05	7.8e-05	6.8e-05
762.755	4.3e-05	3.9e-05	5.6e-05	0.000222	0.000566	0.00141	0.00183	0.00188	0.00184	0.00184	0.00149	0.000849	0.000356	0.000172	0.000115	5.5e-05	5.4e-05	6.8e-05
763.48	4.9e-05	5.5e-05	8.5e-05	0.000226	0.000587	0.00142	0.00183	0.00187	0.00184	0.00184	0.00152	0.000894	0.000368	0.000171	0.000115	9.5e-05	8.5e-05	8.6e-05
764.204	3.5e-05	4.7e-05	9.6e-05	0.000235	0.000584	0.00141	0.0018	0.00185	0.00182	0.00181	0.00151	0.000851	0.000318	0.000185	0.000102	8e-05	0.000111	7.2e-05
764.929	3.3e-05	4.2e-05	7.7e-05	0.000199	0.000563	0.00141	0.00179	0.00183	0.00181	0.0018	0.00152	0.000861	0.000305	0.00019	0.000119	4.4e-05	8.5e-05	4.4e-05
765.654	2.4e-05	3.9e-05	7.7e-05	0.000192	0.000564	0.00144	0.00183	0.00186	0.00181	0.00182	0.0015	0.000866	0.000306	0.000208	0.00014	2.8e-05	8.1e-05	3.3e-05
766.379	-1.3e-05	-1.1e-05	4.3e-05	0.000185	0.000554	0.0014	0.00179	0.00184	0.00181	0.00181	0.00148	0.000869	0.00031	0.000192	0.000126	4.2e-05	7.2e-05	6e-06
767.104	-9e-06	-6e-06	3.5e-05	0.000188	0.000536	0.00141	0.00178	0.00182	0.0018	0.00181	0.00149	0.000855	0.000325	0.000171	0.000105	4.5e-05	4.7e-05	1.7e-05
767.828	1.5e-05	1.3e-05	5.6e-05	0.000218	0.000537	0.00143	0.00179	0.00184	0.00183	0.00184	0.0015	0.00087	0.00034	0.000168	0.0001	5.7e-05	8.1e-05	4e-05
768.553	3.6e-05	4e-05	8e-05	0.00022	0.00052	0.00142	0.00181	0.00187	0.00184	0.00185	0.00154	0.000899	0.000335	0.000194	0.000126	6.2e-05	8.3e-05	5.6e-05
769.278	3.4e-05	4.6e-05	8.1e-05	0.000195	0.000537	0.00145	0.00182	0.00188	0.00186	0.00184	0.0015	0.000887	0.0003	0.000209	0.000127	5.3e-05	9.7e-05	7.5e-05
770.003	3.2e-05	3.2e-05	6.7e-05	0.000206	0.000554	0.00144	0.00182	0.00189	0.00186	0.00183	0.00154	0.000866	0.000278	0.000178	0.000115	7.2e-05	7.9e-05	2.5e-05
770.728	3.8e-05	2.6e-05	5.6e-05	0.00021	0.000544	0.00145	0.00182	0.00187	0.00184	0.00182	0.00156	0.000849	0.000314	0.000205	0.000126	7.1e-05	4.5e-05	4.6e-05
771.452	3.1e-05	2.3e-05	5.5e-05	0.000197	0.00054	0.00146	0.00183	0.00189	0.00186	0.00185	0.00155	0.000866	0.00031	0.00019	0.000153	4.9e-05	6.3e-05	0.000101
772.177	3.1e-05	2.5e-05	6.3e-05	0.000208	0.000527	0.00147	0.00183	0.00188	0.00186	0.00186	0.00155	0.000877	0.000326	0.000182	0.000123	5.5e-05	9.7e-05	0.000105
772.902	4e-06	5e-06	5e-05	0.000193	0.000515	0.00146	0.0018	0.00185	0.00183	0.00184	0.00153	0.00085	0.000313	0.000141	8.7e-05	4.2e-05	7.9e-05	4.4e-05
773.627	3e-06	1.3e-05	6.4e-05	0.000215	0.000541	0.00146	0.0018	0.00187	0.00184	0.00183	0.00153	0.000879	0.000321	0.000166	0.000109	5.2e-05	0.000106	2.7e-05
774.352	1.4e-05	8e-06	5.2e-05	0.000215	0.000541	0.00146	0.00182	0.00188	0.00184	0.00182	0.00154	0.00088	0.000306	0.00019	0.000143	5.8e-05	0.000112	4.4e-05
775.076	3.3e-05	2.7e-05	6.7e-05	0.000227	0.000582	0.00147	0.00182	0.00189	0.00187	0.00186	0.00154	0.000881	0.000327	0.000217	0.000162	7.2e-05	9.2e-05	9.6e-05
775.801	4e-05	4.7e-05	0.0001	0.000258	0.000554	0.0015	0.00185	0.00189	0.00185	0.00184	0.00154	0.000899	0.000332	0.000179	0.00013	8.1e-05	8.7e-05	7.2e-05
776.526	7.3e-05	6.6e-05	0.000101	0.000248	0.000553	0.00152	0.00182	0.00187	0.00187	0.00187	0.00156	0.000885	0.000348	0.000183	0.00012	6.4e-05	9.5e-05	5.4e-05
777.251	3.7e-05	3e-05	6.8e-05	0.000225	0.000576	0.00148	0.0018	0.00186	0.00186	0.00185	0.00154	0.000889	0.000312	0.000175	0.00011	4.9e-05	0.000109	4.1e-05
777.976	4e-06	0	4.2e-05	0.000199	0.000549	0.00146	0.00181	0.00187	0.00184	0.00184	0.00153	0.000885	0.000312	0.000171	7.7e-05	6.7e-05	6.3e-05	3.4e-05
778.7	5e-06	0	4.4e-05	0.000197	0.000535	0.00148	0.0018	0.00186	0.00185	0.00185	0.00151	0.000863	0.000311	0.00018	0.000101	4.1e-05	5.2e-05	4.4e-05
779.425	9e-06	2.3e-05	7.3e-05	0.000212	0.000551	0.00151	0.00184	0.00188	0.00186	0.00187	0.00155	0.000887	0.000322	0.000175	0.000128	6.2e-05	6.9e-05	6.8e-05
780.15	1.1e-05	2e-05	7.3e-05	0.000224	0.000561	0.00147	0.00182	0.00189	0.00188	0.00188	0.00156	0.0009	0.000327	0.000194	0.000126	4.9e-05	7.9e-05	7.5e-05
780.875	3.9e-05	3.8e-05	7e-05	0.000213	0.000581	0.00148	0.00181	0.00188	0.00186	0.00186	0.00153	0.00088	0.000358	0.000173	0.000127	4.5e-05	7.4e-05	8e-05
781.6	3.5e-05	3.8e-05	7.7e-05	0.000209	0.000541	0.00147	0.0018	0.00185	0.00181	0.00181	0.00152	0.000876	0.000313	0.000176	9e-05	5.9e-05	6.2e-05	4.5e-05
782.324	3.6e-05	3.2e-05	8.6e-05	0.000232	0.000554	0.00148	0.0018	0.00186	0.00185	0.00185	0.00157	0.00089	0.000329	0.000193	0.000117	6.8e-05	7.7e-05	5.7e-05
783.049	3.8e-05	4.6e-05	8.7e-05	0.000218	0.000559	0.00148	0.00182	0.00189	0.00188	0.00186	0.00156	0.000901	0.000363	0.000178	0.000129	7.8e-05	8.6e-05	5.5e-05
783.774	4.1e-05	3.3e-05	6.9e-05	0.000211	0.000558	0.00146	0.0018	0.00187	0.00186	0.00185	0.00154	0.00087	0.000347	0.000177	0.000123	8.2e-05	7.3e-05	7.3e-05
784.499	2.4e-05	1.2e-05	4.6e-05	0.000186	0.000542	0.00145	0.00181	0.00186	0.00184	0.00183	0.00154	0.000872	0.000341	0.000182	0.0001	6e-05	4e-05	6e-05
785.224	4.9e-05	6.6e-05	0.000102	0.000228	0.000584	0.00149	0.00184	0.00191	0.0019	0.00189	0.0016	0.000915	0.000361	0.000186	0.000122	0.000105	0.0001	6.4e-05
785.948	1.6e-05	2.3e-05	6.1e-05	0.000199	0.000569	0.00149	0.00181	0.00189	0.00187	0.00184	0.00156	0.00089	0.000338	0.000169	0.000118	7e-05	5.3e-05	5.7e-05
786.673	1.9e-05	4e-06	3.6e-05	0.000178	0.000558	0.0015	0.00182	0.00189	0.00187	0.00185	0.00156	0.000891	0.000321	0.000177	0.00011	5.6e-05	7.8e-05	5.3e-05
787.398	7e-06	1.9e-05	5e-05	0.000194	0.000593	0.00145	0.0018	0.00187	0.00186	0.00186	0.00156	0.000885	0.000325	0.00021	0.00013	5.2e-05	7.7e-05	6.8e-05
788.123	3.4e-05	5e-05	0.0001	0.00024	0.000605	0.0015	0.00184	0.0019	0.00189	0.00188	0.00158	0.000897	0.000345	0.000225	0.000152	7.3e-05	8.6e-05	6.6e-05
788.848	4e-05	3.2e-05	8.9e-05	0.00024	0.000608	0.00153	0.00185	0.00191	0.0019	0.00188	0.00157	0.000918	0.000366	0.000201	0.000137	9.8e-05	0.000131	6.4e-05
789.572	2.6e-05	4.4e-05	8.4e-05	0.000226	0.000614	0.0015	0.00184	0.00189	0.00188	0.00187	0.00159	0.000908	0.000367	0.000188	0.000132	7.9e-05	0.000119	5.2e-05
790.297	2.5e-05	2.9e-05	5.4e-05	0.000198	0.000606	0.00148	0.00183	0.00189	0.00187	0.00185	0.0016	0.000916	0.000375	0.000185	0.000139	7.6e-05	9e-05	5.6e-05
791.022	4e-06	7e-06	4.1e-05	0.000191	0.0006	0.00146	0.00182	0.00188	0.00185	0.00184	0.00156	0.000891	0.000344	0.000195	0.000101	7.3e-05	6.4e-05	3.6e-05
791.747	2.6e-05	2.6e-05	5.4e-05	0.00021	0.000628	0.00146	0.00183	0.00189	0.00188	0.00187	0.00156	0.000903	0.000341	0.000191	9.5e-05	5.4e-05	5.6e-05	3.2e-05
792.472	1.8e-05	5e-06	3.4e-05	0.00019	0.000617	0.00149	0.00184	0.00188	0.00188	0.00189	0.00157	0.000891	0.000333	0.000166	0.000108	4.5e-05	6.6e-05	4.3e-05
793.196	5.6e-05	5e-05	7.6e-05	0.000209	0.000609	0.00148	0.00185	0.00191	0.00193	0.00192	0.00161	0.000898	0.000354	0.000192	0.000144	6.5e-05	0.000107	5.1e-05
793.921	7.1e-05	2.2e-05	6.6e-05	0.000226	0.000632	0.00147	0.00184	0.00191	0.00191	0.00189	0.0016	0.000907	0.000343	0.000182	0.000104	5.9e-05	5.5e-05	3.8e-05
794.646	5.3e-05	-4e-06	4.3e-05	0.000211	0.000633	0.00148	0.00185	0.00189	0.0019	0.0019	0.00157	0.000901	0.000329	0.000178	0.000112	5.6e-05	5.3e-05	-9e-06
795.371	2.4e-05	1.6e-05	5.7e-05	0.000218	0.000646	0.00148	0.00186	0.00192	0.00192	0.0019	0.00158	0.000928	0.000328	0.00022	0.000113	7.2e-05	0.000105	5.4e-05
796.096	3.9e-05	1.8e-05	4.3e-05	0.00019	0.000613	0.00143	0.00183	0.00188	0.00189	0.00188	0.00157	0.000889	0.000318	0.00018	0.000105	4.4e-05	9.2e-05	3.5e-05
796.82	0	-9e-06	3.5e-05	0.000182	0.000604	0.00144	0.00187	0.00189	0.0019	0.00189	0.00158	0.000908	0.000308	0.000168	0.000134	4.9e-05	8.5e-05	3.9e-05
797.545	1.5e-05	-9e-06	2.7e-05	0.000181	0.000609	0.00142	0.00185	0.00189	0.00188	0.00186	0.0016	0.000888	0.000332	0.000187	0.000101	5.7e-05	6.6e-05	4.4e-05
798.27	8e-06	-5e-06	5.8e-05	0.000212	0.000628	0.00143	0.00187	0.00193	0.0019	0.00187	0.0016	0.000888	0.000295	0.000188	0.000103	4e-05	6.4e-05	2.4e-05
798.995	7e-06	-1.2e-05	5.9e-05	0.000226	0.000649	0.00143	0.00186	0.0019	0.00188	0.00188	0.00162	0.000883	0.000307	0.000183	0.000122	3.8e-05	6.1e-05	3.2e-05
799.72	1.4e-05	8e-06	7.1e-05	0.000216	0.000632	0.00143	0.00188	0.00189	0.00188	0.00187	0.0016	0.000925	0.000342	0.000197	0.000154	7.8e-05	0.000121	3.5e-05
800.444	1.2e-05	4e-06	4.7e-05	0.000206	0.000644	0.00142	0.00189	0.00192	0.00189	0.00186	0.00159	0.000924	0.000339	0.000222	0.000159	7.3e-05	7.4e-05	5.5e-05
801.169	4.9e-05	6.9e-05	7.3e-05	0.000222	0.000674	0.00144	0.00191	0.00193	0.00191	0.00189	0.0016	0.00092	0.000341	0.000195	0.000153	6.9e-05	5.3e-05	5.9e-05
801.894	5.5e-05	4.6e-05	8.1e-05	0.000226	0.000667	0.00145	0.00191	0.00194	0.00191	0.00189	0.00161	0.000929	0.000328	0.000178	0.000139	6.5e-05	6.9e-05	5.9e-05
802.619	2.7e-05	1.4e-05	6.5e-05	0.000216	0.000667	0.00146	0.00192	0.00193	0.00191	0.00189	0.0016	0.000938	0.000327	0.000183	0.000119	6.6e-05	5.6e-05	6.3e-05
803.344	1.7e-05	-7e-06	5.2e-05	0.000234	0.000701	0.00145	0.0019	0.0019	0.0019	0.00189	0.00161	0.000942	0.000358	0.000196	0.000126	7.1e-05	7.3e-05	1.6e-05
804.068	7e-06	-9e-06	4.7e-05	0.000218	0.000675	0.00142	0.0019	0.00188	0.00189	0.00189	0.00163	0.00092	0.000343	0.000191	0.000137	4.8e-05	6.1e-05	3.2e-05
804.793	4.1e-05	-1.9e-05	4.2e-05	0.000201	0.000653	0.00141	0.00191	0.00188	0.00188	0.00188	0.00161	0.000919	0.000332	0.000151	0.000151	5.4e-05	2.7e-05	3.1e-05
805.518	3.4e-05	2.6e-05	7.1e-05	0.000232	0.000692	0.00143	0.00193	0.00192	0.00192	0.0019	0.00163	0.000964	0.000321	0.000183	0.00015	8.3e-05	4.6e-05	7.2e-05
806.243	3.1e-05	-7e-06	3.8e-05	0.00021	0.000677	0.00141	0.00197	0.00191	0.00192	0.00191	0.00167	0.000964	0.000302	0.000209	0.000123	6.3e-05	6.4e-05	5.9e-05
806.968	3.5e-05	1e-06	3.6e-05	0.000208	0.000694	0.00144	0.00195	0.00192	0.00193	0.00192	0.00166	0.000946	0.000327	0.000215	0.000163	8.5e-05	6.8e-05	5.6e-05
807.692	8e-06	-1.7e-05	9e-06	0.000184	0.000674	0.00141	0.0019	0.00191	0.00189	0.00187	0.00161	0.000923	0.000307	0.000168	0.000142	7.5e-05	9.2e-05	2.1e-05
808.417	-1e-06	-2.6e-05	8e-06	0.000174	0.000659	0.0014	0.00191	0.0019	0.00189	0.00189	0.00162	0.000909	0.000315	0.000141	0.000147	6.1e-05	5.7e-05	1.5e-05
809.142	4.9e-05	-2e-06	4e-05	0.000188	0.000667	0.00142	0.00197	0.00194	0.00192	0.00192	0.00164	0.000966	0.000334	0.0002	0.000137	8.2e-05	6.7e-05	6.7e-05
809.867	4.3e-05	0	4.6e-05	0.000202	0.000675	0.0014	0.00192	0.00194	0.00191	0.0019	0.00162	0.00094	0.000323	0.000191	0.000108	5e-05	5.8e-05	5.1e-05
810.592	2.3e-05	1.4e-05	2.1e-05	0.000183	0.000673	0.00139	0.00192	0.00191	0.00188	0.00188	0.00161	0.000928	0.000319	0.000208	0.0001	2.8e-05	2.8e-05	5e-05
811.316	2.3e-05	-9e-06	-1.4e-05	0.000149	0.000643	0.00136	0.00189	0.00188	0.00187	0.00189	0.00162	0.000902	0.000336	0.000178	0.000107	3.6e-05	5e-05	5.1e-05
812.041	-6e-06	-2.2e-05	3.2e-05	0.000188	0.000656	0.00136	0.00192	0.00189	0.0019	0.0019	0.00164	0.000913	0.000355	0.000198	0.000151	5.9e-05	0.000133	6.8e-05
812.766	1.8e-05	0	5.5e-05	0.00021	0.000689	0.0014	0.00194	0.00188	0.00192	0.00193	0.00164	0.000904	0.000356	0.000203	0.000139	6.3e-05	0.00012	7.5e-05
813.491	9e-06	-1.2e-05	4.4e-05	0.000207	0.000681	0.00137	0.0019	0.00188	0.00187	0.00189	0.00161	0.00093	0.000356	0.000193	0.000126	4.9e-05	7.7e-05	8.8e-05
814.216	-9e-06	-3.2e-05	4.8e-05	0.000184	0.000648	0.00135	0.0019	0.00188	0.00186	0.00186	0.00161	0.000921	0.000333	0.000153	0.000146	2.5e-05	4.8e-05	7e-05
814.94	-1.2e-05	1.8e-05	8.4e-05	0.000223	0.000693	0.00138	0.00192	0.00191	0.00189	0.00189	0.00163	0.000909	0.000331	0.000151	0.000125	4.6e-05	5.2e-05	5e-05
815.665	2.3e-05	3.3e-05	5.6e-05	0.000196	0.000696	0.0014	0.00193	0.0019	0.00191	0.00192	0.00164	0.000941	0.000351	0.000162	0.000134	6.5e-05	9.9e-05	2.4e-05
816.39	5.6e-05	3.7e-05	2.5e-05	0.000215	0.000717	0.00139	0.00192	0.00189	0.0019	0.0019	0.00166	0.000962	0.000349	0.000219	0.00011	8.8e-05	8e-05	4.3e-05
817.115	2.6e-05	1.7e-05	4.5e-05	0.000221	0.000715	0.00138	0.0019	0.00187	0.00191	0.00188	0.00164	0.000947	0.000322	0.000179	9.3e-05	3e-05	6.2e-05	4e-05
817.84	8e-06	2.1e-05	2.5e-05	0.000199	0.000708	0.00139	0.00191	0.00186	0.0019	0.00187	0.00162	0.00094	0.000298	0.00017	0.00013	6e-06	6e-05	3.1e-05
818.564	2e-06	-5e-06	2.7e-05	0.000203	0.000718	0.0014	0.00191	0.00188	0.0019	0.0019	0.00162	0.000904	0.000318	0.000145	0.00014	-1e-06	7.2e-05	2.4e-05
819.289	0	-1.1e-05	4.1e-05	0.00021	0.000704	0.00137	0.00189	0.00191	0.00188	0.00187	0.00163	0.000922	0.000295	0.000155	0.000107	1.9e-05	4.6e-05	1.9e-05
820.014	5e-05	2.1e-05	7.7e-05	0.000234	0.000714	0.00138	0.00195	0.00193	0.00191	0.0019	0.00164	0.000934	0.000333	0.000201	0.000144	5.2e-05	6.9e-05	6.1e-05
820.739	4.6e-05	7e-06	6.2e-05	0.000208	0.00071	0.00139	0.00192	0.00191	0.00194	0.00192	0.00166	0.000932	0.00037	0.000201	0.000135	7.7e-05	6.5e-05	7.5e-05
821.464	1.6e-05	-4e-06	6.3e-05	0.00022	0.000721	0.00139	0.00189	0.00186	0.00188	0.00188	0.00164	0.000903	0.000333	0.000176	0.000109	5.4e-05	4.3e-05	1.4e-05
822.188	5.9e-05	4e-05	8.2e-05	0.000232	0.000705	0.00136	0.00191	0.00187	0.00187	0.00189	0.00162	0.000913	0.000336	0.000182	0.000108	6.2e-05	8.4e-05	5.1e-05
822.913	3.1e-05	6e-06	5.1e-05	0.000239	0.000718	0.00137	0.00193	0.00191	0.00188	0.0019	0.00162	0.000964	0.000349	0.000171	0.000132	7.8e-05	9.7e-05	3.3e-05
823.638	1e-05	1.6e-05	3.2e-05	0.000205	0.000724	0.0014	0.00192	0.0019	0.00188	0.00189	0.00162	0.000965	0.000333	0.000168	0.000108	7.5e-05	0.000111	2.9e-05
824.363	-7e-06	2.5e-05	3.4e-05	0.0002	0.000693	0.00135	0.00188	0.00187	0.00189	0.00186	0.00163	0.000915	0.00034	0.000184	9.6e-05	4.5e-05	9.9e-05	1.1e-05
825.088	5.1e-05	4.2e-05	5.3e-05	0.000225	0.000708	0.00137	0.00192	0.00186	0.00188	0.00186	0.00163	0.000911	0.000352	0.000199	0.000184	8.4e-05	9.1e-05	1.7e-05
825.812	-3e-06	-1.5e-05	5e-05	0.000206	0.000708	0.00138	0.00191	0.00186	0.00187	0.00186	0.00159	0.000903	0.000298	0.00018	0.000146	5.7e-05	7.9e-05	5.6e-05
826.537	-9e-06	-7e-06	3.1e-05	0.000168	0.000657	0.00133	0.00189	0.00186	0.00185	0.00186	0.00157	0.000912	0.000317	0.000171	6e-05	5.8e-05	4.7e-05	5.9e-05
827.262	4e-06	3e-06	2.9e-05	0.000211	0.000706	0.00137	0.00191	0.0019	0.00185	0.00187	0.00158	0.000914	0.000303	0.000195	0.000101	9.6e-05	4.5e-05	4.7e-05
827.987	1.7e-05	1.3e-05	2e-06	0.000187	0.000698	0.00136	0.00188	0.00187	0.00185	0.00185	0.00159	0.000938	0.000302	0.000195	0.000122	3.2e-05	8.3e-05	6.7e-05
828.712	2.7e-05	9e-06	6e-05	0.000205	0.000694	0.00136	0.00189	0.00186	0.00185	0.00185	0.00159	0.000903	0.000299	0.000198	0.000125	4.2e-05	3.4e-05	6.6e-05
829.436	-7e-06	-3.1e-05	9e-06	0.000206	0.000698	0.00134	0.00185	0.00185	0.00183	0.00183	0.00158	0.000884	0.000287	0.000178	0.0001	2.6e-05	3.8e-05	5.3e-05
830.161	-6e-06	-3.1e-05	1.9e-05	0.0002	0.000682	0.00133	0.00185	0.00185	0.00185	0.00186	0.0016	0.000887	0.000272	0.000175	9.1e-05	2e-05	5.9e-05	3.4e-05
830.886	2e-05	9e-06	3.5e-05	0.000214	0.000698	0.00135	0.00187	0.00189	0.00186	0.00187	0.00161	0.000915	0.000293	0.000164	9.9e-05	3.7e-05	8.5e-05	4.2e-05
831.611	4.5e-05	3.9e-05	5.9e-05	0.00023	0.000744	0.00141	0.00192	0.00195	0.00191	0.00191	0.00165	0.000948	0.000338	0.000214	0.000155	8.2e-05	0.000104	0.00012
832.336	3.9e-05	1.7e-05	1.9e-05	0.000224	0.000723	0.00138	0.0019	0.00191	0.0019	0.00191	0.00162	0.000918	0.000363	0.000195	0.000143	8.5e-05	6.8e-05	0.000114
833.06	1.2e-05	-1e-06	1e-05	0.000181	0.00069	0.00136	0.00187	0.00185	0.00187	0.00184	0.00159	0.000873	0.000303	0.000152	0.000114	2.8e-05	-7e-06	4.5e-05
833.785	2.6e-05	3.8e-05	6.9e-05	0.000227	0.000726	0.00139	0.00189	0.0019	0.0019	0.00188	0.0016	0.00087	0.000303	0.000153	0.000138	3.1e-05	7.9e-05	7.3e-05
834.51	2.9e-05	1.5e-05	3.2e-05	0.000217	0.000708	0.00136	0.00187	0.00191	0.00187	0.00187	0.00159	0.000858	0.000328	0.000172	0.000133	1.2e-05	6.1e-05	6e-05
835.235	7e-06	-1.7e-05	1e-06	0.000176	0.000681	0.00135	0.00186	0.00187	0.00185	0.00186	0.00156	0.000866	0.000323	0.000121	0.00011	4.7e-05	5e-05	2.5e-05
835.96	7e-06	1.2e-05	-1.4e-05	0.000141	0.000648	0.00132	0.00183	0.0019	0.00186	0.00183	0.00155	0.000867	0.000278	0.000147	8.7e-05	3.5e-05	5.1e-05	4e-06
836.684	-4e-06	1.5e-05	2e-05	0.000185	0.00068	0.00134	0.00184	0.00187	0.00181	0.00183	0.0016	0.000875	0.000289	0.000206	0.00011	1.9e-05	5.6e-05	0
837.409	-1.2e-05	-1e-05	4.1e-05	0.000216	0.000707	0.00137	0.00185	0.00186	0.00182	0.00182	0.00159	0.000864	0.000282	0.000185	0.000113	2.9e-05	2.2e-05	-1e-06
838.134	8e-06	-7e-06	1.9e-05	0.000194	0.000678	0.00136	0.00187	0.00189	0.00189	0.00184	0.00161	0.000906	0.000345	0.000158	0.000162	5.3e-05	2e-06	2.3e-05
838.859	1.6e-05	2.8e-05	0.000115	0.00023	0.000713	0.00142	0.00193	0.00193	0.00194	0.00192	0.00163	0.000927	0.000345	0.000205	0.000142	4.9e-05	5.5e-05	8.1e-05
839.584	4.2e-05	5.5e-05	9e-05	0.000244	0.000751	0.00143	0.0019	0.00191	0.00192	0.00193	0.0016	0.000958	0.000338	0.000239	0.00011	7.6e-05	0.0001	6.7e-05
840.308	3.6e-05	5.4e-05	0.000114	0.00024	0.000765	0.00144	0.00189	0.0019	0.0019	0.0019	0.00158	0.000922	0.000341	0.000232	0.000142	9.8e-05	8.1e-05	7.6e-05
841.033	1.4e-05	3.6e-05	0.000121	0.000252	0.000752	0.00142	0.00187	0.0019	0.0019	0.00188	0.00159	0.000907	0.000361	0.000177	0.000116	8e-05	7.1e-05	6.5e-05
841.758	6e-06	9e-06	6.2e-05	0.000214	0.0007	0.00139	0.00186	0.00186	0.00187	0.00185	0.00158	0.000878	0.00031	0.000155	0.000103	3.3e-05	0.000102	1.3e-05
842.483	-7e-06	-1.5e-05	2.9e-05	0.00018	0.000673	0.00137	0.00183	0.00184	0.00184	0.00185	0.00155	0.000869	0.000292	0.000117	0.000104	1e-06	4e-05	1.4e-05
843.208	-3e-06	-3e-06	4.9e-05	0.000228	0.000723	0.00143	0.00188	0.00187	0.00187	0.00186	0.00158	0.000888	0.000296	0.000152	0.000158	5.3e-05	4.4e-05	2.4e-05
843.932	3e-06	-3e-06	4.2e-05	0.000224	0.000736	0.00145	0.00189	0.00187	0.00187	0.00182	0.00157	0.000889	0.000305	0.000153	0.000125	5.2e-05	6.2e-05	4e-05
844.657	-8e-06	-2e-06	5e-05	0.000235	0.000704	0.00142	0.00186	0.00184	0.00181	0.00179	0.00155	0.000893	0.000298	0.000147	6.6e-05	4.6e-05	3e-05	8e-06
845.382	2e-06	-2e-06	7.1e-05	0.00025	0.000758	0.00146	0.00187	0.00185	0.00186	0.00185	0.00157	0.000875	0.00034	0.000174	0.000116	8.1e-05	6.2e-05	5.5e-05
846.107	-3e-06	3.3e-05	0.000127	0.000235	0.000756	0.00147	0.00187	0.00183	0.00187	0.00186	0.00156	0.000893	0.000336	0.000164	0.000162	6.9e-05	9.8e-05	8.3e-05
846.832	-2e-05	-1.4e-05	5e-05	0.000203	0.000705	0.00143	0.00184	0.00182	0.00179	0.00181	0.00157	0.000897	0.000304	0.000133	0.000134	6.3e-05	5.5e-05	6.3e-05
847.556	1.1e-05	-1.7e-05	4.3e-05	0.000231	0.000713	0.00141	0.00184	0.00186	0.00185	0.00181	0.00157	0.000877	0.000307	0.000183	0.000124	5.3e-05	9.4e-05	4.2e-05
848.281	1.8e-05	9e-06	6.5e-05	0.000209	0.000725	0.00143	0.00184	0.00187	0.00184	0.00185	0.00155	0.000877	0.000368	0.000215	0.00013	7e-05	8.1e-05	7e-06
849.006	2.4e-05	2.5e-05	0.000108	0.00026	0.000767	0.00147	0.00187	0.00188	0.00184	0.00188	0.00156	0.00089	0.000341	0.000202	0.000158	0.000126	0.000109	6.2e-05
849.731	2.4e-05	3e-05	9.7e-05	0.000239	0.000761	0.00148	0.00188	0.00187	0.00185	0.00187	0.00156	0.000892	0.000339	0.000189	0.000142	8.5e-05	0.000106	0.000107
850.456	2e-06	2e-06	6.1e-05	0.000208	0.000738	0.00147	0.00185	0.00184	0.00182	0.00182	0.00152	0.000829	0.000318	0.000157	8.7e-05	3.4e-05	7.2e-05	3e-05
851.18	-2.2e-05	-1.8e-05	4.8e-05	0.000206	0.000715	0.00142	0.00181	0.00182	0.0018	0.00181	0.00151	0.000822	0.000308	0.00015	8e-05	4e-05	3.5e-05	4.3e-05
851.905	-1e-05	4e-06	7.3e-05	0.000235	0.000705	0.00143	0.00183	0.00184	0.00179	0.00181	0.0015	0.000843	0.00032	0.000194	0.000148	2.3e-05	5.6e-05	6e-05
852.63	4.9e-05	3.8e-05	7.8e-05	0.000257	0.000716	0.00147	0.00188	0.0019	0.00182	0.00183	0.00153	0.00088	0.000359	0.000212	0.000145	9.4e-05	8.3e-05	5.6e-05
853.355	5.9e-05	3e-05	6.6e-05	0.000275	0.000748	0.00149	0.00187	0.00186	0.00182	0.00182	0.00153	0.000844	0.000366	0.000195	0.000177	7.5e-05	0.000113	6.8e-05
854.08	2.8e-05	3.8e-05	9.1e-05	0.00023	0.00071	0.00145	0.00181	0.00182	0.00179	0.0018	0.0015	0.000793	0.000333	0.000168	0.000143	4.5e-05	7.1e-05	2e-06
854.804	4e-06	2.9e-05	8e-05	0.000184	0.000678	0.00144	0.00179	0.00179	0.00181	0.0018	0.00148	0.000795	0.000316	0.000188	0.000111	1.7e-05	2.9e-05	2.5e-05
855.529	-1.6e-05	-3e-06	6.4e-05	0.000236	0.000685	0.00141	0.00176	0.00178	0.00178	0.00182	0.00151	0.000852	0.00033	0.000148	9.5e-05	4.5e-05	2.9e-05	6.3e-05
856.254	4e-06	-1.4e-05	3.7e-05	0.00024	0.0007	0.00146	0.00182	0.00183	0.00178	0.00179	0.00148	0.000788	0.000298	0.000141	7.5e-05	2.1e-05	3.9e-05	9.3e-05
856.979	-6e-06	-6e-06	4.8e-05	0.000231	0.000683	0.00144	0.00179	0.0018	0.00178	0.00174	0.00144	0.000756	0.000288	0.000161	5.6e-05	3.7e-05	3.2e-05	6.1e-05
857.704	-7e-06	-1.6e-05	5.1e-05	0.000251	0.000705	0.00145	0.00179	0.00181	0.00178	0.00176	0.00147	0.000785	0.000269	0.000175	0.000111	4.3e-05	5.9e-05	6.8e-05
858.428	-5e-06	-1.8e-05	6.1e-05	0.000276	0.000736	0.0015	0.00182	0.00182	0.0018	0.0018	0.00146	0.000799	0.000298	0.000164	0.000125	1.7e-05	5.3e-05	7.1e-05
859.153	-2e-05	-2.5e-05	3e-05	0.000212	0.000687	0.0015	0.00182	0.0018	0.00178	0.00178	0.00143	0.000787	0.000283	0.000129	0.0001	2.6e-05	-3e-06	-1.8e-05
859.878	-1.7e-05	-8e-06	6.2e-05	0.000253	0.000717	0.00151	0.00182	0.0018	0.00177	0.00175	0.00143	0.000818	0.000331	0.000139	9e-05	6e-05	6.8e-05	-2.3e-05
860.603	-3.1e-05	-2.7e-05	3.5e-05	0.00023	0.000698	0.00148	0.00179	0.00178	0.00173	0.00176	0.00143	0.00078	0.000282	0.000167	5.6e-05	2.5e-05	2.3e-05	1.9e-05
861.328	-1.8e-05	8e-06	7.9e-05	0.000249	0.000711	0.00149	0.00179	0.00177	0.00173	0.00176	0.00144	0.000825	0.000289	0.000163	7.7e-05	2.1e-05	-5e-06	7.5e-05
862.052	-1e-06	1.3e-05	8e-05	0.00025	0.000695	0.00149	0.00182	0.00182	0.00177	0.00178	0.00145	0.000773	0.00026	0.000125	0.000135	4.6e-05	4.3e-05	8.6e-05
862.777	-2.8e-05	-3.9e-05	2.6e-05	0.000226	0.000681	0.00149	0.00179	0.0018	0.00178	0.00179	0.00143	0.000767	0.000256	0.000148	0.000108	4.6e-05	7.9e-05	9.3e-05
863.502	-1.1e-05	-1.3e-05	4.4e-05	0.000225	0.000673	0.0015	0.00176	0.00177	0.0018	0.00181	0.00145	0.000834	0.000296	0.000201	0.000118	5.1e-05	9.8e-05	5.4e-05
864.227	-1.1e-05	-1.9e-05	3.4e-05	0.000218	0.000673	0.00151	0.00179	0.00179	0.00179	0.00181	0.00142	0.000815	0.000319	0.000174	7.4e-05	6.1e-05	7.5e-05	7e-06
864.952	1.4e-05	-1.3e-05	4.5e-05	0.000263	0.000732	0.00153	0.0018	0.00182	0.0018	0.00177	0.00144	0.000811	0.000327	0.000157	7.8e-05	9.9e-05	7.3e-05	1.9e-05
865.676	-1.5e-05	-5.7e-05	8e-06	0.000241	0.000694	0.00153	0.00177	0.00177	0.00178	0.00175	0.00142	0.000806	0.0003	0.000117	8.8e-05	3.6e-05	5.3e-05	5.5e-05
866.401	-6e-06	-1.1e-05	3.6e-05	0.000216	0.000683	0.00149	0.00177	0.00179	0.00176	0.00175	0.00139	0.000787	0.00031	0.00018	0.000103	2.2e-05	3.2e-05	2.7e-05
867.126	9e-06	5.4e-05	0.000116	0.000272	0.000709	0.00154	0.00181	0.00181	0.00178	0.00181	0.00144	0.00081	0.000347	0.000146	0.00016	5e-05	0.000105	6.9e-05
867.851	-4.1e-05	3e-06	0.000102	0.000291	0.00066	0.00152	0.00179	0.00179	0.00175	0.00177	0.0014	0.000795	0.000313	0.000166	0.000104	6.2e-05	0.000112	6.8e-05
868.576	-3.3e-05	-2.3e-05	5.9e-05	0.000268	0.000676	0.00152	0.00176	0.00176	0.00175	0.00174	0.00134	0.000777	0.000306	0.000142	5.2e-05	4.2e-05	9.1e-05	5.3e-05
869.3	3e-06	6e-06	7.9e-05	0.000288	0.000734	0.00157	0.00176	0.00176	0.00178	0.00175	0.00141	0.000804	0.0003	0.00022	0.000155	8.8e-05	0.000138	5.9e-05
870.025	9e-06	1.4e-05	9e-05	0.000288	0.000685	0.00151	0.00175	0.00177	0.00174	0.00172	0.00137	0.000801	0.000283	0.000198	0.000121	5.9e-05	0.000115	6.6e-05
870.75	1.5e-05	-3e-06	7.4e-05	0.00029	0.000682	0.00151	0.00176	0.00177	0.00175	0.00175	0.00134	0.000757	0.000236	0.000181	0.000125	4.8e-05	7.3e-05	6.1e-05
871.475	-3.7e-05	-1.8e-05	7.9e-05	0.000299	0.000698	0.00153	0.00176	0.00178	0.00175	0.00174	0.00136	0.000792	0.000273	0.000158	8.6e-05	3e-05	6.9e-05	7.5e-05
872.2	-2.5e-05	1.3e-05	0.000108	0.000315	0.000719	0.00154	0.00175	0.00176	0.00173	0.0017	0.00134	0.00079	0.00028	0.00016	0.000104	6.2e-05	9e-05	7.7e-05
872.924	-3e-06	2.1e-05	9.6e-05	0.00029	0.000702	0.00156	0.00175	0.00176	0.00176	0.00171	0.00135	0.000756	0.000276	0.000154	0.000134	5.5e-05	3.7e-05	2.8e-05
873.649	-6e-06	1.6e-05	9.5e-05	0.000291	0.00069	0.00154	0.00175	0.00177	0.00177	0.00175	0.00137	0.000744	0.000267	0.000165	9.8e-05	2.8e-05	1.9e-05	4.3e-05
874.374	1.6e-05	1.7e-05	8.5e-05	0.000291	0.000719	0.00156	0.00175	0.00175	0.00173	0.00175	0.00136	0.000763	0.00028	0.000165	7.1e-05	4.9e-05	1e-05	8.3e-05
875.099	4e-06	1.2e-05	0.000113	0.000334	0.000725	0.00156	0.00175	0.00175	0.00172	0.00169	0.00138	0.000798	0.000276	0.00018	0.000101	6.7e-05	0.000103	0.000116
875.824	1.6e-05	6e-06	9.7e-05	0.000317	0.000713	0.00154	0.00173	0.00174	0.00173	0.00172	0.00134	0.00081	0.000303	0.000168	0.000157	8.1e-05	0.000115	6.5e-05
876.548	-3e-06	-1.3e-05	7.4e-05	0.000301	0.000729	0.00157	0.00175	0.00174	0.00171	0.0017	0.0013	0.00078	0.000268	0.000162	0.000103	5.9e-05	4e-05	3.5e-05
877.273	-4.1e-05	-3.3e-05	5.5e-05	0.000278	0.000711	0.00156	0.00173	0.00171	0.00168	0.00169	0.00129	0.000733	0.000263	0.000106	7.1e-05	6.2e-05	4.3e-05	-4e-06
877.998	-2.2e-05	-1e-05	9.4e-05	0.00032	0.000726	0.00157	0.00173	0.00173	0.00172	0.00171	0.00132	0.000749	0.000287	0.000161	0.000135	8.7e-05	0.000108	3.7e-05
878.723	-1.6e-05	-2.2e-05	5.6e-05	0.000278	0.000718	0.00156	0.00173	0.00172	0.00169	0.00169	0.00127	0.000742	0.00026	0.000123	0.000105	6.6e-05	6.7e-05	6.7e-05
879.448	-2.4e-05	-8e-06	7.2e-05	0.000292	0.000737	0.00158	0.00172	0.00174	0.00173	0.00168	0.00128	0.000768	0.000241	0.000146	8.3e-05	5.6e-05	7.5e-05	4.9e-05
880.172	-5e-06	-8e-06	4.9e-05	0.000269	0.000744	0.00156	0.00171	0.00172	0.00171	0.00169	0.00128	0.000773	0.000279	0.000161	8.6e-05	5.7e-05	8.5e-05	2.1e-05
880.897	4e-06	-4.4e-05	4.1e-05	0.000287	0.000747	0.00159	0.00169	0.00168	0.00169	0.00169	0.00128	0.000714	0.00029	0.000135	0.000122	5.6e-05	3.1e-05	-1.3e-05
881.622	8e-06	8e-06	9.5e-05	0.000327	0.000781	0.00161	0.0017	0.00171	0.00172	0.0017	0.0013	0.000737	0.00032	0.000152	0.000131	6.7e-05	6.7e-05	3.6e-05
882.347	2.1e-05	3.4e-05	0.000125	0.000348	0.000782	0.00161	0.00173	0.00174	0.00171	0.00166	0.0013	0.000755	0.000295	0.000174	0.000151	6e-05	0.000101	8.2e-05
883.072	1.1e-05	1.5e-05	6.6e-05	0.000282	0.000763	0.00163	0.00173	0.00176	0.00175	0.00168	0.0013	0.000722	0.000249	0.000158	0.000101	6.4e-05	2.1e-05	5.2e-05
883.796	0	1e-05	9.5e-05	0.000314	0.000752	0.00159	0.0017	0.00171	0.00171	0.00169	0.00131	0.000733	0.000262	0.000142	0.000113	6.8e-05	5.1e-05	4.8e-05
884.521	-2.4e-05	2.7e-05	0.000112	0.00031	0.000728	0.00159	0.00168	0.00167	0.00166	0.00166	0.00129	0.000743	0.000287	0.000149	0.000107	6.6e-05	6.9e-05	6e-05
885.246	-1.2e-05	8e-06	8.3e-05	0.000296	0.00074	0.00158	0.00165	0.00167	0.00167	0.00163	0.00126	0.000685	0.000264	0.000127	8.8e-05	6.4e-05	2.7e-05	-5e-06
885.971	3e-05	1.9e-05	8e-05	0.00032	0.000811	0.00162	0.00168	0.00171	0.00171	0.00164	0.00127	0.000701	0.000261	0.000149	9.7e-05	6.4e-05	4.9e-05	2.4e-05
886.696	-4e-06	3e-06	0.000111	0.000365	0.000839	0.00165	0.00171	0.00172	0.0017	0.00164	0.00128	0.000733	0.000268	0.000146	0.000129	8.3e-05	7.5e-05	4.6e-05
887.42	-3.3e-05	-2.9e-05	5.8e-05	0.000296	0.000773	0.00163	0.00167	0.00167	0.00165	0.0016	0.00126	0.000692	0.000234	0.000109	5.5e-05	6.9e-05	4.1e-05	2.1e-05
888.145	-2.1e-05	-1e-05	6.2e-05	0.000287	0.000752	0.00157	0.00167	0.00167	0.00166	0.00165	0.00125	0.000659	0.000211	0.000156	5.8e-05	3.4e-05	7e-06	6.7e-05
888.87	-2.1e-05	-2.4e-05	6.6e-05	0.000305	0.000769	0.00158	0.00165	0.00164	0.00163	0.00162	0.00123	0.000663	0.000219	0.000119	9.5e-05	6e-06	-1.2e-05	2.7e-05
889.595	-1.4e-05	-3.8e-05	0.000104	0.000359	0.000802	0.00159	0.00166	0.00167	0.00165	0.00162	0.00124	0.000678	0.000224	0.000156	9.7e-05	1.9e-05	2.7e-05	4e-05
890.32	-5e-06	-1.4e-05	0.000105	0.000347	0.000801	0.00162	0.00169	0.00168	0.00164	0.00158	0.00124	0.000691	0.000264	0.000186	9.1e-05	6.8e-05	7.3e-05	5.5e-05
891.044	-2.6e-05	-3.1e-05	9.4e-05	0.000339	0.000796	0.00161	0.00168	0.00169	0.00164	0.00158	0.00123	0.000707	0.000261	0.000172	7.8e-05	6.4e-05	9.2e-05	3.4e-05
891.769	-2.2e-05	-1.9e-05	6.8e-05	0.000313	0.000802	0.00162	0.00165	0.00164	0.00162	0.00159	0.0012	0.000675	0.000246	0.000133	8.2e-05	4.5e-05	4.6e-05	4.8e-05
892.494	8e-06	2e-05	0.000106	0.000342	0.000822	0.00163	0.00167	0.00166	0.00164	0.0016	0.0012	0.000695	0.000285	0.000168	0.0001	6.2e-05	8.5e-05	9.4e-05
893.219	9e-06	3.4e-05	9.9e-05	0.000338	0.000834	0.00163	0.00168	0.00167	0.00166	0.00163	0.00123	0.000708	0.000272	0.000154	9.3e-05	8.2e-05	0.000103	5.6e-05
893.944	1e-06	-1.8e-05	6.6e-05	0.000327	0.000828	0.00159	0.00163	0.00162	0.00161	0.00159	0.0012	0.000671	0.000238	9.9e-05	6.7e-05	6.4e-05	8.7e-05	1.4e-05
894.668	-1.9e-05	3e-06	7.6e-05	0.00031	0.000796	0.00158	0.00164	0.00162	0.00161	0.0016	0.00118	0.000693	0.000258	0.000141	0.0001	3.7e-05	5.5e-05	3e-06
895.393	1.4e-05	1.4e-05	0.00012	0.000362	0.000848	0.00164	0.0017	0.00169	0.00165	0.00161	0.00124	0.000711	0.000286	0.000178	0.000123	5e-05	6e-05	2.8e-05
896.118	7e-06	2.8e-05	0.000102	0.000336	0.000831	0.00161	0.00164	0.00165	0.00162	0.00158	0.0012	0.000712	0.00031	0.000145	9.7e-05	5.4e-05	7.1e-05	4.9e-05
896.843	-2.4e-05	-2.2e-05	8e-05	0.000315	0.000799	0.00157	0.00162	0.00162	0.00161	0.00157	0.00116	0.000688	0.000267	0.000103	9e-05	4e-05	7e-05	1.8e-05
897.568	-1.9e-05	-1.2e-05	6.9e-05	0.000302	0.000795	0.00156	0.00165	0.00162	0.00159	0.00156	0.00114	0.000635	0.00025	0.0001	7.3e-05	3e-05	3e-05	-5e-06
898.292	-8e-06	-2.5e-05	6e-05	0.000303	0.000798	0.00154	0.00162	0.0016	0.00156	0.00152	0.00113	0.000633	0.000221	9.4e-05	5.4e-05	5.7e-05	5.1e-05	-1.4e-05
899.017	-2.9e-05	-4.2e-05	5.8e-05	0.000291	0.000792	0.00157	0.00162	0.00161	0.00158	0.00152	0.00116	0.000668	0.000207	0.000119	3.4e-05	1.6e-05	3.4e-05	-2.4e-05
899.742	-2.6e-05	-7e-06	7.1e-05	0.000302	0.000803	0.00155	0.00161	0.00162	0.0016	0.00156	0.00117	0.000665	0.00023	0.000108	6.5e-05	1.5e-05	7.4e-05	1.5e-05
900.467	-8e-06	-1.9e-05	0.000102	0.000344	0.00083	0.00154	0.0016	0.00161	0.0016	0.00154	0.00118	0.000669	0.000239	0.000133	0.000127	5.5e-05	7.7e-05	6.3e-05
901.192	9e-06	5e-06	0.000117	0.000365	0.000858	0.00155	0.00161	0.00163	0.00161	0.00155	0.00118	0.000676	0.00026	0.000149	0.000115	7.4e-05	4.9e-05	9e-05
901.916	-9e-06	-4e-06	8e-05	0.000319	0.00082	0.00152	0.00158	0.00158	0.00155	0.00151	0.00112	0.000614	0.000239	0.000119	8.9e-05	2.8e-05	5.7e-05	5e-05
902.641	-1.6e-05	-6e-06	8.8e-05	0.000314	0.000812	0.00153	0.00157	0.00158	0.00154	0.00148	0.00109	0.000623	0.000215	0.000113	7.6e-05	-1e-06	3.1e-05	5e-06
903.366	3.1e-05	2.7e-05	0.000105	0.000319	0.000824	0.00155	0.00161	0.00162	0.00158	0.00151	0.0011	0.000666	0.000259	0.000169	0.000116	7.9e-05	6.2e-05	1.6e-05
904.091	1e-05	-3e-05	5.3e-05	0.000306	0.000814	0.00148	0.00156	0.00157	0.00154	0.00149	0.00108	0.000597	0.000244	0.000116	7.3e-05	1.3e-05	7.2e-05	4e-06
904.816	-1.4e-05	-3.2e-05	5.9e-05	0.000324	0.000836	0.00149	0.00157	0.00157	0.00154	0.0015	0.0011	0.00061	0.000241	0.000141	6.3e-05	3.1e-05	7.6e-05	3.1e-05
905.54	0	-1.2e-05	0.0001	0.000353	0.000871	0.00155	0.00161	0.00158	0.00156	0.00152	0.00111	0.000632	0.000255	0.000155	9.3e-05	6.7e-05	8.1e-05	8e-05
906.265	-1.8e-05	-8e-06	8.6e-05	0.000325	0.000836	0.0015	0.00157	0.00156	0.00154	0.00151	0.00112	0.000612	0.000246	0.000144	9.5e-05	7e-05	6.2e-05	4.2e-05
906.99	-3.3e-05	-2.3e-05	8.1e-05	0.000332	0.000855	0.00151	0.00156	0.00154	0.00153	0.0015	0.00107	0.000608	0.000217	0.000138	7.4e-05	3.8e-05	4.2e-05	2.5e-05
907.715	-2.4e-05	-2.3e-05	7.8e-05	0.00034	0.000855	0.00148	0.00157	0.00155	0.00152	0.00148	0.00104	0.000603	0.000214	0.000134	9.6e-05	3e-05	4.3e-05	4e-05
908.44	-1.3e-05	2.1e-05	0.000119	0.000342	0.00087	0.00154	0.00158	0.00155	0.00153	0.0015	0.00107	0.000661	0.000232	0.000126	0.000107	3.8e-05	2.4e-05	6.3e-05
909.164	-1.3e-05	1e-05	0.000133	0.000367	0.000885	0.00153	0.00157	0.00154	0.00151	0.00149	0.00109	0.000637	0.000248	0.000141	9.5e-05	5.4e-05	5e-05	4e-05
909.889	-6e-06	-5e-06	9.5e-05	0.000352	0.000881	0.0015	0.00156	0.00156	0.00154	0.00149	0.00108	0.000617	0.000232	0.000122	9e-05	3.8e-05	6.8e-05	2.5e-05
910.614	2e-06	1.4e-05	8.2e-05	0.000332	0.000873	0.00151	0.00158	0.00158	0.00154	0.00149	0.00108	0.000608	0.000256	0.00013	9.7e-05	4.4e-05	5.6e-05	2.6e-05
911.339	-2e-06	2.4e-05	9.5e-05	0.000349	0.000894	0.00153	0.00162	0.00159	0.00155	0.00149	0.00109	0.000608	0.000243	0.000154	8e-05	4.6e-05	6.3e-05	1.5e-05
912.064	3e-06	2.6e-05	0.000111	0.000359	0.000893	0.0015	0.00156	0.00156	0.00155	0.00151	0.0011	0.000634	0.000245	0.00014	7.8e-05	4.2e-05	5e-05	9e-06
912.788	-7e-06	1.9e-05	0.000123	0.000366	0.000891	0.00148	0.00154	0.00157	0.00154	0.00148	0.0011	0.000634	0.000253	0.000153	5.6e-05	2e-05	8e-06	3.8e-05
913.513	-1e-05	3.2e-05	0.0001	0.00036	0.000902	0.00149	0.00158	0.00157	0.00153	0.00147	0.00109	0.000643	0.00023	0.000134	0.000105	6e-05	5.6e-05	1.8e-05
914.238	3e-06	2.4e-05	0.000129	0.000398	0.000929	0.00149	0.00157	0.00155	0.00154	0.0015	0.00108	0.000627	0.000221	0.000151	0.000118	8.1e-05	7.5e-05	3.3e-05
914.963	0	1e-05	0.000112	0.00038	0.000933	0.00151	0.00157	0.00156	0.00155	0.0015	0.00109	0.000603	0.000223	0.00015	9.1e-05	2.7e-05	3.8e-05	3.4e-05
915.688	-2.4e-05	-9e-06	0.0001	0.000369	0.000935	0.00152	0.00156	0.00155	0.00154	0.00148	0.00107	0.000588	0.000204	0.000118	3.8e-05	2.8e-05	7.2e-05	1.8e-05
916.412	-7e-06	2.3e-05	0.000109	0.000381	0.000955	0.00154	0.00158	0.00157	0.00153	0.00149	0.00109	0.000602	0.000231	0.000168	8.8e-05	5.4e-05	6.5e-05	5.1e-05
917.137	-9e-06	2.9e-05	0.000128	0.000413	0.00097	0.00153	0.00161	0.00157	0.00154	0.00151	0.0011	0.000645	0.000239	0.000181	9.3e-05	6.3e-05	7.8e-05	4.6e-05
917.862	-2e-05	1.5e-05	0.000102	0.000387	0.000956	0.00152	0.00163	0.00158	0.00153	0.00149	0.00109	0.000611	0.000208	0.000114	7.5e-05	1.4e-05	2.7e-05	2e-05
918.587	1.1e-05	1.8e-05	0.000116	0.000413	0.000991	0.00155	0.00164	0.00158	0.00155	0.00152	0.00113	0.000654	0.000219	0.000152	0.000122	4.7e-05	3.9e-05	1.6e-05
919.312	1e-06	4.2e-05	0.000126	0.000384	0.000974	0.00155	0.00162	0.00155	0.00156	0.00153	0.00113	0.000656	0.000258	0.000135	0.000118	8.8e-05	3.7e-05	1.2e-05
920.036	-1.6e-05	2.3e-05	0.000122	0.000378	0.000981	0.00157	0.00163	0.00158	0.00156	0.00153	0.00115	0.000672	0.000244	0.000165	9e-05	9.2e-05	6.4e-05	1.9e-05
920.761	-2.7e-05	-7e-06	0.000101	0.00038	0.000979	0.00154	0.0016	0.00157	0.00156	0.00151	0.00113	0.000659	0.000214	0.000137	7.8e-05	8.6e-05	7.8e-05	-6e-06
921.486	-7e-06	2.6e-05	0.000108	0.000386	0.000962	0.0015	0.0016	0.00157	0.00155	0.0015	0.00112	0.000643	0.000237	0.000126	9.2e-05	6.7e-05	5.7e-05	3e-05
922.211	3.1e-05	7.2e-05	0.000125	0.000379	0.000972	0.00152	0.00161	0.00162	0.00159	0.00153	0.00112	0.000645	0.000273	0.000164	0.000115	9e-05	6.8e-05	3.2e-05
922.936	5e-06	4.2e-05	0.000116	0.000361	0.000964	0.00151	0.00157	0.00158	0.00156	0.00153	0.0011	0.00063	0.000298	0.000162	7.6e-05	6.2e-05	9.1e-05	2e-05
923.66	-2e-06	3.2e-05	0.000113	0.000404	0.000983	0.00149	0.00156	0.00154	0.00153	0.00151	0.0011	0.000634	0.000241	0.000136	8.4e-05	5.4e-05	7.9e-05	5.9e-05
924.385	-1.8e-05	6e-06	0.000114	0.000416	0.000991	0.00149	0.00159	0.00157	0.00155	0.00152	0.00111	0.000639	0.000255	0.000146	8.7e-05	7e-05	6.6e-05	4.6e-05
925.11	-3.5e-05	0	9.5e-05	0.000386	0.000976	0.00148	0.00155	0.00157	0.00155	0.00152	0.0011	0.000629	0.000269	0.000157	8.4e-05	3.6e-05	6.4e-05	4.2e-05
925.835	-1.2e-05	3.1e-05	0.00012	0.000382	0.000969	0.00147	0.00154	0.00155	0.00153	0.00151	0.00113	0.000612	0.000269	0.000155	9.7e-05	2.3e-05	4.6e-05	5e-05
926.56	-3.1e-05	1.7e-05	0.000156	0.000401	0.000979	0.00147	0.00153	0.00155	0.0015	0.00147	0.00113	0.000598	0.000232	0.000139	0.000109	5.6e-05	7.2e-05	1.5e-05
927.284	-4.7e-05	1.4e-05	0.000123	0.000369	0.000954	0.00146	0.00158	0.00155	0.00149	0.00145	0.0011	0.00059	0.000168	0.000139	7.8e-05	5.1e-05	4.4e-05	1.8e-05
928.009	-2.1e-05	2.9e-05	0.000118	0.000375	0.000973	0.00147	0.00155	0.00156	0.00152	0.00147	0.00106	0.000582	0.00022	0.000125	5e-05	4.4e-05	6.2e-05	5e-05
928.734	-1.7e-05	3e-06	0.000107	0.000385	0.000986	0.00146	0.00152	0.00153	0.00152	0.00148	0.00106	0.000597	0.000208	0.000125	9.9e-05	6.5e-05	6.6e-05	1.5e-05
929.459	-2.8e-05	-1.9e-05	4.7e-05	0.000362	0.000968	0.00144	0.00152	0.00152	0.00149	0.00145	0.00103	0.000558	0.0002	0.00017	4.8e-05	3.1e-05	2.6e-05	0
930.184	2.3e-05	5.3e-05	0.000124	0.000402	0.001	0.00146	0.00152	0.00152	0.00152	0.0015	0.00106	0.000599	0.000264	0.000207	7.9e-05	3.3e-05	9.2e-05	3.4e-05
930.908	4e-06	2.9e-05	9.5e-05	0.000355	0.00095	0.00141	0.00149	0.00148	0.00148	0.00146	0.00103	0.000624	0.000263	0.000129	5.5e-05	2e-05	5.6e-05	-1.4e-05
931.633	-7e-05	-2.5e-05	5.7e-05	0.000321	0.000919	0.00138	0.00146	0.00143	0.0014	0.00138	0.00101	0.000574	0.00014	0.000127	9e-06	9e-06	5.4e-05	-5e-05
932.358	-7.3e-05	-4.3e-05	3.3e-05	0.000316	0.000921	0.00135	0.0014	0.0014	0.00139	0.00138	0.001	0.000538	0.000151	8.9e-05	6.9e-05	2.5e-05	3e-06	3.8e-05
933.083	-1.3e-05	3e-05	0.000156	0.000361	0.000975	0.00142	0.00146	0.00148	0.00144	0.00144	0.00108	0.000598	0.000256	0.000176	0.000145	6.5e-05	8.3e-05	7.3e-05
933.808	-1.3e-05	-9e-06	6.2e-05	0.000363	0.000956	0.00138	0.00145	0.00146	0.00141	0.00138	0.00104	0.000567	0.000203	0.000176	0.000115	9.1e-05	0.000118	1.9e-05
934.532	1e-06	3.2e-05	0.000126	0.000326	0.000956	0.00141	0.00146	0.00144	0.00141	0.00138	0.00104	0.000567	0.000212	8e-05	0.000121	1.2e-05	2.3e-05	-4e-06
935.257	-4.5e-05	-1.2e-05	8.8e-05	0.000299	0.000921	0.00132	0.00134	0.00146	0.0014	0.00134	0.00107	0.000577	0.000193	9.4e-05	6.1e-05	-4e-06	2e-06	7e-06
935.982	5e-06	3e-05	0.000117	0.000315	0.00093	0.00132	0.00132	0.00137	0.00137	0.00132	0.000968	0.000577	0.000227	0.000102	6.3e-05	7.1e-05	5.5e-05	0.000104
936.707	4.2e-05	5.6e-05	0.000106	0.000331	0.000919	0.00134	0.00142	0.00134	0.00134	0.00135	0.000958	0.000628	0.000297	0.000141	7.8e-05	0.000163	0.000175	8.4e-05
937.432	-2.4e-05	4e-06	0.000122	0.00039	0.000889	0.00126	0.00137	0.00128	0.00135	0.00135	0.000998	0.000481	0.000228	0.000119	9.9e-05	0.00024	2.2e-05	1.7e-05
938.156	-0.000104	-0.000103	-2.7e-05	0.000281	0.000845	0.00124	0.00133	0.00124	0.00127	0.00128	0.000825	0.000491	0.000314	6.5e-05	0.000139	0.000129	3e-05	-9.7e-05
938.881	2.7e-05	0.000102	0.000196	0.00038	0.000886	0.00123	0.00132	0.00135	0.00142	0.00136	0.000929	0.000514	0.000252	0.000225	6.7e-05	0.000117	7.4e-05	4e-05
939.606	-6.2e-05	-2e-05	4.1e-05	0.000208	0.00073	0.0011	0.00123	0.00129	0.00127	0.00119	0.00083	0.000453	9.5e-05	0.000175	-1.9e-05	-2.3e-05	-1.2e-05	-0.000143
940.331	-6.8e-05	-8.1e-05	-6e-06	0.000222	0.000749	0.00113	0.00126	0.0013	0.00124	0.00109	0.000871	0.000558	0.000124	8.6e-05	-4.3e-05	0.000135	9.3e-05	-6e-05
[truncated: 1,138 more rows]

## Sheet: Figure S18
Figure S18
1,2-PhPOZ		1,2-PhPTZ		1,2-PhAc		1,2-PhPTZO		1,2-PhPTZOO		1,2-NpAc		2,3-NpAc
[truncated: 27,000 more rows]

## Sheet: Figure S19
Figure S19a
[truncated: 4,062 more rows]

[truncated: 13 more sheets: Figure S23, Figure S25, Figure S32, Figure S34, Figure S41, S43 and S44 , Figure S48, Figure S49, Figure S52, Figure S53-55, Figure S56, Figure S57, Figure S59, Figure S62 and S63]
